# Supplementary material for: SplicerAV: a tool for mining microarray expression data for changes in RNA processing
Source: BMC Bioinformatics. 2010 Feb 25;11:108. doi: 10.1186/1471-2105-11-108 (PMC2838864; doi:10.1186/1471-2105-11-108)
Supplement: Additional file 1 — Tab delimited SplicerAV output of HRAS vs. GFP over-expression. [file 1471-2105-11-108-S1.TXT]

Filename: ras_may17/ras_may17_IsoformChanges.csv
7227 total expressedgenes from 54675 probesets: 2185 genes have multiple probes for analysis
Rank	Gene Symbol	Probeset Name	Logfold Change	P-val	Group	Splice Score	SplicerAV P-val	ANOVA P-val
1	EGFR	210984_x_at	0.662	1.71E-08	A_	923.968	0	0
		201983_s_at	0.541	5.95E-09	A_
		211607_x_at	0.531	1.63E-07	A_
		224999_at	0.51	7.90E-08	A_
		233044_at	0.476	0.006999536	A_
		232925_at	0.296	0.05597496	A_
		232120_at	-0.039	0.738918826	_B
		232541_at	-0.048	0.685898585	_B
		201984_s_at	-0.308	1.92E-05	_B
		1565484_x_at	-0.881	0.000179055	_B
		1565483_at	-0.961	0.000260737	_B
2	JMJD1C	224933_s_at	1.017	5.23E-11	A_	550.316	0	0
		228793_at	0.823	9.24E-09	A_
		221763_at	0.731	0.000113652	A_
		241661_at	-1.164	1.97E-12	_B
3	MMP28	219909_at	0.454	3.95E-06	A_	437.614	0	0
		222937_s_at	0.432	4.82E-05	A_
		224207_x_at	0.19	0.000357203	A_
		239273_s_at	0.152	0.073661212	A_
		239272_at	-0.691	1.07E-05	_B
4	INHBA	210511_s_at	1.048	6.31E-12		339.839	0	0
		204926_at	-0.795	6.71E-11
5	CDK6	224851_at	0.669	5.38E-06	A_	291.034	0	0
		224847_at	0.563	1.48E-06	A_
		224848_at	0.526	2.93E-06	A_
		207143_at	-0.63	5.43E-10	_B
6	JAG1	209098_s_at	0.465	4.23E-05	A_	288.17	0	0
		209099_x_at	0.236	0.003240236	A_
		216268_s_at	0.233	0.004409228	A_
		232406_at	-0.548	1.55E-05	_B
7	JMJD2B	240780_at	0.434	7.58E-06	A_	282.896	0	0
		215616_s_at	0.34	3.18E-05	A_
		212492_s_at	-0.518	8.55E-07	_B
		212496_s_at	-0.603	2.07E-06	_B
8	C19orf42	229650_s_at	0.513	6.12E-07	A_	281.329	0	0
		219097_x_at	0.242	0.000254124	A_
		224717_s_at	0.19	0.041660939	A_
		229384_at	-0.367	3.52E-06	_B
		224712_x_at	-0.413	4.65E-09	_B
9	THSD4	222835_at	0.443	8.57E-06	A_	273.858	0	0
		226506_at	0.384	3.30E-05	A_
		219153_s_at	-0.553	5.70E-07	_B
10	DOCK5	230263_s_at	0.626	8.03E-07	A_	246.396	0	0
		1570078_a_at	0.395	0.000108249	A_
		219921_s_at	-0.457	8.95E-09	_B
11	CCNL1	1555411_a_at	0.761	4.82E-08	A_	237.895	0	0
		220046_s_at	0.551	9.43E-06	A_
		241495_at	-1.878	4.21E-11	_B
12	SMARCE1	211989_at	0.387	0.000261258		224.59	0	0
		211988_at	-0.542	0.000431391
13	ZNF508	203322_at	0.383	1.41E-06		218.055	0	0
		203321_s_at	-0.397	5.23E-06
14	FUBP1	203091_at	0.374	1.46E-06		210.645	0	0
		214093_s_at	-0.525	6.87E-05
15	B4GALT1	201883_s_at	0.667	7.78E-09	A_	205.375	0	0
		211631_x_at	-0.786	6.07E-11	_B
		216627_s_at	-1.121	3.28E-09	_B
16	PPM1F	207758_at	0.519	0.001221889	A_	203.182	0	0
		1555470_a_at	0.112	0.095543365	A_
		37384_at	-0.254	8.64E-06	_B
		203063_at	-0.272	1.43E-07	_B
17	SETD5	222575_at	0.341	0.000250036	A_	181.369	0	0
		221806_s_at	-0.082	0.133217452	_B
		1569106_s_at	-0.185	0.001711771	_B
		1569105_at	-0.274	0.000780781	_B
18	SNRPA1	216977_x_at	0.218	0.001132557	A_	173.866	0	0
		215722_s_at	0.175	0.008143575	A_
		206055_s_at	-0.276	0.001351786	_B
19	PPIC	204518_s_at	0.286	0.033685251		161.936	0	0.00651
		204517_at	-0.301	0.079055953
20	TARDBP	200020_at	0.503	4.98E-05		161.368	0	0
		221264_s_at	-0.818	8.78E-07
21	ZZZ3	229325_at	0.282	3.68E-06		154.543	0	0.00001
		212893_at	-0.4	0.004732504
22	MAP2K7	226023_at	0.317	0.015966903		154.447	0	0.00004
		226053_at	-0.284	5.11E-05
23	CEBPG	225527_at	0.272	0.000233475		151.343	0	0.00003
		204203_at	-0.309	0.008324835
24	SMCR7L	224319_s_at	0.271	0.000471212	A_	150.675	0	0
		204594_s_at	-0.235	0.004149417	_B
		221516_s_at	-0.314	0.001005978	_B
25	FAM80B	242870_at	0.414	3.44E-05	A_	149.454	0	0
		229344_x_at	-0.527	1.60E-06	_B
		226164_x_at	-0.547	1.27E-06	_B
26	LRCH4	222017_x_at	0.242	0.009311895	A_	146.287	0	0
		204692_at	0.175	0.027428403	A_
		90610_at	-0.055	0.11491029	_B
		221956_at	-0.172	0.022805395	_B
		37796_at	-0.249	0.000379346	_B
27	DCBLD1	1553768_a_at	0.305	0.007207655		145.077	0	0.00007
		226609_at	-0.312	0.003405373
28	AXL	202686_s_at	0.421	4.19E-07		143.927	0	0
		202685_s_at	-0.413	1.43E-05
29	CDV3	212010_s_at	0.444	2.52E-06	A_	143.282	0	0
		213554_s_at	-0.229	7.84E-05	_B
		213548_s_at	-0.693	6.70E-08	_B
30	PDCD6	222152_at	0.778	3.43E-08	A_	140.838	0	0
		222380_s_at	0.368	0.003711483	A_
		81811_at	0.235	0.047697277	A_
		240908_at	-0.009	0.766182976	A_
		1568763_s_at	-0.011	0.847173089	A_
		1569110_x_at	-0.683	9.52E-06	_B
31	MGC99813	242782_x_at	0.257	0.006361784		135.966	0	0.00006
		227890_at	-0.235	0.003397117
32	YTHDF2	222430_s_at	0.25	0.008163311		135.324	0	0.0002
		217812_at	-0.246	0.009868088
33	QKI	212262_at	0.295	0.006125694	A_	132.042	0	0.00029
		212263_at	0.13	0.254514315	A_
		1555154_a_at	0.054	0.709185858	A_
		214543_x_at	-0.267	0.000886624	_B
34	WWC1	243290_at	0.312	0.007823625		130.683	0	0.00004
		213085_s_at	-0.231	0.000480542
35	JAK1	1552610_a_at	0.386	2.23E-05	A_	130.665	0	0
		201648_at	0.033	0.729541157	A_
		1552611_a_at	-0.531	8.72E-07	_B
36	RBM25	212027_at	0.424	0.001079572	A_	127.825	0	0.00001
		212033_at	0.148	0.135679947	A_
		212030_at	0.105	0.250262492	A_
		1557081_at	-0.021	0.779393607	_B
		212031_at	-0.024	0.716003348	_B
		212028_at	-0.29	8.33E-06	_B
37	TRAPPC2L	238628_s_at	0.235	0.032455833		125.834	0	0.00041
		238627_at	-0.227	0.002990589
38	SMARCB1	231324_at	0.262	0.001629029		123.06	0	0
		212167_s_at	-0.214	0.000371228
39	DAAM1	232552_at	0.291	0.000358712	A_	121.316	0	0
		216060_s_at	0.2	0.062387041	A_
		244062_at	-0.42	3.78E-05	_B
40	G3BP2	208840_s_at	0.464	0.000301232	A_	116.144	0	0
		208841_s_at	-0.084	0.35877801	_B
		206383_s_at	-0.542	3.00E-06	_B
41	PRKCSH	200707_at	0.249	0.011392322		113.771	0.00002	0.00004
		214080_x_at	-0.206	0.000206084
42	STK11	204292_x_at	0.249	0.005521662	A_	112.443	0	0.00003
		41657_at	0.006	0.935514307	_B
		231017_at	-0.211	0.003892852	_B
43	MAPK12	1556341_s_at	0.182	4.77E-06		111.728	0	0
		1556340_at	-0.421	2.57E-05
44	PDHA1	200980_s_at	0.185	0.001579139		110.375	0	0.00006
		1555864_s_at	-0.31	0.004234507
45	DNAJB12	214338_at	0.229	0.002852503	A_	110.001	0	0
		202867_s_at	0.188	0.00883029	A_
		202866_at	-0.205	0.000793513	_B
46	CAMSAP1L1	217196_s_at	0.597	3.20E-06	A_	109.062	0	0
		212765_at	0.472	6.01E-05	A_
		212763_at	-1.053	2.33E-11	_B
47	MYO1E	203072_at	0.455	2.47E-05		108.926	0	0
		232471_at	-0.381	0.001270731
48	TRA2A	213575_at	0.218	0.01539718	A_	108.398	0	0.00753
		213593_s_at	-0.058	0.482210949	_B
		204658_at	-0.127	0.169753397	_B
		229574_at	-0.266	0.02049578	_B
49	HDAC6	216224_s_at	0.216	0.029825973		105.132	0	0.0012
		206846_s_at	-0.271	0.017160452
50	LSM14A	212132_at	0.202	0.005991593		104.819	0	0.00006
		222099_s_at	-0.182	0.003534765
51	UBE2H	222419_x_at	0.482	0.002884799	A_	104.525	0	0
		217799_x_at	0.275	5.08E-05	A_
		222420_s_at	0.134	0.270274852	A_
		221962_s_at	-0.203	0.000204024	_B
		222421_at	-0.231	0.016679372	_B
52	ACAA2	202002_at	0.204	0.01455344		104.342	0	0.00023
		202003_s_at	-0.183	0.005075798
53	KIAA2013	224708_at	0.176	0.000392311		103.837	0	0
		224706_at	-0.227	0.000442706
54	OTUB2	240550_at	0.215	0.003299879		102.292	0	0.00001
		1555682_at	-0.303	0.001211889
55	C2orf18	225695_at	0.334	8.96E-06	A_	102.224	0	0
		1554444_s_at	-0.461	8.50E-08	_B
		219783_at	-0.5	1.11E-06	_B
56	FBXL11	208987_s_at	0.154	0.040109887	A_	99.393	0	0.00006
		208989_s_at	0.13	0.018526601	A_
		208988_at	-0.314	0.007522646	_B
57	TBRG1	225819_at	0.172	0.009920671		96.386	0	0.00025
		226318_at	-0.258	0.007795153
58	U2AF2	218382_s_at	0.432	8.66E-06		96.337	0	0
		218381_s_at	-0.36	0.000838263
59	PDCD5	219275_at	0.425	0.001425071		92.333	0	0
		227751_at	-0.607	4.08E-06
60	CSNK1G3	227767_at	0.344	0.010577613		91.05	0	0.00072
		220768_s_at	-0.213	0.030129084
61	PRPF38B	218040_at	0.678	2.70E-07		90.503	0	0
		230270_at	-0.537	0.000772462
62	NUDCD3	242696_at	0.27	0.004488325		86.544	0	0.00006
		201270_x_at	-0.144	0.001826758
63	RBBP6	212783_at	0.293	0.000970105	A_	84.611	0	0
		223802_s_at	0.133	0.050429019	A_
		205178_s_at	-0.408	1.67E-05	_B
64	LUZP1	1558173_a_at	0.345	0.002840776	A_	82.862	0	0.00001
		221831_at	-0.074	0.13941884	_B
		221832_s_at	-0.134	0.00224777	_B
65	WSB1	201294_s_at	0.28	0.001430678	A_	82.492	0	0
		227501_at	0.198	0.129675446	A_
		210561_s_at	-0.276	0.005946213	_B
		201296_s_at	-0.469	4.92E-05	_B
66	P4HA2	1568611_at	0.199	0.045049664		80.988	0	0.00187
		202733_at	-0.208	0.017799205
67	MAP4	212567_s_at	0.484	9.65E-08	A_	80.19	0	0
		200836_s_at	0.331	4.75E-06	A_
		212566_at	0.025	0.856164681	A_
		243_g_at	-0.108	0.150885903	A_
		200835_s_at	-1.226	9.33E-13	_B
68	ARFGEF1	202956_at	0.347	7.39E-05	A_	79.881	0	0
		202955_s_at	0.051	0.589616281	_B
		234768_at	-0.21	0.005836974	_B
		216266_s_at	-0.237	0.007645476	_B
69	C7orf20	223811_s_at	0.28	0.003305891		79.754	0	0
		224808_s_at	-0.344	8.40E-05
70	SLC7A1	215401_at	0.379	0.000608033	A_	79.548	0	0
		212295_s_at	0.311	0.001075004	A_
		212292_at	0.202	0.054036184	A_
		212290_at	-0.123	0.133862548	_B
		206566_at	-0.561	1.13E-07	_B
71	SUB1	214512_s_at	0.452	3.75E-05	A_	78.515	0	0
		224586_x_at	-0.151	0.062752216	_B
		212857_x_at	-0.293	0.0028014	_B
72	STAU2	241636_x_at	0.288	0.002552825		77.409	0	0.00022
		1561391_at	-0.246	0.023005386
73	EIF5B	201027_s_at	0.28	0.002205443		75.909	0	0.00008
		201024_x_at	-0.205	0.013285915
74	POLDIP3	243411_at	0.249	0.000552559		74.571	0	0
		212100_s_at	-0.364	8.42E-06
75	H2AFX	212525_s_at	0.232	0.01786602		73.823	0	0.00006
		205436_s_at	-0.362	0.0015783
76	AK2	208967_s_at	0.188	0.007625941	A_	72.601	0	0.00023
		212175_s_at	-0.064	0.313440684	_B
		212174_at	-0.201	0.004553209	_B
77	WDR27	235298_at	0.175	0.015427896		72.476	0	0.00015
		228326_at	-0.27	0.004070195
78	CASR	240886_at	0.252	0.047817747		71.971	0	0.00084
		210577_at	-0.271	0.005646949
79	CD46	207549_x_at	0.192	0.03639206	A_	71.315	0	0.00006
		211574_s_at	0.121	0.077200924	A_
		208783_s_at	-0.344	0.003916488	_B
80	M-RIP	1570588_at	1.375	3.78E-13	A_	70.92	0	0
		225896_at	0.944	1.02E-05	A_
		214771_x_at	0.868	7.22E-10	A_
		212197_x_at	0.847	8.68E-11	A_
		239549_at	0.818	4.42E-06	A_
		214694_at	-0.679	3.59E-08	_B
81	LAMP2	203041_s_at	0.195	0.074460872	A_	69.781	0	0.00426
		200821_at	0.13	0.240354333	A_
		203042_at	-0.295	0.017202864	_B
82	STAU1	213037_x_at	0.155	0.06121534	A_	69.169	0	0.0002
		207320_x_at	0.123	0.099130631	A_
		208948_s_at	0.112	0.154145998	A_
		211505_s_at	-0.32	0.008103884	_B
83	CSNK1A1	1556006_s_at	0.334	0.011411868	A_	65.84	0	0.00037
		208865_at	0.255	0.004754659	A_
		1556007_s_at	0.085	0.51365882	A_
		243338_at	-0.053	0.562255817	_B
		206562_s_at	-0.075	0.163083167	_B
		240221_at	-0.182	0.039675198	_B
		208866_at	-0.195	0.081557875	_B
84	KPNA1	213741_s_at	0.237	0.00522984	A_	64.68	0	0.00001
		202055_at	-0.07	0.319851734	_B
		202059_s_at	-0.362	0.000283012	_B
85	TNPO2	215844_at	0.281	0.007978684	A_	63.776	0	0.00022
		226428_at	0.185	0.012861997	A_
		221507_at	0.031	0.650442243	_B
		221506_s_at	-0.158	0.014317963	_B
86	ELL2	244026_at	0.754	3.26E-05	A_	63.399	0	0
		226099_at	0.544	4.48E-05	A_
		235592_at	0.507	0.002794596	A_
		240038_at	0.493	0.006130396	A_
		226982_at	-0.008	0.762512176	_B
		214446_at	-0.164	0.036182493	_B
		243659_at	-0.25	0.00185165	_B
87	DOCK1	237311_at	0.326	0.000515502		62.198	0	0.00001
		203187_at	-0.185	0.007360433
88	TIMP2	224560_at	0.312	0.006335279	A_	61.127	0	0.00166
		203167_at	-0.16	0.05015595	_B
		231579_s_at	-0.17	0.159075675	_B
89	HNRPC	200751_s_at	0.351	0.001370116	A_	61.123	0	0
		212626_x_at	0.334	1.26E-05	A_
		214737_x_at	0.218	0.00049481	A_
		235500_at	-0.648	1.04E-10	_B
90	CALM1	211984_at	0.529	4.47E-06	A_	59.309	0	0
		209563_x_at	-0.162	0.010603094	_B
		200653_s_at	-0.274	0.004178319	_B
91	ADD1	214726_x_at	0.124	2.40E-05	A_	56.199	0	0
		214736_s_at	0.068	0.528083653	A_
		208030_s_at	-0.443	4.30E-06	_B
92	SCNN1A	217264_s_at	0.514	0.000872625	A_	55.4	0	0
		215026_x_at	0.11	0.314236904	A_
		203453_at	-0.702	2.71E-08	_B
93	PCBP2	213517_at	0.194	0.033627362	A_	53.833	0	0.00007
		204031_s_at	0.056	0.295276388	A_
		229467_at	-0.319	0.003917591	_B
94	DARS	201623_s_at	0.304	0.000728979		53.203	0	0.00045
		201624_at	-0.27	0.038956772
95	SSR3	222412_s_at	1.078	1.72E-06		52.847	0	0
		217790_s_at	-0.419	0.013143201
96	SNX27	221006_s_at	0.298	0.002616201		52.799	0	0
		221498_at	-0.471	1.69E-06
97	IGF1R	203628_at	0.287	0.001481282		52.571	0	0
		203627_at	-0.55	6.59E-07
98	WTAP	229630_s_at	0.17	0.004891281	A_	52.044	0	0.00003
		203137_at	-0.124	0.181880491	A_
		210285_x_at	-0.431	0.000704801	_B
99	C13orf23	218420_s_at	0.158	0.020071057		52.043	0	0.00009
		225887_at	-0.285	0.002030078
100	RBM39	207941_s_at	0.321	0.009227313	A_	51.382	0	0.00336
		227223_at	0.269	0.047205741	A_
		208720_s_at	-0.143	0.032568072	_B
101	SLC11A2	203125_x_at	0.231	0.000720175	A_	51.015	0	0
		203123_s_at	-0.236	0.000687365	_B
		203124_s_at	-0.538	4.45E-06	_B
102	TUBB	209026_x_at	0.475	1.94E-06	A_	50.2	0	0
		211714_x_at	0.44	1.05E-06	A_
		212320_at	-0.275	0.001155423	_B
103	SLC7A11	209921_at	0.502	1.74E-06	A_	47.094	0	0
		217678_at	0.453	2.66E-05	A_
		207528_s_at	-0.269	0.001747198	_B
104	ARF3	228308_at	0.298	0.000244762	A_	46.092	0	0
		200734_s_at	-0.263	0.002450489	_B
		200011_s_at	-0.386	1.19E-05	_B
		211622_s_at	-0.539	1.69E-07	_B
105	PEX16	221604_s_at	0.311	0.000646292		44.168	0	0.00001
		49878_at	-0.132	0.010356961
106	SET	200631_s_at	0.347	0.000133483	A_	43.908	0	0
		213047_x_at	0.272	0.000573684	A_
		40189_at	0.246	0.005610538	A_
		210231_x_at	-0.205	0.00506084	_B
107	RPP14	204245_s_at	0.162	0.019319101		43.257	0.00002	0.00003
		227005_at	-0.278	0.000718784
108	OSBPL10	216755_at	0.226	0.006785089		42.273	0	0
		219073_s_at	-0.674	5.00E-06
109	AHNAK	211986_at	0.279	0.001150044		42.252	0	0
		235281_x_at	-0.861	3.26E-08
110	CYFIP1	212133_at	0.404	0.000140745		42.207	0	0
		208923_at	-0.164	0.010852825
111	RPS6	238156_at	0.57	0.000492182		41.072	0	0.00002
		209134_s_at	-0.123	0.016363792
112	SDK2	220628_s_at	0.286	0.00079824	A_	41.021	0	0
		233585_at	-0.04	0.462325278	A_
		242064_at	-0.445	9.70E-06	_B
		232061_at	-0.656	5.37E-07	_B
113	PSMD10	1554577_a_at	0.222	0.010853291		40.897	0.00013	0.00416
		219485_s_at	-0.17	0.098471738
114	TMEM8	222718_at	0.138	0.004238194		40.763	0.00006	0
		221882_s_at	-0.249	0.000118547
115	MZF1	204138_s_at	0.256	0.00074338	A_	39.738	0	0.00002
		40569_at	0.045	0.576432335	_B
		204139_x_at	-0.088	0.086636021	_B
		210336_x_at	-0.151	0.009801111	_B
116	SRCAP	213667_at	0.477	2.26E-08	A_	37.954	0	0
		38766_at	0.395	6.79E-08	A_
		212275_s_at	-0.058	0.218750454	_B
		1569138_a_at	-0.347	0.000379442	_B
117	SRRM2	207435_s_at	0.547	1.78E-09	A_	37.049	0	0
		216629_at	0.208	0.023419995	A_
		208610_s_at	-0.589	6.89E-06	A_
		1554671_a_at	-2.142	4.44E-16	_B
118	PYCR2	224855_at	0.261	4.27E-06		36.834	0.00009	0
		231715_s_at	-0.228	0.005153903
119	TRIOBP	210276_s_at	0.365	0.000272489	A_	36.785	0	0
		202795_x_at	0.273	0.000844283	A_
		1552332_at	-0.169	0.01209531	_B
120	RAC1	208641_s_at	0.155	0.011480664	A_	35.503	0	0
		208640_at	-0.03	0.630505189	A_
		1567458_s_at	-0.606	0.000205531	_B
121	DCBLD2	224911_s_at	1.272	1.45E-11	A_	34.681	0	0
		239446_x_at	0.255	0.048744556	_B
		213865_at	-0.4	2.44E-05	_B
122	ZNF207	239937_at	0.253	0.000854484		34.586	0.00015	0.00047
		1556035_s_at	-0.191	0.052889592
123	NFIX	241633_x_at	0.419	0.013519754	A_	34.452	0	0
		222339_x_at	0.328	0.00775494	A_
		228278_at	0.11	0.109582747	A_
		227400_at	-0.695	2.39E-08	_B
124	MRPL9	211594_s_at	0.159	0.013962111		34.139	0	0
		209609_s_at	-0.513	4.22E-05
125	GNAS	217058_at	0.319	0.040761005	A_	33.32	0.00001	0.00013
		211858_x_at	0.108	0.311661571	A_
		217673_x_at	-0.359	7.59E-05	_B
126	SREBF2	201248_s_at	0.453	4.13E-06		32.842	0	0
		242748_at	-0.171	0.005142302
127	MIB1	224726_at	0.538	8.03E-06		32.555	0	0
		224720_at	-0.262	0.027052046
128	GPR56	206582_s_at	0.3	0.000450089		32.196	0.00007	0.00004
		212070_at	-0.158	0.033997363
129	LRP10	231861_at	0.499	6.37E-06		31.964	0	0
		201412_at	-0.187	0.01051033
130	LAMC1	200771_at	0.15	0.079293473		31.262	0.00029	0.00128
		200770_s_at	-0.228	0.00564528
131	ECOP	241010_x_at	0.282	0.012831208		30.913	0	0
		208091_s_at	-0.668	3.31E-07
132	LTBP3	237144_at	0.201	0.066515935		30.519	0.00001	0.0101
		219922_s_at	-0.161	0.075295954
133	CUL4A	201423_s_at	0.297	0.000457478		28.484	0.0001	0.00002
		227757_at	-0.106	0.018987023
134	FBXW2	218941_at	0.319	5.63E-05		28.387	0.00014	0.00003
		209630_s_at	-0.203	0.034023782
135	PPIE	229375_at	0.452	0.000754286		27.668	0.00001	0.00006
		210502_s_at	-0.122	0.054010887
136	FXC1	222481_at	0.17	0.003200063		26.934	0	0
		217981_s_at	-0.674	9.61E-08
137	GABPB2	204618_s_at	0.301	0.007188515		26.561	0.00017	0.00159
		227406_at	-0.116	0.109507962
138	NIPBL	212469_at	0.101	0.100939264		26.214	0.0001	0.0015
		213918_s_at	-0.317	0.008043235
139	PHF23	1555789_s_at	0.254	0.000537046		25.756	0.00072	0.00005
		223081_at	-0.128	0.036197461
140	C1orf82	219504_s_at	0.124	0.058118291		25.314	0.00014	0.0001
		222893_s_at	-0.327	0.000979282
141	UBAP2L	201378_s_at	0.361	1.21E-06	A_	24.714	0.00001	0
		201377_at	-0.174	0.027381328	_B
		209947_at	-0.201	0.014082624	_B
142	DKFZp761I2123	221525_at	0.408	0.000991073	A_	24.357	0	0
		221924_at	0.403	0.003001109	A_
		54970_at	-0.045	0.287195168	_B
		236309_x_at	-0.115	0.022018395	_B
143	CLCF1	219500_at	1.948	1.11E-16	A_	24.211	0	0
		1556385_at	0.225	0.025586533	_B
		235525_at	-0.773	2.85E-08	_B
144	SFRP1	202036_s_at	0.134	0.117035615		23.771	0.00019	0.00068
		202037_s_at	-0.338	0.00278487
145	LUC7L	220143_x_at	0.132	0.027927543	A_	23.576	0.00009	0.0002
		223546_x_at	0.112	0.298962105	A_
		223295_s_at	-0.267	0.000559979	_B
146	LRRFIP2	232704_s_at	0.212	0.0268488	A_	23.451	0.00006	0
		220610_s_at	-0.242	9.39E-05	_B
		218364_at	-0.255	0.000268171	_B
147	SARS	200802_at	0.335	2.17E-06		22.921	0.00042	0.00001
		231894_at	-0.234	0.024429839
148	TTLL4	1557611_at	0.228	0.094299087		22.663	0.00181	0.00075
		203702_s_at	-0.249	0.000191609
149	POLR2C	208996_s_at	0.135	0.043750164		21.527	0.00007	0.00051
		214263_x_at	-0.237	0.005556235
150	KIAA0179	212844_at	0.095	0.154822933		21.041	0.00009	0.00202
		212846_at	-0.386	0.007896619
151	HNRPD	209330_s_at	0.374	0.000432801	A_	20.98	0	0
		200073_s_at	0.069	0.236567549	_B
		221481_x_at	0.03	0.516241019	_B
		213359_at	-0.154	0.036215345	_B
		229434_at	-0.172	0.084827416	_B
152	GALNT10	213123_at	0.453	1.31E-05		20.955	0.00009	0
		241202_at	-0.154	0.033826326
153	SFRS4	239512_at	0.182	0.048334163	A_	20.299	0.00008	0.00006
		201696_at	-0.161	0.022245299	_B
		242837_at	-0.339	0.00040893	_B
154	LOC285014	235418_at	0.168	0.035566095		20.065	0.00277	0.00002
		235621_at	-0.26	2.97E-05
155	MAX	209331_s_at	0.189	0.02104685	A_	20.033	0.00003	0
		210734_x_at	0	0.992630236	A_
		209332_s_at	-0.366	3.88E-05	_B
156	AFF1	201924_at	0.314	0.005631065		19.995	0.00003	0
		215451_s_at	-0.74	1.83E-10
157	ESPN	242327_x_at	0.114	0.076639997		19.511	0.00149	0.00014
		223549_s_at	-0.283	0.000959274
158	SMEK2	224474_x_at	0.121	0.107968549		18.619	0.00043	0.00015
		233759_s_at	-0.368	0.000855069
159	PLEKHA1	219024_at	0.132	0.171405881		18.569	0.0023	0.00203
		226247_at	-0.282	0.004253517
160	MED8	213696_s_at	0.387	6.30E-06		18.454	0.00065	0.00002
		213127_s_at	-0.201	0.050864172
161	WDR42A	240405_at	0.912	5.28E-09	A_	17.504	0	0
		216885_s_at	0.039	0.627135354	_B
		202249_s_at	-0.04	0.571056161	_B
		243318_at	-0.326	0.001741701	_B
162	C3orf28	221533_at	0.16	0.008947079	A_	17.466	0	0
		220942_x_at	-0.396	1.29E-05	_B
		224345_x_at	-0.446	1.41E-05	_B
		223193_x_at	-0.463	2.58E-05	_B
163	IGFBP4	201508_at	0.146	0.097037924		17.459	0.00134	0.00011
		242657_at	-0.336	0.000248985
164	SVEP1	213247_at	0.5	4.88E-08	A_	17.192	0.00002	0
		224543_at	0.034	0.605027607	_B
		1566622_at	-0.283	0.005932004	_B
165	ATP2B4	212136_at	0.18	0.042012429	A_	16.779	0	0
		212135_s_at	0.164	0.023863993	A_
		205410_s_at	-0.633	2.41E-07	_B
166	ADRBK1	201401_s_at	0.383	8.78E-07		16.617	0.0006	0
		38447_at	-0.113	0.008663753
167	NOTCH2NL	214722_at	0.462	0.00010839		16.332	0.00027	0.00002
		227067_x_at	-0.123	0.089800781
168	UBE2G1	226005_at	0.13	0.051544982	A_	16.119	0.00009	0.00434
		209141_at	-0.075	0.332005936	_B
		209142_s_at	-0.263	0.005005705	_B
169	HRH3	221663_x_at	0.278	0.001604665		15.942	0.00495	0.00094
		1555215_a_at	-0.119	0.134610417
170	ZNF664	1569935_at	0.115	0.101338303		15.935	0.00156	0.00008
		224593_at	-0.34	0.000472182
171	SLC26A6	221572_s_at	0.468	4.87E-05		15.811	0.00051	0.00007
		232551_at	-0.169	0.114986836
172	RAB11FIP3	203933_at	0.136	0.167284641		15.275	0.00027	0.00008
		228613_at	-0.521	0.000297101
173	OSMR	205729_at	0.512	2.80E-05		15.211	0.00034	0.00001
		1554008_at	-0.147	0.098495867
174	FLYWCH1	234106_s_at	0.158	0.043637838	A_	15.188	0.00045	0.00006
		225952_at	-0.05	0.304848211	A_
		223950_s_at	-0.268	0.000416773	_B
175	PRODH2	243614_s_at	0.393	0.019498195		15.187	0.00028	0.00749
		216696_s_at	-0.061	0.235146565
176	TNC	216005_at	1.231	1.45E-09		14.621	0.00001	0
		201645_at	-0.182	0.041430867
177	DDEF1	224796_at	0.301	2.88E-05	A_	14.228	0.00034	0.00002
		224790_at	0.048	0.588648525	_B
		241517_at	-0.169	0.021190285	_B
178	SERPINB8	206034_at	0.58	1.37E-09		14.206	0.00072	0
		1554616_at	-0.294	0.024529884
179	S100A10	238909_at	1.176	9.02E-10		12.859	0.00002	0
		200872_at	-0.108	0.029648796
180	F11R	221664_s_at	0.775	3.85E-10	A_	12.813	0.00001	0
		224097_s_at	0.528	2.18E-05	A_
		226482_s_at	-0.304	0.002753984	_B
181	UNC84B	229548_at	0.61	6.13E-06		12.3	0.00043	0
		212144_at	-0.12	0.099798746
182	PIGQ	204144_s_at	0.146	0.057247159		12.257	0.01246	0.00001
		1555359_at	-0.304	7.61E-06
183	DENR	231896_s_at	0.28	0.001481223	A_	12.039	0.0007	0.00075
		221509_at	-0.013	0.791740404	_B
		239969_at	-0.127	0.078662717	_B
184	KCNIP3	231774_at	0.143	0.143814933		11.583	0.02016	0.00044
		228269_x_at	-0.283	0.000192858
185	SLC2A4RG	222650_s_at	0.159	0.01837006		11.371	0.00047	0
		218494_s_at	-0.758	4.98E-10
186	UNQ1887	224638_at	0.124	0.040973751	A_	11.219	0.00096	0.00021
		224639_at	0.074	0.428341488	A_
		224640_at	-0.273	0.000213347	_B
187	RNF19	220483_s_at	0.6	1.00E-07		11.027	0.00165	0
		223085_at	-0.183	0.072035058
188	ADAM9	202381_at	0.114	0.168978397		10.992	0.01148	0.00036
		1555326_a_at	-0.328	0.000498165
189	GOLGB1	201057_s_at	0.454	0.000179597		10.194	0.00298	0.00005
		201056_at	-0.091	0.161426301
190	CFB	211920_at	0.215	0.092217873		10.005	0.00065	0
		202357_s_at	-0.995	1.34E-09
191	TMEM9	222987_s_at	0.098	0.221052657		9.273	0.01133	0.00051
		222988_s_at	-0.378	0.000729145
192	TAOK2	204878_s_at	0.121	0.154620035		9.198	0.00935	0.00002
		204986_s_at	-0.429	3.64E-05
193	PTPLAD1	222404_x_at	0.155	0.209748652	A_	9.036	0.00017	0.00216
		234000_s_at	0.064	0.581349251	A_
		217777_s_at	-0.413	0.002450675	_B
194	ZMYM6	219924_s_at	0.266	0.004474103		8.973	0.0502	0.01274
		213698_at	-0.121	0.320498927
195	CEP164	204251_s_at	0.287	0.001235326		8.822	0.03523	0.00132
		1558953_s_at	-0.096	0.211678776
196	HNRPH1	213470_s_at	0.327	0.000407921	A_	8.559	0	0
		201031_s_at	-0.073	0.333561229	A_
		213472_at	-1.97	1.55E-15	_B
197	DCTN5	209232_s_at	0.07	0.185844105		8.454	0.0165	0.00024
		209231_s_at	-0.338	0.001071167
198	ERBB3	1563253_s_at	0.143	0.019976031		8.239	0.00084	0
		202454_s_at	-1.316	9.05E-14
199	ASAH1	213902_at	0.099	0.03414367	A_	8.188	0	0.01245
		1555419_a_at	-0.029	0.785693359	A_
		213702_x_at	-0.229	0.037740294	_B
		210980_s_at	-0.306	0.027431793	_B
200	PSME4	212219_at	0.157	0.017392878	A_	8.03	0	0
		212222_at	0.035	0.757176425	A_
		212220_at	-0.9	4.23E-08	_B
201	CYB5R3	1554574_a_at	0.298	1.36E-05		7.751	0.04875	0.00001
		201885_s_at	-0.102	0.08869599
202	FAHD2A	218504_at	0.116	0.143897166		7.603	0.01187	0
		222056_s_at	-0.505	3.78E-06
203	KIAA1530	234761_at	0.114	0.151941236		7.582	0.01339	0
		233893_s_at	-0.484	6.79E-06
204	TMC6	214958_s_at	0.439	4.43E-06		7.5	0.02034	0.00001
		204328_at	-0.123	0.134360349
205	MAPK8IP3	213177_at	0.135	0.174730911		7.465	0.00498	0
		213178_s_at	-0.741	3.02E-07
206	PCYT1A	225069_at	0.115	0.200877407		7.379	0.01915	0.00002
		204209_at	-0.448	3.53E-05
207	DOM3Z	204522_at	0.149	0.0200735	A_	7.3	0.00217	0
		38157_at	-0.243	0.000119637	_B
		215982_s_at	-0.307	5.93E-06	_B
208	SPEG	232153_at	0.158	0.226592655		7.223	0.04581	0.00029
		205265_s_at	-0.37	3.41E-05
209	TMEM43	222418_s_at	0.14	0.060292597	A_	6.827	0.00002	0
		217795_s_at	0.087	0.191574211	A_
		233480_at	-0.686	9.77E-07	_B
210	BACE2	217867_x_at	0.076	0.256689099		6.678	0.02877	0.00033
		222446_s_at	-0.383	0.000689262
211	CLINT1	201768_s_at	0.049	0.264070716		6.42	0.01801	0.00045
		201769_at	-0.402	0.001678713
212	ZNRF1	223383_at	0.123	0.126758362		6.371	0.03891	0
		223382_s_at	-0.427	1.27E-06
213	NF1	212676_at	0.322	0.000227783	A_	5.811	0	0
		212678_at	-0.055	0.315917214	A_
		211914_x_at	-1.109	4.13E-11	_B
		204323_x_at	-1.391	4.66E-13	_B
214	SLC43A3	213113_s_at	0.418	0.000376451		5.769	0.0443	0.00127
		210692_s_at	-0.094	0.313388968
215	WDFY3	212606_at	0.211	0.06511424	A_	5.503	0.00067	0
		212598_at	0.061	0.332558448	A_
		212602_at	-0.431	1.87E-06	_B
216	GIT1	218030_at	0.308	0.000709301		5.45	0.08834	0.00064
		240229_at	-0.075	0.262978387
217	C19orf43	230213_at	0.103	0.221919617		5.337	0.12223	0.00031
		223003_at	-0.297	8.28E-05
218	CBX4	206724_at	0.097	0.299862088		5.125	0.05013	0.00006
		227558_at	-0.469	7.62E-05
219	GRLF1	202045_s_at	0.118	0.267259747		4.867	0.03883	0
		229394_s_at	-0.622	1.85E-06
220	AFF4	225229_at	0.169	0.172644487		4.797	0.02666	0
		1555436_a_at	-0.923	4.67E-10
221	ZBTB38	219221_at	0.416	5.07E-05		4.782	0.08539	0.00064
		225512_at	-0.112	0.296965056
222	DLL1	227938_s_at	-0.281	0.001330076		4.687	0.00004	0
		224215_s_at	-1.554	2.23E-13
223	PRKD2	241669_x_at	0.49	0.010400026	A_	4.686	0.00028	0
		209282_at	-0.565	3.79E-06	_B
		38269_at	-0.688	2.95E-12	_B
224	ABLIM1	200965_s_at	0.116	0.177929608		4.175	0.13947	0.00001
		210461_s_at	-0.376	1.07E-06
225	KIAA1609	221843_s_at	0.728	3.43E-09		4.105	0.05573	0
		233423_at	-0.138	0.175188671
226	IL8	211506_s_at	1.289	5.36E-13		4.058	0.02421	0
		205592_at	-0.074	0.101473501
227	F2R	1569642_at	-0.162	0.024124711		3.968	0.00002	0
		203989_x_at	-1.086	1.46E-07
228	PITPNB	202522_at	0.414	2.16E-06	A_	3.786	0.00213	0.0002
		235985_at	0.283	0.035133799	A_
		244826_at	-0.235	0.081124644	_B
229	LYPLA1	203007_x_at	0.361	0.006804443		3.731	0.12679	0.01414
		212449_s_at	-0.06	0.482399342
230	HMG20B	209113_s_at	-0.128	0.025164274		3.714	0.00026	0
		210719_s_at	-0.919	3.36E-08
231	PC	204476_s_at	0.436	3.68E-08		3.623	0.15051	0
		238092_at	-0.124	0.145099739
232	SLC25A36	201917_s_at	0.204	0.055245257	A_	3.461	0.00163	0.00001
		201918_at	-0.237	0.017567722	_B
		201919_at	-0.46	8.55E-07	_B
233	SORBS3	207788_s_at	0.491	1.44E-08		3.412	0.12292	0
		209253_at	-0.092	0.118695994
234	HNRPDL	209067_s_at	0.319	0.000503089	A_	3.308	0.00033	0.00052
		201993_x_at	0.071	0.559639255	_B
		209068_at	-0.027	0.59015359	_B
		212454_x_at	-0.151	0.073698503	_B
235	PPFIA1	202065_s_at	0.299	6.86E-06		3.179	0.27535	0.0002
		202066_at	-0.1	0.239771593
236	OPTN	202074_s_at	0.059	0.354418988		3.147	0.16016	0.00014
		202073_at	-0.38	0.000277365
237	MTX3	241779_at	-0.079	0.086113779		3.071	0.00299	0
		226528_at	-0.715	1.90E-06
238	CYR61	210764_s_at	0.086	0.405638776		3.005	0.19607	0.00045
		201289_at	-0.4	0.000157838
239	CDKN2A	211156_at	0.074	0.312000992		2.96	0.20346	0.00006
		209644_x_at	-0.374	3.83E-05
240	MED25	208110_x_at	-0.186	0.004507619		2.92	0.00408	0
		1553993_s_at	-1.145	1.50E-13
241	BRD7	221776_s_at	0.083	0.368062106		2.873	0.17734	0.00008
		222737_s_at	-0.456	2.77E-05
242	PIGL	205873_at	-0.132	0.097625394		2.656	0.00114	0.00002
		232262_at	-0.863	1.61E-06
243	SH3TC1	219256_s_at	1.538	3.36E-12		2.429	0.09985	0
		216688_at	-0.061	0.313455594
244	ZNF598	225104_at	1.006	3.04E-10		2.264	0.13687	0
		232367_x_at	-0.071	0.289143347
245	RBM5	201395_at	-0.077	0.169506028		2.123	0.07415	0
		209936_at	-1.056	1.63E-10
246	ARPC2	207988_s_at	0.043	0.406857154		1.924	0.22813	0
		213513_x_at	-0.53	1.37E-05
247	SOLH	204275_at	1.176	9.03E-10		1.916	0.1134	0
		230295_at	0.065	0.314332085
248	GPR137	43934_at	0.053	0.307239974		1.782	0.33924	0.00001
		221966_at	-0.327	2.44E-05
249	KIAA1033	212794_s_at	0.369	0.000443141		1.738	0.34597	0.00192
		212795_at	-0.048	0.480041192
250	LOC96610	217179_x_at	0.079	0.361766558		1.571	0.44078	0.00003
		233132_at	-0.365	2.37E-06
251	MGC3207	223770_x_at	-0.239	0.009260644		1.497	0.00166	0
		228077_at	-1.104	2.58E-11
252	PRRC1	221734_at	0.502	8.63E-07		1.36	0.39419	0.00003
		224643_at	-0.065	0.412455248
253	LOXL2	202997_s_at	-0.086	0.341493733		1.189	0.21576	0
		202998_s_at	-1.019	2.25E-09
254	CDS1	226187_at	-0.052	0.408101168		1.138	0.23762	0
		205709_s_at	-0.807	2.91E-07
255	OSBPL3	209626_s_at	0.07	0.456645955		1.054	0.49005	0
		209627_s_at	-0.507	4.15E-07
256	MMP25	207890_s_at	-0.109	0.132794169		0.898	0.11392	0
		240054_at	-0.761	5.87E-09
257	C10orf61	212121_at	0.379	0.000203794		0.886	0.54661	0.00043
		212123_at	-0.035	0.562737914
258	BTG2	201235_s_at	-0.067	0.312818692		0.803	0.26853	0
		201236_s_at	-0.693	1.23E-07
259	CREB3L2	212345_s_at	-0.071	0.36122347		0.748	0.24594	0.00009
		228759_at	-0.659	1.96E-06
260	C1RL	233645_s_at	-0.259	0.003065751		0.701	0.00001	0
		218983_at	-1.245	6.12E-10
261	ATPIF1	218671_s_at	-0.077	0.33830493		0.636	0.30412	0.00001
		223338_s_at	-0.69	1.76E-07
262	TAF15	202840_at	0.779	5.62E-07		0.583	0.3827	0.00002
		227891_s_at	0.084	0.482807203
263	FBXO21	212231_at	-0.061	0.333673607		0.57	0.09283	0.00351
		212229_s_at	-0.497	0.000718319
264	RP5-1022P6.2	224826_at	0.72	5.35E-08		0.532	0.23792	0
		224835_at	0.104	0.257426881
265	C6orf89	224987_at	0.277	0.006923484	A_	0.505	0.00136	0.01072
		224988_at	-0.009	0.812111714	_B
		225729_at	-0.018	0.705196891	_B
		224977_at	-0.113	0.157709002	_B
266	KDELR1	200922_at	0.663	1.50E-07		0.504	0.4772	0
		1555575_a_at	0.052	0.442339562
267	CITED2	207980_s_at	0.457	0.000246174		0.471	0.69775	0.00251
		209357_at	-0.033	0.711528068
268	RBCK1	207713_s_at	0.635	6.69E-08		0.457	0.40481	0
		221827_at	0.069	0.333797563
269	AZGP1	217014_s_at	0.046	0.732213717		0.452	0.69046	0.00004
		209309_at	-0.639	1.64E-05
270	IQGAP1	213446_s_at	0.842	6.10E-10		0.433	0.0202	0
		210840_s_at	0.171	0.02807923
271	PGLS	218388_at	-0.041	0.449937338		0.405	0.31984	0.0029
		218387_s_at	-0.424	0.000738804
272	IGHG1	211693_at	0.503	0.001271838		0.392	0.18676	0.00498
		217039_x_at	0.063	0.4517504
273	PRDM2	203057_s_at	-0.036	0.60487496		0.387	0.64183	0
		203056_s_at	-0.833	2.38E-08
274	IHPK2	218192_at	-0.053	0.424345729		0.318	0.61765	0
		223165_s_at	-0.647	4.86E-09
275	DNAJB6	208811_s_at	0.38	0.000145469		0.316	0.77622	0.00245
		208810_at	-0.017	0.687523215
276	PLCD3	1552476_s_at	-0.026	0.660090655		0.302	0.7078	0.00001
		1557244_a_at	-0.701	4.67E-07
277	REXO2	223989_s_at	0.358	2.05E-05		0.27	0.82269	0.00049
		218194_at	-0.025	0.662491863
278	TMEM165	226825_s_at	0.616	1.63E-06		0.246	0.68355	0.00017
		218095_s_at	0.05	0.615379923
279	TCP11L1	205797_s_at	-0.024	0.591213423		0.243	0.74708	0
		205796_at	-0.595	8.61E-08
280	ERCC1	228131_at	0.658	8.15E-09		0.234	0.70072	0
		203720_s_at	0.055	0.511934207
281	MLLT6	225628_s_at	-0.038	0.441616248		0.224	0.75881	0
		224784_at	-0.716	1.13E-11
282	WDR34	237287_at	0.026	0.66763582		0.218	0.83897	0
		224715_at	-0.467	4.60E-07
283	SRRM1	201225_s_at	0.048	0.564533045		0.2	0.8616	0
		201224_s_at	-0.514	1.91E-10
284	PFAAP5	214753_at	-0.02	0.739960607		0.167	0.78521	0.00538
		221899_at	-0.4	0.001111774
285	DPP9	226916_x_at	0.48	9.02E-05		0.146	0.46266	0.00144
		230018_at	0.062	0.484801988
286	CDC42BPA	214464_at	0.488	0.000230265		0.137	0.85191	0.00032
		203794_at	0.014	0.797526307
287	WDR77	201420_s_at	0.036	0.794876006		0.133	0.91499	0.00043
		201421_s_at	-0.367	4.77E-05
288	SDCCAG1	218649_x_at	-0.01	0.782544825		0.132	0.85905	0.00261
		1569594_a_at	-0.434	0.000260317
289	GABBR1	203146_s_at	-0.024	0.734171861		0.119	0.8678	0
		238569_at	-0.611	2.40E-07
290	ZNF451	212557_at	-0.044	0.551600682		0.101	0.76518	0.00069
		215012_at	-0.445	1.60E-06
291	C16orf57	218060_s_at	0.415	7.47E-06		0.098	0.85842	0.00004
		1554016_a_at	0.024	0.68158771
292	SEC31L1	210616_s_at	0.429	9.60E-06		0.094	0.9191	0.00023
		200945_s_at	-0.01	0.790071609
293	TMEM50A	222401_s_at	0.607	1.59E-06		0.09	0.83919	0.00047
		217766_s_at	0.064	0.721628378
294	APP	214953_s_at	0.61	9.62E-08		0.074	0.91984	0
		200602_at	0.018	0.782742244
295	KCTD12	212188_at	0.524	7.66E-05		0.066	0.9314	0.01072
		212192_at	0.008	0.862003236
296	C19orf2	214173_x_at	0.003	0.880899248		0.062	0.94152	0.00174
		222266_at	-0.457	0.000486724
297	MGC22014	235542_at	0.537	1.27E-05		0.05	0.95244	0.00001
		214754_at	-0.004	0.872480196
298	CYP51A1	216607_s_at	0.838	3.16E-08		0.048	0.94991	0
		202314_at	0.02	0.86598335
299	DEGS1	207431_s_at	0.422	0.000178478		0.041	0.94624	0.00253
		209250_at	0.018	0.856314526
300	ZFP36L2	201369_s_at	0.875	8.07E-10		0.033	0.96784	0
		201368_at	-0.004	0.874114684
301	FADS1	208964_s_at	0.03	0.893339464		0.033	0.97538	0.00047
		208962_s_at	-0.429	1.40E-05
302	ICAM1	202637_s_at	0.003	0.860168135		0.027	0.97461	0.0009
		215485_s_at	-0.412	1.92E-06
303	KIAA1219	221738_at	0.497	2.88E-07		0.026	0.8389	0.00031
		221736_at	0.069	0.608747837
304	G3BP	201503_at	0.519	2.16E-05		0.02	0.9764	0.00007
		201514_s_at	0.019	0.907484731
305	SLC25A35	236064_at	0.015	0.927400898		0.018	0.98523	0.00045
		228836_at	-0.391	0.000233129
306	LOC440993	1557293_at	-0.186	0.032456337		0.018	0.00136	0.00001
		1558220_at	-0.864	7.23E-08
307	ZNF313	200868_s_at	-0.004	0.888937783		0.013	0.98617	0
		211678_s_at	-0.484	9.03E-08
308	NR2F6	209261_s_at	0.016	0.950190713		0.008	0.99272	0
		209262_s_at	-0.698	3.00E-07
309	EVA1	203780_at	0.01	0.949941841		0.006	0.99469	0.01486
		230518_at	-0.472	6.47E-06
310	VAMP2	201557_at	0.005	0.949378177		0.005	0.9954	0
		214792_x_at	-0.631	4.41E-08
311	PURB	226762_at	0.771	3.29E-07		0.003	0.9966	0
		225120_at	0.019	0.967930424
312	XDH	241994_at	0.537	1.03E-06		0.001	0.99888	0.00006
		210301_at	0.02	0.975364678
313	SIAE	223744_s_at	0.405	1.91E-06		0.001	0.99907	0.00134
		224391_s_at	0.013	0.971752582
314	SEC22C	235120_at	0.019	0.998657954		0	1	0
		225460_at	-0.799	4.40E-10
315	SMYD2	243288_at	0.403	0.001939857		0	1	0.00362
		212922_s_at	0.009	0.9994078
316	TPCN2	229250_at	0.266	6.97E-05	A_	-0.04	0.03465	0.0008
		229251_s_at	0.088	0.200293259	A_
		235194_at	-0.152	0.121953716	_B
317	ZNF655	225945_at	-0.109	0.130917145		-0.114	0.40213	0.00001
		223302_s_at	-0.579	9.79E-10
318	WDR74	221712_s_at	0.518	8.02E-10		-0.185	0.71229	0.00008
		218278_at	0.112	0.274564315
319	B4GALT5	221484_at	0.509	5.13E-07		-0.236	0.48692	0.00058
		221485_at	0.098	0.302819739
320	TXNDC	208097_s_at	0.583	2.32E-05		-0.237	0.33624	0.01073
		209476_at	0.116	0.402980587
321	PLOD2	202619_s_at	0.682	3.51E-07		-0.293	0.15215	0.00051
		202620_s_at	0.144	0.192184269
322	PEA15	200787_s_at	0.757	1.52E-11		-0.308	0.1766	0
		200788_s_at	0.174	0.035319926
323	SNRP70	213121_at	0.489	0.001552648		-0.43	0.10825	0.0106
		201221_s_at	0.082	0.356727132
324	SCAMP2	218143_s_at	0.649	4.82E-08		-0.491	0.02899	0
		224921_at	0.129	0.038180932
325	C14orf78	212992_at	-0.487	1.24E-05		-0.513	0	0
		1558378_a_at	-1.859	1.44E-15
326	CENTB2	212476_at	-0.19	0.105286985		-0.554	0.14445	0.00023
		1552472_a_at	-0.773	4.01E-09
327	FSTL3	203592_s_at	0.625	8.13E-09		-0.605	0.47247	0.00074
		241921_x_at	0.166	0.215057646
328	IL6ST	212195_at	0.646	1.59E-05		-0.662	0.19353	0.00519
		212196_at	0.149	0.318900258
329	SDC1	201286_at	2.159	0	A_	-0.714	0.00011	0
		201287_s_at	1.956	1.11E-16	A_
		239256_at	-0.282	0.001902048	_B
330	PLEKHG5	227142_at	0.686	3.55E-11		-0.799	0.4201	0.00012
		237646_x_at	0.199	0.084447297
331	RAB6A	201045_s_at	0.51	1.28E-06		-0.846	0.28185	0.00058
		201047_x_at	0.113	0.186000239
332	SHC1	201469_s_at	0.628	6.11E-08		-0.849	0.07009	0.00001
		214853_s_at	0.135	0.060272474
333	PCNP	217816_s_at	-0.148	0.064687435		-0.915	0.04029	0.00003
		1554868_s_at	-0.67	1.38E-07
334	ANKFY1	219868_s_at	-0.133	0.053231143		-0.958	0.04148	0.00002
		224900_at	-0.628	1.44E-07
335	PAPOLA	212718_at	-0.202	0.008879629		-1.073	0.01398	0
		212720_at	-0.822	1.84E-10
336	SYNJ2	212828_at	1.084	1.36E-11		-1.075	0.00478	0
		216180_s_at	0.308	0.006884079
337	GLT25D1	222644_s_at	0.639	3.16E-08		-1.102	0.14133	0.00004
		218473_s_at	0.156	0.08493005
338	ALKBH5	1553101_a_at	-0.118	0.014726587		-1.19	0.01157	0
		234302_s_at	-0.597	7.11E-08
339	C20orf11	218448_at	-0.132	0.05887716		-1.216	0.00653	0.0001
		225376_at	-0.643	3.71E-06
340	PAICS	201014_s_at	0.575	2.80E-07		-1.304	0.40031	0.00407
		201013_s_at	0.171	0.218030504
341	MAGI1	225465_at	-0.239	0.000458968		-1.433	0	0
		225474_at	-1.376	2.03E-09
342	AMFR	202204_s_at	-0.124	0.101488079		-1.523	0.05106	0.00051
		202203_s_at	-0.57	4.84E-06
343	SEL1L	202061_s_at	0.877	1.66E-07	A_	-1.565	0	0
		202062_s_at	0.321	0.001091481	_B
		202064_s_at	-0.294	0.001913228	_B
344	C6orf49	223516_s_at	-0.12	0.036360978		-1.652	0.06296	0.00001
		218233_s_at	-0.546	1.35E-07
345	ETS2	201329_s_at	0.592	3.21E-08		-1.682	0.21676	0.00029
		201328_at	0.164	0.085668575
346	LTB4DH	228825_at	-0.137	0.054345147		-1.813	0.06527	0.00011
		231897_at	-0.581	2.51E-07
347	SEC23B	201583_s_at	0.651	1.84E-11		-2.097	0.50253	0.00208
		210293_s_at	0.264	0.046818555
348	ATG7	224025_s_at	0.637	1.18E-05		-2.101	0.00396	0.00033
		218673_s_at	0.138	0.061899166
349	KLK7	205778_at	-0.181	0.056062357		-2.36	0.02463	0.00019
		239381_at	-0.696	2.98E-07
350	SLC12A2	225835_at	-0.284	0.012451485		-2.479	0.09112	0.00008
		204404_at	-0.853	1.32E-11
351	ADORA2B	205891_at	0.805	1.62E-11		-2.6	0.02571	0
		237607_at	0.235	0.003076282
352	PURA	204021_s_at	-0.186	0.027944657		-2.691	0.01577	0.00007
		204020_at	-0.709	5.89E-08
353	TRAPPC3	203511_s_at	0.762	4.87E-11		-2.978	0.01643	0
		203512_at	0.215	0.002260437
354	IRF5	205469_s_at	-0.17	0.001184945		-2.985	0	0
		239412_at	-0.942	7.38E-08
355	ECHDC1	223088_x_at	0.097	0.284072047	A_	-3.263	0.00035	0
		219974_x_at	-0.083	0.21076876	A_
		223087_at	-0.85	1.52E-06	_B
356	SRA1	224130_s_at	0.584	2.54E-08		-3.575	0.03514	0.00001
		224864_at	0.155	0.012104592
357	POLR2J2	228823_at	0.122	0.146805505	A_	-3.624	0.07384	0.00082
		1552621_at	-0.177	0.046165962	_B
		216242_x_at	-0.294	3.71E-05	_B
358	MEIS3	1569402_at	0.742	3.36E-11		-3.73	0.09432	0.00001
		228327_x_at	0.257	0.006405154
359	SDHAL1	222021_x_at	0.298	0.00011228	A_	-3.758	0.05531	0.00143
		226693_at	-0.076	0.320711576	_B
		239022_at	-0.108	0.287550678	_B
360	HNRPL	221860_at	-0.222	0.012785303		-3.796	0.14536	0.0003
		35201_at	-0.642	4.09E-10
361	MTMR11	1556034_s_at	-0.218	0.00228313		-3.92	0.02504	0
		205076_s_at	-0.721	8.11E-11
362	SEMA3F	209730_at	0.201	0.053313497	A_	-4.035	0.00097	0
		206832_s_at	-0.2	0.053263162	A_
		35666_at	-0.826	1.44E-10	_B
363	LSMD1	225441_x_at	-0.246	0.009866324		-4.265	0.1514	0.00069
		224512_s_at	-0.668	1.56E-10
364	TOR1A	202348_s_at	0.641	3.88E-08		-4.436	0.19509	0.00268
		202349_at	0.246	0.058721031
365	ABCC1	202805_s_at	0.773	4.36E-10		-4.945	0.04893	0.00005
		202804_at	0.275	0.009241248
366	N-PAC	218506_x_at	0.083	0.16859594	A_	-5.459	0.08582	0.00007
		221628_s_at	-0.228	0.004943201	_B
		222115_x_at	-0.346	5.00E-05	_B
367	PDGFC	222719_s_at	0.608	4.49E-06		-5.46	0.02565	0.00166
		218718_at	0.182	0.056027868
368	ADAM10	214895_s_at	0.783	3.16E-08		-5.55	0.00219	0.00004
		202604_x_at	0.232	0.009164226
369	KLHL9	213117_at	-0.145	0.047764972		-5.598	0.02533	0.00143
		213233_s_at	-0.527	1.28E-05
370	SLC30A5	1555334_s_at	0.818	2.88E-09		-5.944	0.06192	0.0015
		218989_x_at	0.323	0.022357586
371	JMJD1B	201643_x_at	-0.176	0.009879203		-5.947	0.00003	0.00005
		210878_s_at	-0.782	2.92E-06
372	LETM1	222006_at	0.875	2.91E-10		-6.297	0.00093	0
		218939_at	0.272	0.001093986
373	PTPN2	213137_s_at	0.257	0.000528421		-6.423	0.01722	0.00053
		213136_at	-0.116	0.118815159
374	MGST1	231736_x_at	0.136	0.044799923	A_	-7.093	0.00011	0
		224918_x_at	0.091	0.183456063	A_
		1565162_s_at	0.039	0.673407325	A_
		239001_at	-0.863	1.49E-09	_B
375	GORASP2	208842_s_at	0.301	8.51E-06	A_	-7.355	0.24945	0.00153
		207812_s_at	0.227	0.022842979	A_
		208843_s_at	-0.114	0.238303569	_B
376	LARS	223888_s_at	0.511	5.55E-05	A_	-7.385	0.00246	0.0001
		222427_s_at	0.134	0.152820346	_B
		222428_s_at	-0.108	0.231298477	_B
377	RAP1A	202362_at	-0.721	1.25E-05	A_	-7.455	0.01711	0
		1555339_at	-8.017	0	_B
		1555340_x_at	-8.678	1.11E-16	_B
378	HNRPH3	210588_x_at	0.629	6.03E-06	A_	-7.48	0.00074	0
		210110_x_at	0.611	2.30E-07	A_
		207127_s_at	0.517	4.46E-05	A_
		208990_s_at	-0.166	0.070203255	_B
379	RAB18	223336_s_at	0.433	0.000197317	A_	-7.481	0.10625	0.00028
		224787_s_at	0.017	0.979617627	_B
		224377_s_at	-0.058	0.343558132	_B
380	TIMP3	201148_s_at	0.78	2.42E-09		-7.494	0.00351	0.00002
		201149_s_at	0.257	0.002667474
381	SF3A2	37462_i_at	0.586	6.68E-10	A_	-7.642	0.1151	0
		226201_at	0.504	1.69E-05	A_
		209381_x_at	-0.111	0.101760747	_B
382	ARL4C	202208_s_at	-0.09	0.0248338	A_	-7.742	0.00062	0
		202206_at	-0.701	2.16E-07	_B
		202207_at	-0.71	4.34E-07	_B
383	CLDN1	222549_at	0.085	0.307777014	A_	-7.821	0.05348	0
		238967_at	-0.072	0.369162607	A_
		218182_s_at	-0.671	1.59E-07	_B
384	PRKAR1A	200604_s_at	0.473	2.35E-05	A_	-7.917	0.03832	0.00042
		200605_s_at	0.114	0.285294934	_B
		200603_at	-0.117	0.313594575	_B
385	FBLIM1	1555480_a_at	0.987	3.76E-12	A_	-8.155	0.00197	0
		1555483_x_at	0.918	1.01E-10	A_
		225258_at	0.153	0.003209273	_B
386	RUFY3	213437_at	-0.268	0.004044086		-8.59	0.00002	0.00001
		213939_s_at	-0.982	8.40E-08
387	KLF16	226328_at	0.64	1.06E-07		-9.217	0.02801	0.00091
		224111_x_at	0.235	0.011950415
388	IGSF3	1552672_a_at	-0.219	0.000260591		-9.221	0	0
		202421_at	-0.91	6.84E-09
389	PELI1	218319_at	0.916	4.39E-08		-9.262	0.00074	0.00018
		232213_at	0.318	0.009555809
390	RSNL2	219944_at	-0.098	0.122304289	A_	-9.407	0.07944	0
		242710_at	-0.848	8.27E-10	_B
		226425_at	-0.904	5.32E-08	_B
391	RBM17	221309_at	0.41	0.000513885	A_	-9.419	0.24169	0.00014
		224781_s_at	0.035	0.616617978	_B
		225751_at	-0.034	0.526239544	_B
392	CDH1	201130_s_at	0.578	7.82E-06		-9.45	0.00209	0.00053
		201131_s_at	0.163	0.01445236
393	C6orf111	225507_at	0.064	0.334119903	A_	-9.51	0.3335	0
		212176_at	-0.555	7.19E-08	_B
		226412_at	-0.614	3.40E-08	_B
394	FGFR1	210973_s_at	0.521	3.27E-07	A_	-9.547	0.34159	0
		211535_s_at	0.416	0.000522541	A_
		207937_x_at	-0.044	0.324249999	_B
395	PROM2	239528_at	0.084	0.567453589	A_	-9.75	0.30871	0
		1562378_s_at	-0.02	0.587686341	A_
		1552797_s_at	-1.198	6.73E-11	_B
396	RDH13	225467_s_at	0.907	1.07E-09		-9.961	0.00018	0
		225449_at	0.291	0.000688912
397	OGT	207563_s_at	0.255	0.003682712	A_	-10.076	0	0
		212307_s_at	0.018	0.968913336	A_
		207564_x_at	-0.17	0.060686084	A_
		209240_at	-0.232	0.036979349	A_
		220594_at	-1.431	5.00E-12	_B
398	FLJ43663	239331_at	2.508	1.78E-15		-10.1	0	0
		238619_at	0.788	4.16E-06
399	DAPP1	222859_s_at	1.041	3.15E-09	A_	-10.127	0.01806	0
		222858_s_at	0.907	6.48E-13	A_
		236707_at	0.192	0.004503285	_B
400	DBNDD2	224668_at	0.538	1.38E-08	A_	-10.208	0.00529	0
		224670_at	0.525	8.61E-06	A_
		224669_at	0.392	2.87E-06	A_
		218094_s_at	-0.13	0.026608032	_B
401	MTHFD1L	225520_at	0.331	0.000136462		-10.334	0.45019	0.0005
		231094_s_at	-0.045	0.445804072
402	RARA	203750_s_at	0.351	0.007677799		-10.621	0.50818	0.01139
		240630_at	-0.025	0.661126782
403	RAD23B	201222_s_at	0.55	0.000283023	A_	-10.646	0.74021	0.00011
		223598_at	0.001	0.974374167	_B
		201223_s_at	-0.019	0.775671106	_B
404	LARP4	212714_at	-0.049	0.428307029	A_	-10.668	0.66148	0
		1555384_a_at	-0.736	1.42E-10	_B
		238959_at	-0.746	1.10E-09	_B
405	KNS2	212878_s_at	0.469	6.20E-06	A_	-10.878	0.08886	0.00018
		213656_s_at	0.126	0.176993243	_B
		212877_at	-0.076	0.367718318	_B
406	ZBTB43	204180_s_at	0.563	5.81E-07	A_	-10.92	0.11179	0
		204182_s_at	0.095	0.134861321	_B
		204181_s_at	0.041	0.679004868	_B
407	RANBP5	211954_s_at	0.517	1.01E-07	A_	-11.109	0.43519	0.00148
		211953_s_at	0.516	0.001045936	A_
		211955_at	0.091	0.2335921	_B
408	GNAQ	211426_x_at	-0.235	0.006117764		-11.151	0.00009	0.00015
		202615_at	-0.8	6.88E-07
409	RANBP2	201712_s_at	0.001	0.894690482	A_	-11.279	0.30443	0.00025
		201713_s_at	-0.105	0.263415032	A_
		201711_x_at	-0.542	1.99E-06	_B
410	C7orf30	226386_at	-0.235	0.007158476		-11.281	0.0004	0.00022
		226385_s_at	-0.749	5.86E-07
411	SRP72	208801_at	0.606	1.58E-06	A_	-11.468	0.16053	0.00065
		208800_at	0.518	9.59E-05	A_
		208095_s_at	0.116	0.179884435	_B
412	MARS	201475_x_at	0.506	1.40E-08	A_	-11.605	0.06435	0
		213671_s_at	0.194	0.040486916	_B
		213672_at	-0.134	0.145270459	_B
413	HR	220163_s_at	0.534	2.30E-06	A_	-11.728	0.01721	0.00001
		210086_at	0.102	0.249889788	_B
		241355_at	0.089	0.082652237	_B
414	CRKRS	225697_at	0.085	0.544030227	A_	-11.901	0.04875	0
		219226_at	-0.219	0.038283532	A_
		213557_at	-0.792	8.59E-10	_B
415	TGFA	205016_at	2.364	0		-12.351	0	0
		211258_s_at	0.899	1.35E-07
416	AMOTL1	225459_at	0.878	8.69E-11		-12.925	0.00001	0
		228840_at	0.244	1.20E-05
417	PSMB4	202243_s_at	-0.198	0.001055905		-12.967	0.00206	0.00002
		202244_at	-0.612	5.66E-08
418	BMP1	207595_s_at	0.311	0.00025103	A_	-13.076	0.00107	0
		202701_at	0.231	0.003605922	A_
		205574_x_at	0.181	0.008816925	A_
		1569002_x_at	0.003	0.951110907	_B
		1569001_at	-0.021	0.698888231	_B
		206725_x_at	-0.129	0.045836712	_B
419	C1orf77	209927_s_at	0.539	1.03E-06	A_	-13.238	0.00845	0
		202559_x_at	0.113	0.019791434	_B
		202560_s_at	-0.024	0.621184502	_B
420	KIAA1539	207765_s_at	0.979	2.29E-12		-13.496	0.00043	0
		211433_x_at	0.375	2.62E-05
421	EWSR1	210011_s_at	0.622	1.92E-08	A_	-13.736	0.03755	0
		229966_at	0.185	0.041440504	_B
		209214_s_at	0.102	0.180232087	_B
422	BRD4	233833_at	0.121	0.147449782	A_	-13.788	0.05354	0.00012
		202102_s_at	-0.169	0.006578635	_B
		226054_at	-0.29	0.000147637	_B
423	RPUSD3	1555916_at	-0.264	0.001453188		-13.797	0.00312	0.00012
		225743_at	-0.713	1.31E-08
424	HEG1	212822_at	0.404	1.09E-05		-13.98	0.99993	0.00431
		213069_at	0.029	0.992928713
425	MLL	212076_at	0.361	1.28E-06	A_	-14.315	0.07151	0.00003
		212078_s_at	0.072	0.431604339	_B
		212080_at	-0.028	0.539464782	_B
		226981_at	-0.124	0.145172804	_B
426	VPS13D	212323_s_at	0.356	2.62E-05	A_	-14.666	0.13379	0.00078
		243297_at	0.317	0.017583708	A_
		212324_s_at	0.275	9.40E-05	A_
		212326_at	-0.111	0.227220968	_B
427	C9orf88	223019_at	0.859	1.65E-10		-14.67	0.00021	0
		233974_s_at	0.301	8.46E-05
428	LRRC8C	223533_at	1.319	4.57E-12		-15.19	0	0
		1570007_at	0.374	5.14E-06
429	IRS2	209184_s_at	-0.165	0.059051176	A_	-15.293	0.07608	0.00093
		209185_s_at	-0.519	1.62E-06	_B
		236338_at	-0.572	1.65E-06	_B
430	FLJ27365	232480_at	-0.588	8.57E-06		-15.481	0.00007	0
		241464_s_at	-1.406	4.10E-14
431	DKFZP564J0863	224893_at	-0.298	0.000533642		-15.964	0.00011	0.00001
		223452_s_at	-0.864	6.20E-09
432	NFIC	236830_at	0.091	0.244769633	A_	-18.215	0.40957	0
		206929_s_at	-0.604	2.01E-08	_B
		213298_at	-0.63	5.72E-11	_B
		226895_at	-0.676	9.59E-08	_B
433	MRPL41	225425_s_at	-0.198	0.021068246		-18.804	0.20641	0.00078
		227186_s_at	-0.572	2.21E-09
434	TMED9	208757_at	0.964	8.30E-12	A_	-19.069	0.02603	0
		205812_s_at	0.85	4.63E-10	A_
		239627_at	0.389	0.001367846	_B
435	NR3C1	201866_s_at	0.481	7.14E-06	A_	-19.706	0.38409	0.0003
		211671_s_at	0.102	0.347085636	_B
		201865_x_at	-0.012	0.765360075	_B
		216321_s_at	-0.013	0.794781752	_B
436	COL27A1	225292_at	-0.2	0.002315069	A_	-19.916	0	0
		225293_at	-0.474	4.68E-06	A_
		230603_at	-1.752	5.43E-14	_B
437	CLPTM1	211136_s_at	0.704	1.46E-05		-20.655	0.00003	0.0013
		201640_x_at	0.217	0.005688835
438	GALNT1	1568618_a_at	0.552	4.78E-05	A_	-21.107	0.06236	0.03262
		201724_s_at	0.442	0.016457354	A_
		201723_s_at	0.118	0.21197438	_B
		201722_s_at	0.106	0.491248168	_B
439	ARIH1	201879_at	-0.124	0.042723439	A_	-21.279	0.00558	0
		201880_at	-0.151	0.042801317	A_
		201881_s_at	-0.549	6.65E-08	_B
		201878_at	-0.697	1.51E-08	_B
440	PRNP	215707_s_at	1.36	4.67E-13		-22.467	0.00001	0
		201300_s_at	0.55	4.85E-06
441	SPTBN1	226342_at	0.643	6.93E-07	A_	-22.509	0	0
		200671_s_at	0.189	0.04402031	_B
		200672_x_at	0.151	0.014714782	_B
		212071_s_at	0.005	0.943945757	_B
		215918_s_at	-0.161	0.017973163	_B
442	PACS1	241618_at	0.186	0.055875865		-23.142	0.00139	0.00155
		224658_x_at	-0.156	0.002553207
443	MGC15523	242942_at	0.647	2.67E-06	A_	-23.454	0.00025	0.00001
		212890_at	0.198	0.007935686	_B
		230448_at	0.088	0.276302958	_B
444	MET	211599_x_at	0.981	2.35E-10	A_	-23.616	0.00677	0
		213807_x_at	0.923	3.74E-10	A_
		203510_at	0.822	5.11E-10	A_
		213816_s_at	0.299	0.006004285	_B
445	NRP2	214632_at	1.11	3.18E-11	A_	-23.678	0.00001	0
		225566_at	1.09	1.43E-09	A_
		211844_s_at	1.03	1.40E-09	A_
		229225_at	0.934	6.73E-09	A_
		210841_s_at	0.215	0.001014128	_B
446	TAX1BP3	215464_s_at	-0.297	0.002291706		-24.018	0.00302	0.00337
		209154_at	-0.692	2.84E-07
447	MBP	210136_at	0.234	5.73E-05	A_	-24.274	0.00577	0.00016
		225407_at	0.16	0.021527824	A_
		1554544_a_at	0.152	0.060942682	A_
		1565852_at	-0.158	0.034154969	_B
448	NF2	218915_at	-0.35	6.05E-05		-24.447	0.00001	0
		217150_s_at	-0.962	9.57E-10
449	CAST	208908_s_at	-0.052	0.320580337	A_	-24.663	0.00006	0.00001
		207467_x_at	-0.18	0.012072009	A_
		1564010_at	-0.632	2.65E-05	_B
450	SLC25A17	211754_s_at	0.68	3.85E-07		-24.905	0.00001	0.00002
		214210_at	0.2	0.000188122
451	CHP	214665_s_at	-0.347	0.000652926		-25.065	0.00004	0.00012
		207993_s_at	-0.914	3.56E-08
452	LIMS1	207198_s_at	-0.308	0.003943768		-25.2	0.00374	0.0075
		212687_at	-0.697	7.40E-07
453	STAT3	225289_at	0.252	0.010202005	A_	-25.367	0.00001	0
		208992_s_at	-0.174	0.000129896	A_
		208991_at	-0.474	7.81E-06	_B
454	DNAJC10	221781_s_at	0.985	2.33E-09		-25.827	0.00085	0.00094
		225174_at	0.47	0.000702436
455	C2orf33	223091_x_at	-0.033	0.556045083	A_	-26.032	0.00705	0.00002
		223354_x_at	-0.034	0.55458377	A_
		222832_s_at	-0.213	0.036240835	A_
		219137_s_at	-0.645	1.71E-06	_B
456	TRIO	209011_at	0.054	0.467381808	A_	-26.693	0.00419	0
		209013_x_at	-0.032	0.599965163	A_
		208178_x_at	-0.128	0.062545517	A_
		209012_at	-0.586	2.57E-06	_B
		235705_at	-0.628	1.95E-06	_B
457	N4BP1	204601_at	-0.301	0.000575311		-26.969	0.00134	0.00074
		32069_at	-0.706	5.84E-08
458	USP31	226033_at	-0.278	4.73E-05	A_	-26.99	0.00015	0
		1558117_s_at	-0.757	2.34E-10	_B
		226035_at	-0.804	9.78E-09	_B
459	LUC7L2	220099_s_at	-0.127	0.036433514	A_	-27.628	0	0
		226758_at	-0.242	4.02E-05	A_
		242024_at	-1.287	8.78E-09	_B
460	DBI	209389_x_at	-0.354	0.000522624	A_	-28.569	0.00033	0.00005
		202428_x_at	-0.872	1.83E-09	_B
		211070_x_at	-0.876	2.91E-08	_B
461	AP2A1	1558792_x_at	0.544	5.19E-06		-28.95	0.00577	0.00112
		234068_s_at	0.171	0.010635429
462	BICD2	212702_s_at	-0.254	0.002660089		-29.279	0.00013	0.00246
		213154_s_at	-0.683	5.68E-06
463	CKAP4	200999_s_at	0.778	2.48E-10		-30.36	0.00142	0.00005
		200998_s_at	0.361	2.22E-05
464	MTHFR	239035_at	-0.145	0.00462163		-30.729	0.00083	0.00044
		226929_at	-0.519	1.31E-05
465	LAMC2	207517_at	1.692	2.46E-13		-32.23	0	0
		202267_at	0.444	2.81E-08
466	KIAA1618	241347_at	-0.363	0.000180613		-32.301	0	0.00001
		231956_at	-1.166	3.84E-08
467	AAK1	205435_s_at	0.116	0.170101653	A_	-32.549	0	0
		225522_at	-0.243	0.001646441	A_
		205434_s_at	-0.325	0.000840271	A_
		211186_s_at	-1.168	5.48E-10	_B
468	MARCKS	201669_s_at	-0.45	0.000360247		-32.77	0.00002	0.00025
		201670_s_at	-1.058	9.52E-09
469	TRIM8	223132_s_at	1.12	6.73E-13		-33.153	0.00001	0
		221012_s_at	0.468	3.47E-07
470	MAP1B	226084_at	1.763	1.34E-11		-33.187	0	0
		214577_at	0.384	1.82E-07
471	UPF3A	206958_s_at	-0.334	0.000313189		-33.189	0.0005	0.00081
		214323_s_at	-0.756	4.47E-08
472	DRCTNNB1A	223625_at	-0.19	0.000622711		-33.273	0	0.00028
		227239_at	-0.701	1.66E-05
473	THBS1	201110_s_at	-0.177	0.043596882	A_	-33.544	0	0
		201109_s_at	-0.288	8.00E-05	A_
		235086_at	-0.322	0.013987545	A_
		215775_at	-1.262	1.02E-08	_B
		239336_at	-1.5	1.33E-09	_B
		201107_s_at	-1.544	2.20E-12	_B
474	BCL10	205263_at	1.062	3.95E-09		-34.071	0	0.00001
		1557258_a_at	0.405	7.99E-05
475	XIST	224590_at	0.009	0.942235137	A_	-34.565	0.00001	0
		227671_at	-0.07	0.426664133	A_
		221728_x_at	-0.095	0.29454431	A_
		224588_at	-0.188	0.071835717	A_
		214218_s_at	-0.209	0.036342222	A_
		224589_at	-0.235	0.040083541	A_
		243712_at	-1.514	9.37E-13	_B
476	TGIF	203313_s_at	1.084	1.39E-12		-34.811	0.00568	0.00057
		1566901_at	0.629	9.18E-06
477	MGAT4B	220189_s_at	-0.335	3.24E-05		-35.819	0.00001	0.00001
		224598_at	-0.886	5.66E-09
478	AMD1	201197_at	0.851	2.97E-07		-35.94	0.00013	0.00169
		201196_s_at	0.375	0.001142259
479	PTK2	207821_s_at	-0.34	0.00037694		-35.989	0.00032	0.00105
		208820_at	-0.766	9.07E-08
480	PNN	212037_at	0.655	5.10E-07	A_	-36.089	0.00043	0.0006
		212036_s_at	0.266	0.005095276	_B
		1567214_a_at	0.204	0.033109515	_B
481	XRN2	233878_s_at	0.416	7.43E-05		-36.402	0.63368	0.00154
		223002_s_at	0.049	0.532781069
482	AKAP13	222024_s_at	0.394	0.001215244	A_	-36.652	0.00007	0
		209534_x_at	0.289	7.07E-05	A_
		224884_at	0.106	0.059649091	_B
		237018_at	0.036	0.485067721	_B
		221718_s_at	-0.146	0.022952559	_B
483	AQP3	39249_at	0.09	0.267493049	A_	-36.851	0.00217	0.07146
		203747_at	0.044	0.72467925	A_
		39248_at	-0.277	0.109465455	_B
484	RUTBC1	36129_at	-0.268	3.46E-05		-37.109	0.00014	0.00004
		212319_at	-0.672	2.63E-08
485	RTKN	225150_s_at	0.751	4.81E-09		-37.664	0.29304	0.02683
		239653_at	0.382	0.045997584
486	ANXA7	209860_s_at	0.189	0.030202787		-38.479	0.00055	0.01665
		201366_at	-0.163	0.166006162
487	DERL1	222543_at	0.778	2.62E-06	A_	-38.485	0.00267	0.00302
		219402_s_at	0.724	2.69E-08	A_
		225488_at	0.347	0.00070288	_B
488	HTATIP2	207180_s_at	-0.106	0.070821224		-39.534	0.01652	0.00248
		209448_at	-0.472	0.000138753
489	SH3D19	225162_at	-0.533	2.17E-06		-39.673	0.00499	0.00021
		1558647_at	-0.94	2.29E-12
490	SH3KBP1	1554168_a_at	0.67	8.36E-06		-41.068	0.00001	0.0013
		223082_at	0.237	0.000697422
491	DBF4B	1555378_at	-0.106	0.070620505		-41.866	0.16849	0.00007
		238508_at	-0.471	5.08E-07
492	SRPRB	222532_at	1.41	6.77E-12	A_	-42.958	0	0
		218140_x_at	1.313	6.69E-13	A_
		227737_at	0.574	7.93E-07	_B
493	NDFIP2	224799_at	0.762	5.15E-07	A_	-43.023	0.0026	0.01157
		224802_at	0.69	1.25E-05	A_
		224801_at	0.355	0.002685893	_B
494	TMTC3	226604_at	-0.83	6.00E-06	A_	-43.997	0	0
		226600_at	-0.959	1.61E-05	A_
		1560017_at	-2.3	1.33E-15	_B
495	HNRPUL2	222264_at	-0.137	0.023079645		-44.285	0.03302	0.00037
		225405_at	-0.503	1.90E-06
496	TMEM37	1554483_at	0.199	0.017231183		-44.493	0.00002	0.00145
		227190_at	-0.143	0.037471874
497	PLK3	204958_at	1.031	4.57E-10		-45.047	0.00006	0.00011
		215462_at	0.505	2.48E-05
498	EHD2	45297_at	-0.217	0.004365251	A_	-45.497	0	0
		221870_at	-0.236	0.000215208	A_
		205341_at	-0.724	6.07E-08	_B
499	EIF2C2	213310_at	1.218	1.06E-11	A_	-46.65	0.00001	0
		225827_at	1.036	3.45E-11	A_
		225569_at	0.515	1.26E-05	_B
		233244_at	-0.087	0.163416445	_B
500	ARPC4	211672_s_at	0.737	4.08E-09	A_	-46.929	0.00004	0.00003
		217818_s_at	0.531	8.68E-06	A_
		217817_at	0.26	6.70E-06	_B
501	BTF3L4	226963_at	0.128	0.248004944		-46.949	0.14209	0.00266
		225976_at	-0.232	0.000322456
502	GALNACT-2	218871_x_at	1.34	6.63E-08		-47.859	0	0.00008
		239077_at	0.519	0.000394927
503	SSBP2	1557813_at	-0.452	1.83E-07		-48.205	0	0
		210829_s_at	-1.043	5.56E-12
504	LAMA3	234608_at	3.505	0		-48.776	0	0
		203726_s_at	0.612	3.87E-12
505	NADK	213607_x_at	0.218	0.006984884		-49.063	0.00112	0.00237
		208918_s_at	-0.133	0.098113388
506	MKS1	1555820_a_at	-0.08	0.088321623		-50.384	0.19684	0.00003
		218630_at	-0.442	7.27E-07
507	FAM62B	224699_s_at	0.35	4.70E-05	A_	-52.545	0.03128	0.00395
		224698_at	0.116	0.25620085	_B
		239334_at	-0.004	0.79451992	_B
		1558511_s_at	-0.021	0.762080096	_B
		235912_at	-0.106	0.162451702	_B
508	PRSS23	202458_at	-0.431	0.000478537		-55.112	0	0.00138
		226279_at	-0.992	5.19E-07
509	MPZL1	210087_s_at	0.262	0.12901475	A_	-55.263	0.00001	0.16561
		210594_x_at	0.13	0.251214712	A_
		201874_at	0.098	0.412253991	A_
		201875_s_at	-0.058	0.674022585	_B
		210210_at	-0.145	0.027873373	_B
510	TMEM41A	225991_at	0.447	0.0002911		-55.392	0.30844	0.00878
		235037_at	0.087	0.367429175
511	RARRES1	206391_at	-0.576	0.000395445	A_	-55.397	0.00006	0.0039
		206392_s_at	-1.023	8.85E-09	_B
		221872_at	-1.203	8.40E-08	_B
512	GPSM3	214847_s_at	0.016	0.880450376		-55.887	0.9808	0.00141
		204265_s_at	-0.343	1.48E-05
513	TACC2	211382_s_at	0.361	4.35E-05		-55.968	0.98648	0.00143
		202289_s_at	0.001	0.908442254
514	ARID4B	223111_x_at	-0.232	0.000306907		-56.15	0.00001	0.00161
		221230_s_at	-0.624	1.63E-05
515	SEC63	201914_s_at	1.104	1.46E-10	A_	-56.293	0	0
		201916_s_at	0.46	0.000113503	_B
		201915_at	0.388	0.00128313	_B
		242749_at	0.011	0.932980508	_B
516	SPARC	212667_at	-0.472	0.002560625		-56.364	0.00103	0.06758
		200665_s_at	-0.855	2.48E-06
517	CXXC1	218058_at	1.051	5.22E-11		-56.718	0	0
		48580_at	0.406	1.67E-07
518	SPEN	1556059_s_at	-0.222	0.00727552	A_	-58.549	0	0
		201997_s_at	-0.382	6.19E-05	A_
		201996_s_at	-1.089	1.40E-08	_B
519	ITGB8	226189_at	-0.427	0.003037725	A_	-59.049	0.00229	0.00106
		242982_x_at	-0.628	6.42E-06	A_
		211488_s_at	-1	2.38E-12	_B
520	HM13	224615_x_at	1	1.41E-09	A_	-59.743	0.00003	0.00036
		1560297_at	0.926	3.71E-08	A_
		232209_x_at	0.496	3.23E-05	_B
521	SFRS8	202774_s_at	0.077	0.288322642		-59.925	0.27835	0.00016
		202773_s_at	-0.28	8.73E-05
522	CIRBP	228519_x_at	0.069	0.263693826	A_	-61.829	0.00085	0
		225191_at	-0.264	0.00012002	A_
		200810_s_at	-0.312	0.001740205	A_
		230142_s_at	-0.375	3.56E-05	A_
		200811_at	-0.707	4.16E-12	_B
523	PSAT1	220892_s_at	0.07	0.378978537		-62.519	0.20698	0.00215
		223062_s_at	-0.285	0.001631025
524	SYDE1	216272_x_at	0.074	0.365379033		-62.78	0.43431	0.00033
		44702_at	-0.282	4.68E-05
525	ANKRD11	234701_at	0.628	1.51E-08	A_	-63.828	0.25697	0.00002
		231999_at	0.271	0.04834592	_B
		219437_s_at	-0.013	0.787114225	_B
526	GPATC4	224634_at	0.382	6.23E-05		-64.494	0.66131	0.00015
		220596_at	0.026	0.53491248
527	PIK3C2A	226094_at	-0.308	0.016405808	A_	-65.195	0.00007	0.00018
		213070_at	-0.598	5.01E-05	A_
		1553694_a_at	-1.055	4.09E-10	_B
528	DENND2C	230769_at	1.354	1.07E-13		-66.231	0.00001	0
		233294_at	0.721	2.88E-08
529	ARNTL2	220658_s_at	1.069	6.00E-15		-66.867	0.00056	0
		224204_x_at	0.641	1.29E-09
530	TAP2	204769_s_at	0.962	8.06E-12	A_	-67.019	0.00003	0
		204770_at	0.493	3.05E-06	_B
		225973_at	0.409	0.000112075	_B
531	ETV6	205585_at	-0.27	0.003219595	A_	-67.759	0	0
		232685_at	-0.496	1.35E-06	A_
		235056_at	-1.299	6.00E-11	_B
532	PBXIP1	212259_s_at	-0.216	0.016520198	A_	-68.147	0.00001	0.00008
		207838_x_at	-0.329	0.000213625	A_
		214177_s_at	-0.755	3.26E-07	_B
533	ANK3	209442_x_at	-0.446	3.21E-05		-69.102	0.00001	0.00095
		206385_s_at	-0.913	3.38E-08
534	REEP5	208872_s_at	0.454	1.72E-05		-69.379	0.41325	0.00633
		208873_s_at	0.1	0.309215284
535	ATF3	202672_s_at	1.19	7.18E-10		-69.74	0	0
		1554980_a_at	0.472	1.23E-06
536	DUSP1	201041_s_at	3.944	0		-70.199	0	0
		201044_x_at	1.435	3.03E-14
537	SYNE2	202761_s_at	-0.746	1.05E-06		-71.303	0	0
		243841_at	-1.91	2.15E-11
538	COL7A1	217312_s_at	0.457	2.78E-05		-71.525	0.53347	0.01028
		204136_at	0.103	0.408822208
539	SELI	1555274_a_at	1.021	4.75E-09		-71.561	0	0.00001
		224888_at	0.431	3.33E-06
540	HSPD1	200806_s_at	0.977	3.94E-11		-72.684	0	0
		200807_s_at	0.439	6.25E-08
541	OPRS1	214484_s_at	0.808	2.84E-08		-72.826	0.00003	0.00055
		201692_at	0.392	1.04E-05
542	ZNF83	236346_at	1.138	4.50E-09		-74.862	0.00001	0.00062
		221645_s_at	0.591	2.26E-05
543	CAPN2	214888_at	0.922	3.48E-09		-75.964	0.00001	0.0001
		208683_at	0.444	2.83E-06
544	CARS	240983_s_at	0.741	8.30E-09	A_	-76.288	0	0
		202402_s_at	0.324	6.10E-06	_B
		212971_at	0.219	0.00193625	_B
545	NETO2	218888_s_at	0.167	0.080672724	A_	-78.375	0.00001	0.01641
		242097_at	-0.158	0.032310018	_B
		222774_s_at	-0.183	0.104034985	_B
546	MAPK1	224621_at	0.051	0.56924558		-79.38	0.54329	0.0031
		212271_at	-0.3	0.001211106
547	PCGF1	210022_at	0.448	2.73E-08		-79.405	0.56193	0.00008
		210023_s_at	0.097	0.18994745
548	ADCY9	204498_s_at	-0.516	2.43E-07		-80.224	0.00001	0.00001
		204497_at	-1.014	8.44E-11
549	ANTXR2	225524_at	1.105	2.66E-11		-80.414	0	0
		1555536_at	0.526	8.50E-08
550	CCDC92	236751_at	-0.208	0.003613688		-81.035	0.03141	0.00042
		218175_at	-0.562	5.31E-08
551	PAWR	214237_x_at	0.158	0.15936012	A_	-81.39	0.00203	0.00003
		226223_at	-0.228	0.040948783	A_
		204004_at	-0.405	7.42E-05	_B
		204005_s_at	-0.525	3.93E-05	_B
552	EIF5A	201123_s_at	0.953	1.04E-10	A_	-82.845	0	0
		201122_x_at	0.494	5.16E-06	_B
		213753_x_at	0.371	9.00E-05	_B
553	GPIAP1	200723_s_at	0.011	0.960368718		-82.946	0.99609	0.00255
		200722_s_at	-0.339	0.000544217
554	EFEMP1	201842_s_at	-0.277	0.000777393		-83.727	0	0.01201
		201843_s_at	-0.658	0.000128505
555	HADHSC	201035_s_at	-0.6	3.25E-08	A_	-91.662	0	0
		201036_s_at	-1.192	3.60E-09	_B
		211569_s_at	-1.232	3.96E-12	_B
556	ITGB1	1553530_a_at	0.679	7.55E-08	A_	-92.118	0.00011	0.00032
		1553678_a_at	0.531	3.62E-06	A_
		211945_s_at	0.26	4.06E-05	_B
557	TMEM167	226276_at	0.437	0.000738277		-92.257	0.32637	0.01469
		224702_at	0.09	0.407285143
558	E2F4	202248_at	0.3	0.00096472		-93.317	0.14959	0.00035
		38707_r_at	-0.045	0.287605818
559	GNG12	212294_at	-0.283	0.004665304		-94.283	0.02049	0.00878
		222834_s_at	-0.635	2.56E-07
560	COL12A1	231879_at	0.054	0.442684259	A_	-94.406	0	0
		225664_at	-0.127	0.040543766	A_
		231766_s_at	-0.225	0.001261758	A_
		233109_at	-0.985	9.14E-08	A_
		234951_s_at	-2.439	5.00E-14	_B
561	BBX	223135_s_at	-0.456	2.70E-06	A_	-94.547	0	0.0002
		223134_at	-0.808	9.37E-07	_B
		232008_s_at	-1.069	5.93E-09	_B
562	MDGA1	232237_at	0.109	0.496210078		-94.722	0.51791	0.01616
		238543_x_at	-0.236	0.000387703
563	MYO6	203215_s_at	-0.003	0.883358681		-95.56	0.94702	0.01524
		203216_s_at	-0.349	0.004159837
564	KIAA0922	209760_at	0.996	1.64E-08		-96.142	0	0.00002
		235674_at	0.414	1.24E-06
565	IGF2BP2	218847_at	0.281	0.000333979		-96.709	0.34859	0.00226
		223963_s_at	-0.064	0.379101705
566	SMARCA4	1569073_x_at	0.427	0.003721194	A_	-98.032	0	0.00032
		214728_x_at	0.248	0.012865732	A_
		208794_s_at	0.123	0.205425481	_B
		215714_s_at	0.098	0.053712717	_B
		212520_s_at	-0.001	0.872139615	_B
		213720_s_at	-0.151	0.060349809	_B
567	EPHA4	206114_at	-0.924	9.92E-09		-99.131	0	0
		227449_at	-2.544	2.04E-13
568	ZBTB4	227047_x_at	-0.384	3.12E-06		-100.31	0.00001	0.00092
		225629_s_at	-0.766	7.18E-08
569	BCAM	203009_at	0.859	9.42E-08		-102.141	0	0.00026
		40093_at	0.39	3.27E-06
570	RBM9	212104_s_at	0.455	3.08E-06		-102.706	0.14086	0.00051
		213901_x_at	0.111	0.075340566
571	KIAA0963	215760_s_at	1.023	3.01E-08		-104.498	0	0.00001
		204166_at	0.391	7.79E-07
572	CAPN1	232012_at	0.135	0.090123938		-105.945	0.00344	0.00124
		200752_s_at	-0.198	0.004194853
573	PSMD12	202352_s_at	0.868	2.02E-08		-106.575	0.00173	0.00933
		202353_s_at	0.504	9.76E-05
574	MBNL2	205017_s_at	-0.825	1.09E-09	A_	-108.944	0	0
		203640_at	-1.677	3.21E-12	_B
		232369_at	-1.841	1.58E-12	_B
		232138_at	-2.199	1.20E-14	_B
575	TGFBR1	224793_s_at	-0.794	0.000179224		-109.435	0.03972	0.06498
		236561_at	-1.151	1.19E-10
576	9-Sep	208657_s_at	0.878	5.01E-11	A_	-110.316	0	0
		207425_s_at	0.875	1.51E-10	A_
		41220_at	0.368	1.39E-09	_B
577	COL6A1	212091_s_at	-0.044	0.580167665	A_	-110.833	0.30777	0.00116
		212937_s_at	-0.079	0.301788568	A_
		213428_s_at	-0.415	2.83E-05	_B
578	SLC33A1	1554148_a_at	0.831	1.64E-08	A_	-113.016	0.00026	0.01751
		203165_s_at	0.485	0.001116228	_B
		203164_at	0.442	0.000294281	_B
579	MED28	222635_s_at	0.185	0.000747943		-113.229	0.01372	0.00122
		243668_at	-0.147	0.078943603
580	FGFR2	208234_x_at	-0.51	1.28E-06	A_	-113.71	0	0
		208228_s_at	-1.015	1.74E-06	A_
		203639_s_at	-1.441	3.85E-13	_B
		203638_s_at	-1.707	1.36E-11	_B
581	ERBB2IP	222473_s_at	-0.376	0.001614707		-114.27	0.00184	0.0276
		217941_s_at	-0.732	1.90E-06
582	CCDC80	225242_s_at	-0.531	4.26E-06		-114.943	0.00736	0.00166
		225241_at	-0.887	3.50E-11
583	RALB	202101_s_at	0.32	0.025999286		-115.329	0.52261	0.02621
		202100_at	-0.019	0.699263085
584	EPPK1	232164_s_at	0.585	2.27E-06		-115.654	0.06033	0.01169
		208156_x_at	0.242	0.029564577
585	BTBD15	220243_at	-0.644	1.70E-06		-115.838	0.00001	0.00221
		226148_at	-1.103	1.84E-09
586	DDEFL1	219103_at	-0.077	0.312232622		-116.859	0.28111	0.01534
		222236_s_at	-0.416	0.000254943
587	TMCC1	213351_s_at	1.08	1.41E-10	A_	-116.971	0	0.00006
		213349_at	1.059	6.67E-10	A_
		213352_at	0.95	4.77E-07	A_
		227112_at	0.85	2.33E-08	A_
		1566113_at	0.487	6.82E-08	_B
588	SERPINB1	212268_at	2.539	0	A_	-117.494	0	0
		213572_s_at	2.461	1.22E-13	A_
		239213_at	1.174	1.45E-11	_B
589	KIAA1333	223254_s_at	0.982	9.81E-09	A_	-117.574	0.00001	0.00003
		223255_at	0.552	6.29E-06	_B
		223256_at	0.291	0.029044639	_B
590	NT5E	1553995_a_at	2.24	8.88E-16	A_	-118.28	0	0
		203939_at	2.206	2.22E-16	A_
		1553994_at	1.925	2.92E-12	A_
		227486_at	1.22	3.45E-10	_B
591	TMEM168	234726_s_at	0.096	0.289733573		-118.29	0.02927	0.0092
		218962_s_at	-0.237	0.015484017
592	SQLE	213577_at	0.666	4.35E-10		-118.635	0.17828	0.00685
		209218_at	0.325	0.004542886
593	LAMA1	222346_at	0.142	0.148337858		-119.457	0.00046	0.01336
		227048_at	-0.181	0.045609128
594	MBD1	1555611_s_at	1.401	1.40E-11	A_	-120.145	0	0
		208595_s_at	1.188	2.08E-12	A_
		203353_s_at	1.129	2.13E-12	A_
		226862_at	0.665	9.00E-09	_B
595	ABCA1	203505_at	-1.101	1.18E-08		-120.437	0	0.00002
		203504_s_at	-1.841	1.11E-13
596	FLRT3	219250_s_at	1.192	6.23E-12		-121.312	0.00003	0.00022
		222853_at	0.742	2.55E-08
597	ARTN	216052_x_at	1.252	1.24E-10	A_	-121.319	0	0.00003
		207675_x_at	1.199	3.92E-11	A_
		210237_at	0.695	1.04E-07	_B
598	SLC39A13	1552295_a_at	0.718	6.36E-10		-122.755	0.01695	0.001
		225277_at	0.371	8.71E-05
599	CMTM4	225009_at	0.245	0.007320852		-122.766	0.0024	0.00132
		224998_at	-0.085	0.097901695
600	TRIM33	210266_s_at	0.061	0.519514615		-125.612	0.36434	0.00635
		212435_at	-0.273	0.00505008
601	MAP4K4	206571_s_at	1.115	1.04E-12		-126.695	0.03279	0.00796
		218181_s_at	0.763	3.73E-06
602	DGCR8	218650_at	0.178	0.071930602		-126.791	0.00021	0.01309
		219811_at	-0.138	0.092356129
603	LAPTM4B	208029_s_at	0.22	0.039908154	A_	-127.244	0.00964	0.04815
		208767_s_at	0.177	0.073948156	A_
		214039_s_at	-0.13	0.3206392	_B
604	CDC16	202717_s_at	-0.125	0.017622401	A_	-128.904	0.03956	0.00023
		209659_s_at	-0.441	6.22E-06	_B
		209658_at	-0.483	1.30E-06	_B
605	SNX24	222716_s_at	0.289	0.005899904		-128.911	0.17806	0.00432
		218705_s_at	-0.044	0.402863874
606	BIRC6	224635_s_at	0.021	0.892092976	A_	-129.529	0.48387	0.01274
		233093_s_at	-0.027	0.652441161	A_
		242068_at	-0.36	0.012299754	_B
607	IWS1	224768_at	-0.054	0.465739408		-131.097	0.77229	0.00458
		224775_at	-0.387	9.73E-07
608	C2orf24	207511_s_at	0.405	2.70E-05		-131.938	0.44533	0.00123
		200070_at	0.072	0.317870974
609	TNFRSF25	211841_s_at	1.151	8.90E-10	A_	-132.242	0	0.00019
		211282_x_at	1.104	8.28E-11	A_
		216042_at	0.654	7.67E-08	_B
610	PTBP1	212016_s_at	0.864	1.71E-12	A_	-133.235	0	0
		212015_x_at	0.404	9.82E-07	_B
		211271_x_at	0.369	1.83E-06	_B
		202189_x_at	0.354	1.19E-05	_B
		216306_x_at	0.321	9.10E-05	_B
		211270_x_at	0.32	0.000363673	_B
611	B4GALT7	222191_s_at	0.355	6.73E-05		-133.417	0.73419	0.00028
		53076_at	0.023	0.568341657
612	C19orf22	221764_at	0.691	7.54E-12		-133.595	0.00102	0
		55705_at	0.341	4.28E-08
613	TNK2	216439_at	0.277	0.009369867		-134.41	0.10203	0.0064
		1556103_at	-0.054	0.361168704
614	PDCD6IP	217746_s_at	0.06	0.647408216		-136.036	0.65813	0.01072
		222394_at	-0.271	0.00243685
615	PBX1	242022_at	-0.275	0.000739896		-139.986	0.00063	0.00521
		212151_at	-0.621	3.72E-06
616	SLC30A7	226601_at	0.874	8.25E-06	A_	-140.053	0.00001	0
		226217_at	0.797	1.85E-07	A_
		243524_at	0.503	2.30E-05	_B
		239596_at	-0.12	0.104405608	_B
617	NEO1	225270_at	-0.026	0.657814845		-142.106	0.8539	0.00044
		204321_at	-0.355	2.87E-05
618	ERGIC1	224576_at	1.278	4.53E-12		-144.431	0	0
		224577_at	0.677	1.98E-09
619	ATP2C1	212255_s_at	-0.443	0.001151122	A_	-144.608	0	0.00017
		211137_s_at	-0.456	0.000923332	A_
		209935_at	-0.594	5.62E-05	A_
		230387_at	-1.148	6.28E-09	_B
620	THBD	203887_s_at	1.519	7.43E-12		-144.789	0	0
		203888_at	0.791	9.62E-09
621	FLJ44342	226419_s_at	0.261	0.007284249		-144.861	0.07718	0.00518
		229246_at	-0.066	0.306374164
622	ALS2CL	243276_at	0.834	2.43E-08	A_	-146.01	0	0.00051
		229887_at	0.437	2.97E-05	_B
		222333_at	0.414	3.01E-05	_B
623	ACTN4	200601_at	0.087	0.173788942	A_	-147.058	0	0
		232058_at	-0.542	5.29E-06	A_
		244753_at	-1.012	9.76E-08	_B
624	WIBG	224465_s_at	0.125	0.204699807		-147.15	0.0018	0.01933
		242304_at	-0.193	0.050670703
625	SEC23A	204344_s_at	0.039	0.581704697		-147.517	0.20617	0.03856
		212887_at	-0.288	0.051675715
626	TncRNA	214657_s_at	0.46	0.003819739	A_	-148.164	0	0
		224565_at	-0.392	8.92E-06	A_
		224566_at	-0.437	3.94E-06	A_
		227062_at	-0.533	0.000794999	A_
		234989_at	-0.895	1.45E-08	_B
		238320_at	-1.123	7.81E-10	_B
627	YIPF6	212341_at	0.958	2.85E-10	A_	-148.369	0	0.00042
		212340_at	0.54	3.78E-05	_B
		212343_at	0.533	5.43E-07	_B
628	RYBP	201846_s_at	0.389	7.62E-06		-148.387	0.42162	0.0002
		201844_s_at	0.061	0.245699316
629	BSDC1	218004_at	-0.091	0.135365559		-148.522	0.36091	0.00058
		222200_s_at	-0.419	7.22E-07
630	ATP13A3	212297_at	0.495	7.17E-05		-149.268	0.00323	0.0056
		219558_at	0.161	0.011466422
631	CCDC93	209688_s_at	-0.029	0.609722897	A_	-150.32	0.38314	0.00979
		244648_at	-0.067	0.424642347	A_
		243282_at	-0.387	0.000151524	_B
632	SLC4A7	207604_s_at	1.465	4.82E-11		-150.47	0	0.00013
		209884_s_at	0.858	8.46E-08
633	ZFP90	226124_at	-0.412	7.10E-08		-150.74	0	0.00001
		235698_at	-0.985	1.81E-08
634	PBX2	202875_s_at	0.143	0.034373621	A_	-150.95	0.00009	0.00314
		211096_at	0.12	0.189879111	A_
		202876_s_at	-0.173	0.007140963	_B
635	NPEPPS	201454_s_at	0.047	0.485966937		-151.799	0.53289	0.00065
		201455_s_at	-0.279	0.000431205
636	LAMB1	211651_s_at	0.061	0.536936063		-152.277	0.2772	0.01713
		201505_at	-0.264	0.017328654
637	CXXC5	222996_s_at	-0.47	1.32E-06		-152.658	0.00022	0.00131
		233955_x_at	-0.828	2.67E-09
638	JARID2	203298_s_at	1.083	3.54E-12	A_	-152.9	0.0001	0
		203297_s_at	0.815	7.15E-08	_B
		232835_at	0.423	4.83E-06	_B
639	CSNK1E	202332_at	1.338	1.07E-13	A_	-153.991	0	0
		226858_at	1.146	9.32E-12	A_
		1564237_at	0.818	3.63E-09	_B
		222015_at	0.395	1.34E-07	_B
640	CPSF3L	224312_x_at	0.302	2.38E-05		-154.127	0.85875	0.00237
		233563_s_at	-0.024	0.654767426
641	C6orf166	227368_at	1.249	4.70E-11	A_	-154.594	0	0
		223145_s_at	0.668	7.26E-08	_B
		223144_s_at	0.492	0.000140207	_B
642	SAFB2	203280_at	0.478	0.000386636		-154.93	0.09577	0.02152
		32099_at	0.15	0.167722836
643	ZKSCAN1	1557953_at	0.161	0.046191827		-155.362	0.00041	0.01389
		214670_at	-0.148	0.120627666
644	PLAUR	211924_s_at	2.814	0		-155.549	0	0
		214866_at	1.189	8.33E-15
645	IHH	229358_at	0.132	0.143764296		-157.092	0.07316	0.00146
		215420_at	-0.19	0.00047165
646	GOPC	227215_at	-0.277	0.000407076	A_	-157.578	0	0
		227214_at	-0.379	0.000153515	A_
		225023_at	-0.45	0.000395363	A_
		225022_at	-0.853	9.63E-08	_B
		236862_at	-1.231	9.63E-08	_B
647	EPHB2	211165_x_at	1.098	5.45E-12	A_	-158.731	0	0
		209589_s_at	1.082	1.45E-11	A_
		209588_at	0.507	7.31E-08	_B
		210651_s_at	0.47	6.43E-07	_B
		234158_at	0.28	4.96E-07	_B
648	SETD8	225118_at	0.249	6.24E-05		-160.717	0.34125	0.00054
		225094_at	-0.074	0.267397731
649	SF3A1	201356_at	0.537	4.58E-09	A_	-161.28	0.2173	0.00111
		201357_s_at	0.211	0.014768709	_B
		216457_s_at	0.068	0.72507008	_B
650	GADD45B	209304_x_at	-0.188	0.017247729		-163.058	0.02005	0.00783
		207574_s_at	-0.516	1.32E-05
651	TMEM45B	230323_s_at	2.15	6.66E-16		-163.141	0	0
		226226_at	1.104	8.95E-12
652	ZBTB17	203601_s_at	0.274	0.00140191		-163.803	0.39536	0.00268
		203602_s_at	-0.048	0.449904456
653	MBNL1	201152_s_at	-0.366	3.26E-05	A_	-163.844	0	0
		201153_s_at	-0.771	3.92E-07	A_
		241681_at	-1.407	1.50E-10	_B
654	TFRC	237215_s_at	1.329	8.46E-10	A_	-164.143	0	0
		207332_s_at	0.623	1.72E-07	_B
		208691_at	0.325	0.000828799	_B
655	BMPR2	225144_at	-0.349	0.001207241	A_	-165.254	0	0
		231873_at	-0.759	3.17E-07	A_
		210214_s_at	-1.251	2.88E-10	_B
656	KPNA6	212102_s_at	0.587	1.25E-06		-165.684	0.00035	0.00143
		212101_at	0.249	0.000138582
657	HSP90AA1	211969_at	0.061	0.302611754	A_	-165.788	0.1018	0.00041
		211968_s_at	0.03	0.695546324	A_
		210211_s_at	-0.078	0.304252881	A_
		214328_s_at	-0.333	0.000155624	_B
658	TPM1	206116_s_at	-0.27	0.004275699	A_	-167.279	0	0
		210986_s_at	-1.1	9.89E-11	A_
		238688_at	-1.885	4.55E-15	_B
659	TBC1D2B	212796_s_at	-0.04	0.438214554		-167.622	0.61459	0.00084
		215640_at	-0.361	4.07E-05
660	PTGFRN	224950_at	-0.196	0.003812863		-167.793	0.00726	0.00177
		224937_at	-0.524	3.99E-06
661	MAP3K9	213927_at	1.471	1.38E-09		-170.04	0	0
		214969_at	0.642	6.65E-08
662	KCNJ5	211817_s_at	0.072	0.331708356	A_	-171.016	0.32785	0.001
		208404_x_at	-0.009	0.857537412	A_
		208397_x_at	-0.254	0.000271369	_B
663	SLC30A1	212907_at	0.991	4.22E-09		-172.592	0.07857	0.05138
		228181_at	0.659	0.002141191
664	MCAM	209087_x_at	0.344	0.00132572		-173.006	0.85936	0.01253
		211340_s_at	0.024	0.759261895
665	VDAC1	217140_s_at	0.443	0.000158004		-175.135	0.07297	0.00855
		212038_s_at	0.122	0.104307979
666	GLT8D2	221447_s_at	0.101	0.249135076		-175.415	0.00777	0.03698
		227070_at	-0.211	0.087080014
667	SAMD4B	226714_at	0.433	5.14E-06	A_	-176.396	0.05415	0.00006
		227511_at	0.159	0.045007957	_B
		229871_at	-0.084	0.287094668	_B
668	DDX42	1559954_s_at	0.091	0.155098537		-177.219	0.0201	0.00179
		201788_at	-0.223	0.005131141
669	AP1G1	225771_at	0.166	0.02283655		-179.629	0.0038	0.01655
		203350_at	-0.142	0.152703355
670	DMPK	217066_s_at	0.343	0.001796381		-179.802	0.59802	0.00419
		37996_s_at	0.026	0.581759241
671	NQO1	201467_s_at	-0.348	0.00079184	A_	-181.39	0.00025	0.00124
		201468_s_at	-0.397	7.69E-06	A_
		210519_s_at	-0.729	2.28E-09	_B
672	SFN	209260_at	0.848	3.37E-13	A_	-181.509	0.00001	0
		33322_i_at	0.589	6.14E-10	_B
		33323_r_at	0.331	1.08E-09	_B
673	TP53I11	214667_s_at	0.769	1.48E-08		-181.82	0.00039	0.00274
		203421_at	0.425	5.77E-06
674	EPC1	234969_s_at	-0.184	0.01115985		-181.858	0.02586	0.00437
		225417_at	-0.505	4.18E-06
675	COL4A2	211966_at	-0.158	0.115964267		-181.866	0.17311	0.01799
		211964_at	-0.476	2.17E-05
676	FALZ	207186_s_at	-0.533	5.98E-07		-189.434	0.00055	0.00186
		232909_s_at	-0.879	5.11E-10
677	UBQLN1	222991_s_at	0.249	0.020411424		-189.576	0.13087	0.0233
		222990_at	-0.064	0.424618866
678	SERP1	200969_at	1.17	1.36E-09		-189.596	0.00002	0.00788
		200970_s_at	0.776	2.03E-07
679	PVR	214443_at	1.372	9.47E-14	A_	-190.601	0	0
		212662_at	1.09	4.16E-12	A_
		216283_s_at	1.056	3.32E-11	A_
		214444_s_at	0.841	1.16E-07	_B
		32699_s_at	0.614	8.05E-10	_B
680	CTNNB1	242558_at	0.425	0.002314103		-191.004	0.09963	0.04102
		201533_at	0.11	0.241701435
681	FAM100B	224783_at	0.303	3.04E-06		-191.391	0.98631	0.00266
		224785_at	-0.011	0.869186774
682	PLXNA2	213030_s_at	1.384	1.18E-13	A_	-191.702	0	0
		227032_at	0.864	4.02E-10	_B
		222159_at	0.478	9.51E-07	_B
683	TIA1	201446_s_at	-0.663	1.30E-07		-192.158	0.00001	0.00391
		201450_s_at	-1.046	3.28E-09
684	HPS4	218402_s_at	0.165	0.020029817		-192.298	0.00036	0.00054
		1552652_at	-0.127	0.007551749
685	FRAS1	226145_s_at	0.509	0.000271084		-195.396	0.00055	0.01723
		1552503_at	0.185	0.006132611
686	SAMD4A	212845_at	0.475	8.22E-06	A_	-197.056	0.06274	0.00012
		235756_at	0.157	0.033191791	_B
		230503_at	-0.005	0.996815512	_B
687	PAPOLG	1556929_at	-0.254	0.016460973		-197.752	0.15035	0.02151
		224427_s_at	-0.569	8.25E-08
688	ZNF281	218401_s_at	-0.02	0.689765352	A_	-197.894	0.00062	0.00741
		222619_at	-0.194	0.021657701	A_
		228785_at	-0.517	0.00135111	_B
689	RANBP3	208272_at	0.188	0.072381691	A_	-199.296	0.00003	0.0207
		202639_s_at	0.171	0.097064117	A_
		202640_s_at	-0.117	0.073033923	_B
690	GPC1	202755_s_at	-0.083	0.321692625		-199.64	0.55187	0.00321
		202756_s_at	-0.394	1.02E-05
691	RNASET2	220096_at	0.207	0.045914643	A_	-200.689	0.00001	0
		239388_at	-0.03	0.575082271	A_
		217984_at	-0.327	2.77E-06	A_
		217983_s_at	-0.641	4.38E-06	_B
692	NRG1	206237_s_at	0.717	4.72E-08	A_	-201.663	0.00024	0
		208230_s_at	0.386	1.32E-05	_B
		208241_at	0.243	0.111166911	_B
		206343_s_at	-0.027	0.749116714	_B
693	SHB	204657_s_at	0.303	5.24E-06		-202.291	0.96282	0.00001
		204656_at	-0.007	0.791305738
694	UBE2R2	226954_at	-0.199	0.037781841		-203.933	0.23405	0.01364
		223014_at	-0.511	1.33E-07
695	AP2B1	200612_s_at	0.256	0.007893876		-204.266	0.24486	0.01016
		200615_s_at	-0.052	0.435936414
696	SDC2	212154_at	0.211	0.064260382		-205.923	0.02634	0.04519
		212158_at	-0.094	0.337661567
697	SRPK1	202200_s_at	0.216	0.007422351		-206.263	0.02231	0.00353
		202199_s_at	-0.089	0.169168126
698	CYP1B1	202434_s_at	-1.09	9.62E-11	A_	-206.356	0	0
		202436_s_at	-1.778	2.68E-14	_B
		202435_s_at	-1.886	2.71E-14	_B
		202437_s_at	-2.241	1.80E-12	_B
699	ERRFI1	224657_at	1.438	6.00E-12		-206.684	0.00244	0.03465
		235419_at	1.082	1.77E-07
700	ANXA4	201301_s_at	-0.424	1.17E-06		-207.527	0.00003	0.00184
		201302_at	-0.774	5.38E-08
701	TNFRSF10B	210405_x_at	1.499	5.61E-14	A_	-207.853	0	0
		209294_x_at	1.408	1.00E-12	A_
		209295_at	0.914	3.23E-11	_B
702	EIF1AX	201017_at	0.54	5.95E-05		-209.86	0.07062	0.04153
		201018_at	0.228	0.067661225
703	NOL5A	200875_s_at	0.655	3.04E-10		-209.882	0.00748	0.00011
		200874_s_at	0.335	4.45E-06
704	TMED5	202194_at	1.351	7.99E-12		-209.967	0.00004	0.00529
		202195_s_at	0.961	4.56E-09
705	CDYL	203098_at	0.271	0.000561528		-210.863	0.6897	0.01018
		203100_s_at	-0.036	0.581833581
706	DNAJB9	202842_s_at	1.675	1.14E-11		-211.141	0.0001	0.02619
		1554462_a_at	1.263	4.97E-08
707	LRRFIP1	238534_at	1.457	7.74E-08	A_	-211.592	0.01455	0.00099
		201861_s_at	1.172	2.14E-14	A_
		239379_at	0.966	8.06E-07	_B
		223492_s_at	0.735	8.35E-06	_B
708	EREG	205767_at	3.928	0		-211.702	0	0
		1569583_at	1.859	1.42E-12
709	FBXW7	218751_s_at	0.039	0.937929321	A_	-211.725	0	0
		222729_at	-0.446	1.37E-07	A_
		229419_at	-0.859	1.13E-07	_B
710	RALY	201271_s_at	0.272	4.54E-06		-213.261	0.76011	0.00011
		224096_at	-0.035	0.466816746
711	MTDH	212250_at	0.242	0.190000939	A_	-215.901	0.00613	0.11335
		212251_at	0.151	0.096551993	A_
		212248_at	-0.117	0.247474817	_B
712	SRD5A1	211056_s_at	-0.706	1.15E-06		-217.325	0	0.001
		204675_at	-1.365	7.22E-08
713	PRPF40A	213729_at	0.347	1.91E-05	A_	-217.632	0.16794	0.00417
		233080_s_at	0.155	0.211435659	_B
		218053_at	-0.108	0.26040218	_B
714	ANXA1	233011_at	1.558	4.92E-09		-217.759	0	0
		201012_at	0.505	3.76E-09
715	TBXA2R	207555_s_at	0.344	0.009097446		-219.591	0.3363	0.02692
		336_at	0.039	0.499503007
716	TNRC4	215045_at	0.265	0.02504502		-220.596	0.22528	0.01993
		206817_x_at	-0.039	0.502654205
717	C16orf72	225183_at	0.123	0.249758417		-221.408	0.06633	0.01424
		228373_at	-0.178	0.007496526
718	KIAA0494	201778_s_at	-0.059	0.238021135		-227.545	0.31293	0.00138
		201775_s_at	-0.362	0.000100306
719	RRAGC	218088_s_at	-0.204	0.009314141		-227.875	0.10492	0.00314
		222514_at	-0.51	1.34E-07
720	YARS	212048_s_at	0.379	0.000114119		-229.102	0.25693	0.00424
		238760_at	0.076	0.205979054
721	NIPSNAP1	201709_s_at	-0.489	9.80E-09		-230.344	0	0.0012
		201708_s_at	-0.982	1.23E-06
722	SLC39A6	202089_s_at	0.859	1.38E-07	A_	-230.48	0.00016	0.03257
		1555460_a_at	0.855	7.50E-07	A_
		1556551_s_at	0.726	2.88E-07	A_
		202088_at	0.477	5.14E-05	_B
723	ABI1	209027_s_at	0.183	0.01960193		-230.554	0.01666	0.01355
		209028_s_at	-0.113	0.202771898
724	SAT1	213988_s_at	0.989	3.92E-12	A_	-230.714	0	0
		210592_s_at	0.516	3.72E-10	_B
		203455_s_at	0.501	1.60E-08	_B
725	SERPINB13	211362_s_at	-0.936	5.07E-10		-232.98	0	0
		217272_s_at	-1.717	3.34E-12
726	LOC150166	229295_at	-0.183	0.015855535		-234.979	0.08631	0.00517
		229101_at	-0.487	1.02E-06
727	TOP1	208901_s_at	1.318	5.57E-14	A_	-235.858	0	0.00001
		239404_at	0.916	7.81E-09	_B
		208900_s_at	0.788	6.25E-10	_B
728	MAN1B1	65884_at	0.152	0.095546202		-236.034	0.00184	0.01782
		218636_s_at	-0.132	0.096610385
729	PKM2	213700_s_at	0.192	0.059322887		-236.23	0.0002	0.01042
		201251_at	-0.092	0.052453875
730	ACIN1	201715_s_at	0.025	0.678624679		-237.363	0.89138	0.00026
		243249_at	-0.274	2.98E-05
731	SLC23A2	209236_at	0.463	1.07E-05		-240.005	0.00782	0.00209
		209237_s_at	0.159	0.003657584
732	STK24	208854_s_at	0.28	0.000187038		-240.375	0.85095	0.00057
		208855_s_at	-0.018	0.676736945
733	HSPA5	230031_at	1.007	1.55E-09		-242.558	0	0.00092
		211936_at	0.608	5.82E-09
734	C14orf32	212497_at	0.119	0.055049055	A_	-243.78	0.00054	0.00731
		212643_at	-0.027	0.601672162	A_
		212644_s_at	-0.102	0.138575293	_B
		230703_at	-0.207	0.011720453	_B
735	SFRS10	200892_s_at	0.728	6.74E-09		-244.487	0.00807	0.00446
		200893_at	0.414	3.86E-05
736	TMEM132A	222758_s_at	0.346	0.000602965		-245.741	0.77412	0.0206
		218834_s_at	0.049	0.639155916
737	SHMT2	214437_s_at	0.478	4.81E-07	A_	-246.234	0.00184	0
		214096_s_at	0.179	0.000127191	_B
		214095_at	-0.085	0.348372526	_B
738	7-Mar	202654_x_at	-0.153	0.067395617		-246.544	0.04006	0.02054
		202653_s_at	-0.454	0.000307877
739	RGS12	242079_at	0.777	1.43E-06	A_	-247.025	0	0.00026
		214361_s_at	0.448	2.76E-06	_B
		205823_at	0.259	0.001007256	_B
740	RY1	212438_at	-0.076	0.22024684		-248.097	0.12687	0.01432
		212440_at	-0.373	0.001621684
741	PRKRIP1	222615_s_at	0.068	0.400448887		-249.157	0.39495	0.00238
		218378_s_at	-0.228	0.001200941
742	ARHGDIA	213606_s_at	0.921	1.72E-09	A_	-250.51	0	0
		201167_x_at	0.821	1.50E-10	A_
		201168_x_at	0.455	3.87E-09	_B
		211716_x_at	0.403	2.78E-08	_B
743	CUGBP1	1555467_a_at	0.761	1.79E-08	A_	-254.126	0	0.00001
		221742_at	0.449	2.47E-07	_B
		209489_at	0.269	0.003365649	_B
		221743_at	0.247	0.0090339	_B
744	TXNDC4	208959_s_at	0.687	8.29E-07		-254.203	0.00356	0.01026
		208957_at	0.374	0.000397761
745	LAMP1	201551_s_at	1.247	6.01E-05	A_	-254.937	0	0
		213728_at	0.482	6.35E-07	_B
		201552_at	0.199	0.009088253	_B
		201553_s_at	0.025	0.712423532	_B
746	PPP3CA	202425_x_at	-0.053	0.424382827	A_	-256.11	0.00002	0.00012
		202429_s_at	-0.137	0.137611801	A_
		202457_s_at	-0.398	0.000395041	A_
		236545_at	-0.702	6.48E-05	_B
747	RAB2	208734_x_at	0.076	0.534840304		-257.912	0.22606	0.10107
		208731_at	-0.217	0.127993005
748	RNPS1	207939_x_at	0.58	2.52E-11		-259.24	0.08446	0.00005
		200060_s_at	0.282	3.60E-05
749	CALR	200935_at	0.977	1.47E-08	A_	-259.386	0	0.00035
		214315_x_at	0.564	1.78E-06	_B
		212953_x_at	0.484	1.97E-06	_B
750	TCOF1	202384_s_at	0.461	2.19E-05	A_	-259.781	0.00733	0.0001
		244686_at	0.17	0.006855608	_B
		202385_s_at	0.054	0.338229779	_B
751	CALD1	214880_x_at	-0.043	0.461004773	A_	-260.034	0	0
		201616_s_at	-0.224	0.003810822	A_
		201615_x_at	-0.379	0.000158877	A_
		212077_at	-0.465	3.35E-05	A_
		201617_x_at	-0.578	0.000167798	A_
		243084_at	-0.705	2.91E-07	A_
		235834_at	-0.904	6.38E-07	A_
		205525_at	-1.362	7.69E-10	_B
		231881_at	-1.575	1.57E-12	_B
752	GOLGA4	215203_at	0.101	0.204613796		-260.734	0.00672	0.01792
		201567_s_at	-0.185	0.046873857
753	MXRA7	212509_s_at	0.269	0.0037934		-263.134	0.76421	0.00444
		227326_at	-0.023	0.694843236
754	MCC	206132_at	-0.579	1.57E-09		-265.072	0	0.00001
		226225_at	-1.292	9.96E-09
755	MYO9B	217297_s_at	0.62	2.16E-07	A_	-265.236	0.00003	0.00014
		214780_s_at	0.313	4.84E-06	_B
		242742_at	0.214	0.004210672	_B
756	TSPAN3	200973_s_at	0.255	0.022923217		-265.671	0.85255	0.10907
		200972_at	-0.036	0.820877191
757	SH2B1	209322_s_at	0.136	0.263296688		-268.168	0.02309	0.03943
		40149_at	-0.135	0.049691997
758	ATN1	208871_at	-0.087	0.216259991	A_	-269.275	0.00078	0
		40489_at	-0.21	0.002985359	A_
		236961_at	-0.647	9.20E-07	A_
		1555754_s_at	-0.889	4.34E-10	_B
759	DDX31	219328_at	0.102	0.143405816		-269.929	0.00753	0.00646
		236210_at	-0.181	0.022865817
760	ZNF444	218707_at	0.139	0.099093916		-270.192	0.05411	0.00342
		50376_at	-0.132	0.001555382
761	PLEC1	216971_s_at	1.468	8.75E-13		-271.75	0	0
		201373_at	0.897	3.42E-11
762	PDCD4	202730_s_at	-0.245	0.000640536	A_	-271.903	0	0.00022
		212593_s_at	-0.515	3.14E-05	A_
		202731_at	-0.928	1.31E-05	_B
763	ACTR2	200729_s_at	0.216	0.138111063	A_	-272.273	0.00012	0
		200728_at	0.124	0.137932188	A_
		1554390_s_at	-0.193	0.020619004	A_
		200727_s_at	-0.329	0.000172559	A_
		1558015_s_at	-0.556	5.63E-06	_B
764	LASS3	1554252_a_at	1.475	1.57E-11		-273.026	0	0.00003
		1554253_a_at	0.874	4.24E-10
765	YY1	224718_at	0.062	0.237356008	A_	-273.925	0.0012	0
		201901_s_at	-0.468	8.52E-06	A_
		200047_s_at	-0.66	3.91E-05	_B
		224711_at	-0.797	8.05E-09	_B
766	KLHDC3	208784_s_at	0.042	0.494693492		-274.866	0.71124	0.00033
		214383_x_at	-0.247	7.69E-05
767	PIK4CB	206139_at	0.169	0.039850595	A_	-277.102	0.00046	0.009
		210417_s_at	-0.04	0.359778014	_B
		206138_s_at	-0.127	0.091535597	_B
768	CAPZB	238388_x_at	0.365	0.000461554	A_	-277.672	0.6607	0.00022
		201949_x_at	0.355	1.80E-06	A_
		232949_at	0.333	4.98E-05	A_
		37012_at	0.055	0.470785814	_B
		201950_x_at	0.054	0.492859779	_B
769	PLEKHA5	239559_at	-0.648	1.65E-07		-277.678	0	0.00204
		220952_s_at	-1.139	8.71E-08
770	C1orf43	1555226_s_at	0.242	0.017484835		-278.582	0.36653	0.01905
		223034_s_at	-0.045	0.536405594
771	STK36	234005_x_at	-0.406	0.000234189		-278.699	0.09259	0.01247
		231806_s_at	-0.701	3.74E-10
772	C9orf5	223007_s_at	0.032	0.690676232		-278.865	0.72957	0.01036
		223008_s_at	-0.256	0.006766232
773	MAPKAP1	240241_at	0.297	0.000520698		-279.296	0.9899	0.01567
		217808_s_at	0.009	0.922123269
774	TIMM17A	201821_s_at	1.057	3.69E-08		-279.487	0	0.00125
		215171_s_at	0.594	1.47E-08
775	CENTA1	219150_s_at	0.288	0.001418068		-280.712	0.9979	0.00125
		90265_at	0.001	0.968279212
776	ENDOD1	212570_at	-0.137	0.088799691		-281.186	0.09319	0.01732
		212573_at	-0.426	0.000178532
777	TP53	211300_s_at	-0.006	0.842485069		-281.537	0.93913	0.01438
		201746_at	-0.293	0.002966751
778	GYG1	201554_x_at	-0.382	3.76E-05		-284.058	0.001	0.00945
		211275_s_at	-0.693	3.04E-07
779	MICAL3	232923_at	-0.283	0.000442669		-285.726	0.0222	0.00454
		212715_s_at	-0.578	8.00E-08
780	KIAA0182	212056_at	-0.606	3.31E-11		-287.107	0	0.00002
		212057_at	-1.044	1.29E-10
781	WDR79	220258_s_at	0.4	8.25E-06		-287.514	0.24367	0.00228
		44563_at	0.114	0.091031102
782	UBE2L3	200683_s_at	0.026	0.693776195		-291.771	0.8074	0.00354
		200682_s_at	-0.258	0.00188561
783	IRF6	1552478_a_at	0.301	0.003351116	A_	-292.058	0.83912	0.0054
		1552477_a_at	0.016	0.782051221	_B
		202597_at	0.01	0.860791974	_B
784	WDR33	223147_s_at	0.268	0.004860384		-293.404	0.94666	0.02262
		222763_s_at	-0.016	0.860586091
785	POMGNT1	233638_s_at	0.19	0.00514078		-294.343	0.13547	0.01085
		217944_at	-0.091	0.268350231
[truncated: 3,339 more rows]
