# Supplementary material for: SplicerAV: a tool for mining microarray expression data for changes in RNA processing
Source: BMC Bioinformatics. 2010 Feb 25;11:108. doi: 10.1186/1471-2105-11-108 (PMC2838864; doi:10.1186/1471-2105-11-108)
Supplement: Additional file 2 — Tab delimited SplicerAV output of SRC vs. GFP over-expression. [file 1471-2105-11-108-S2.TXT]

Filename: src_may17/src_may17_IsoformChanges.csv
7007 total expressedgenes from 54675 probesets: 2015 genes have multiple probes for analysis
Rank	Gene Symbol	Probeset Name	Logfold Change	P-val	Group	Splice Score	SplicerAV P-val	ANOVA P-val
1	ADARB1	209979_at	0.621	1.21E-05		245.313	0	0
		203865_s_at	-0.606	1.01E-06
2	HNRPA2B1	244131_at	0.435	0.000117253	A_	211.737	0	0
		225932_s_at	-0.153	0.079760209	_B
		225107_at	-0.357	0.00071218	_B
		205292_s_at	-0.397	0.000535799	_B
3	EWSR1	210011_s_at	0.291	0.000381222	A_	199.937	0	0
		229966_at	-0.276	0.00043851	_B
		209214_s_at	-0.283	0.00079562	_B
4	PDCD5	219275_at	0.565	1.39E-06		197.227	0	0
		227751_at	-0.743	3.99E-07
5	TFAP2A	243603_at	0.359	2.58E-05	A_	144.162	0	0
		204653_at	-0.221	0.006055273	_B
		204654_s_at	-0.308	1.18E-05	_B
6	SMCR7L	224319_s_at	0.318	2.52E-05	A_	134.471	0	0
		204594_s_at	-0.14	0.024757156	_B
		221516_s_at	-0.321	1.21E-05	_B
7	VPS13D	243297_at	0.637	1.75E-05	A_	133.748	0	0
		212323_s_at	0.03	0.697817668	_B
		212324_s_at	-0.048	0.476874877	_B
		212326_at	-0.435	6.25E-05	_B
8	C1orf79	223774_at	0.315	0.000673456	A_	128.027	0	0
		223773_s_at	-0.176	0.043472952	_B
		228990_at	-0.289	0.000842039	_B
9	MAP2K7	226023_at	0.456	0.001386933		124.759	0	0
		226053_at	-0.301	2.15E-05
10	C19orf42	229650_s_at	0.351	0.000750357	A_	120.574	0	0
		219097_x_at	0.087	0.269267889	A_
		224717_s_at	-0.138	0.193580039	_B
		224712_x_at	-0.147	0.002394548	_B
		229384_at	-0.217	0.000570233	_B
11	CARD10	210025_s_at	0.306	0.00048823		119.03	0	0
		210026_s_at	-0.332	0.000294671
12	HR	220163_s_at	0.378	0.000178922	A_	118.061	0	0
		210086_at	0.076	0.179061578	A_
		241355_at	-0.306	9.01E-06	_B
13	TAOK2	204878_s_at	0.38	0.000648283		112.365	0	0
		204986_s_at	-0.269	1.78E-05
14	POLR2J2	228823_at	0.293	0.000704163	A_	108.741	0	0
		216242_x_at	-0.127	0.062225656	_B
		1552621_at	-0.252	0.000369101	_B
15	MEG3	242246_x_at	0.509	1.36E-05		104.182	0	0
		226211_at	-0.56	1.12E-07
16	FOSL2	218881_s_at	0.196	0.00161622	A_	103.72	0	0.00002
		205409_at	0.171	0.011828587	A_
		218880_at	-0.102	0.169515222	_B
		225262_at	-0.308	0.014335352	_B
17	GRLF1	202045_s_at	0.309	0.000989776		102.509	0	0
		229394_s_at	-0.419	0.000258659
18	SND1	201622_at	0.348	0.003072727		98.188	0	0.00002
		228271_at	-0.226	0.000756702
19	WDR33	223147_s_at	0.414	2.80E-05		98.059	0	0
		222763_s_at	-0.387	0.000468649
20	CD47	213055_at	0.255	0.000305653	A_	97.375	0	0.00006
		213857_s_at	-0.26	0.026054324	_B
		211075_s_at	-0.342	0.010369948	_B
		226016_at	-0.421	0.004808386	_B
21	C9orf98	230976_at	0.241	0.000325532		95.674	0.00019	0.00021
		1557666_s_at	-0.252	0.029527264
22	KIAA0999	204155_s_at	0.402	2.40E-05	A_	94.992	0	0
		213034_at	-0.344	7.82E-07	_B
		204157_s_at	-0.563	4.49E-06	_B
23	ATP2A2	239996_x_at	0.513	0.000111255	A_	94.118	0	0
		209186_at	-0.127	0.114149766	_B
		212361_s_at	-0.279	0.000420019	_B
24	FAM62B	239334_at	0.252	0.001812726	A_	93.992	0	0
		235912_at	0.038	0.632386	A_
		224699_s_at	-0.161	0.048546735	_B
		1558511_s_at	-0.304	0.003639535	_B
		224698_at	-0.387	0.001729411	_B
25	SOLH	230295_at	0.323	3.23E-05		93.869	0	0
		204275_at	-0.292	0.000169857
26	C1orf77	209927_s_at	0.493	6.11E-07	A_	91.942	0	0
		202559_x_at	-0.1	0.016773168	_B
		202560_s_at	-0.375	1.67E-05	_B
27	EZH1	239197_s_at	0.228	4.56E-05	A_	87.599	0	0
		203249_at	-0.142	0.005425422	_B
		32259_at	-0.304	3.61E-05	_B
28	TMEM50A	222401_s_at	0.29	0.008550281		86.99	0	0.0003
		217766_s_at	-0.234	0.01459609
29	LOC96610	217179_x_at	0.227	0.004985183		83.121	0.0001	0.00001
		233132_at	-0.205	0.00012432
30	GPR107	211979_at	0.192	0.005480632		80.882	0.00001	0.00015
		211977_at	-0.199	0.010585004
31	SF3A1	201357_s_at	0.207	0.001676569	A_	80.131	0	0.00005
		201356_at	0.001	0.95113381	A_
		216457_s_at	-0.316	0.006937514	_B
32	MRPL9	211594_s_at	0.186	0.002689017		79.903	0	0.00016
		209609_s_at	-0.269	0.009953983
33	C16orf57	218060_s_at	0.305	0.001265909		79.108	0	0
		1554016_a_at	-0.18	0.000275286
34	NADSYN1	218840_s_at	0.197	0.048178709		78.74	0.00016	0.0013
		232946_s_at	-0.194	0.007023102
35	UBE2H	222419_x_at	0.543	5.92E-05	A_	78.316	0	0
		217799_x_at	-0.052	0.29929938	_B
		221962_s_at	-0.097	0.0867913	_B
		222421_at	-0.18	0.047715783	_B
		222420_s_at	-0.385	0.001734406	_B
36	CSNK1E	202332_at	0.336	1.87E-06	A_	76.511	0	0
		222015_at	-0.104	0.012904234	_B
		226858_at	-0.276	2.48E-05	_B
37	FAHD2A	218504_at	0.209	0.009290999		71.351	0	0.0001
		222056_s_at	-0.212	0.004119914
38	SBF1	212389_at	0.309	0.004983076	A_	70.277	0	0
		39835_at	-0.063	0.269460762	_B
		212393_at	-0.367	0.000553878	_B
39	CLCF1	219500_at	0.303	9.18E-05	A_	68.465	0	0
		1556385_at	-0.135	0.003422814	_B
		235525_at	-0.246	0.002686169	_B
40	CFB	211920_at	0.516	3.29E-05		68.341	0	0
		202357_s_at	-0.363	0.002435947
41	ATN1	208871_at	0.215	0.007792652	A_	67.734	0	0
		40489_at	0.193	0.008044725	A_
		1555754_s_at	0.09	0.062844006	A_
		236961_at	-0.32	0.000258247	_B
42	GTF2F1	202354_s_at	0.349	0.001563093		61.532	0	0.00003
		202356_s_at	-0.206	0.008140044
43	WIBG	224465_s_at	0.201	0.033865203		61.353	0	0.00089
		242304_at	-0.259	0.011982365
44	BTG2	201235_s_at	0.309	4.87E-05		60.369	0	0
		201236_s_at	-0.216	0.00059215
45	PDLIM7	214121_x_at	0.201	0.029371576	A_	56.857	0	0.00009
		203370_s_at	0.157	0.075246242	A_
		1569150_x_at	-0.187	0.029933689	_B
		1569149_at	-0.256	0.004822438	_B
46	SDK2	220628_s_at	0.345	0.000115273	A_	56.758	0	0
		233585_at	0.167	0.003460755	A_
		232061_at	-0.03	0.680430305	_B
		242064_at	-0.246	0.000897948	_B
47	ACTN4	200601_at	0.194	0.003873015	A_	56.639	0	0.00001
		232058_at	-0.311	0.004036014	_B
		244753_at	-0.406	0.000775291	_B
48	NDUFB8	201226_at	0.257	0.00081867	A_	53.467	0	0
		201227_s_at	0.036	0.5700765	A_
		214241_at	-0.287	3.92E-05	_B
49	OPTN	202074_s_at	0.14	0.024204892		53.418	0.00001	0.00095
		202073_at	-0.252	0.014397863
50	NIPSNAP1	201709_s_at	0.135	0.001351817		47.866	0.00001	0
		201708_s_at	-0.261	0.000386135
51	SEMA3F	209730_at	0.263	0.003243993	A_	47.216	0	0
		206832_s_at	-0.234	0.025226212	_B
		35666_at	-0.303	0.000103643	_B
52	ABCG1	211113_s_at	0.169	0.024946986		46.931	0	0.00022
		204567_s_at	-0.402	0.003935889
53	DCBLD2	239446_x_at	0.517	0.00020298	A_	46.773	0	0
		224911_s_at	-0.572	3.13E-07	_B
		213865_at	-0.653	1.21E-08	_B
54	LOC284454	235317_at	0.237	0.011374196		45.666	0.00003	0.00138
		1555847_a_at	-0.182	0.051759214
55	HMG20B	209113_s_at	0.188	0.007453193		44.421	0.00006	0.00001
		210719_s_at	-0.219	0.000604167
56	SAMD4B	226714_at	0.19	0.006063862	A_	42.698	0	0
		227511_at	0.089	0.018766908	A_
		229871_at	-0.289	0.000215999	_B
57	DVL3	201907_x_at	0.289	2.26E-05		42.625	0.00001	0
		201908_at	-0.158	0.000444383
58	KHSRP	204371_s_at	0.212	0.013071542		40.002	0.00003	0.00002
		204372_s_at	-0.273	0.000409954
59	NEO1	225270_at	0.188	0.031852362		38.416	0.00018	0.00034
		204321_at	-0.212	0.002770296
60	JMJD2B	215616_s_at	0.382	1.68E-05	A_	38.273	0	0
		212496_s_at	-0.287	0.000443411	_B
		212492_s_at	-0.44	2.34E-09	_B
61	BAIAP2L1	222675_s_at	0.172	0.001533461	A_	36.023	0	0
		227371_at	0.033	0.47036758	A_
		227372_s_at	-0.326	8.36E-05	_B
62	C14orf32	212497_at	0.253	0.002133978	A_	35.814	0	0
		212643_at	-0.281	0.001711842	_B
		230703_at	-0.384	4.99E-05	_B
		212644_s_at	-0.409	1.96E-05	_B
63	ECHDC1	223088_x_at	0.257	0.015474507	A_	35.504	0	0.00001
		219974_x_at	-0.159	0.080693967	_B
		223087_at	-0.46	0.000317026	_B
64	RAI1	1552558_a_at	0.209	7.55E-05	A_	34.738	0	0
		1556540_a_at	0.096	0.038365082	A_
		226143_at	-0.626	1.32E-07	_B
65	ESRRA	203193_at	0.398	0.000131729		34.708	0	0
		1487_at	-0.141	0.004117069
66	MMP25	207890_s_at	0.267	0.015414702		32.206	0.0001	0.00002
		240054_at	-0.287	5.13E-05
67	GORASP2	208842_s_at	0.147	0.037936154	A_	31.608	0.00001	0.00502
		207812_s_at	-0.213	0.087582965	_B
		208843_s_at	-0.291	0.007808994	_B
68	HNRPH3	210588_x_at	0.174	0.011786731	A_	31.422	0	0
		210110_x_at	0.113	0.161028233	A_
		207127_s_at	0.094	0.172232381	A_
		208990_s_at	-0.353	0.000480249	_B
69	ITPK1	217710_x_at	0.37	4.09E-07		28.238	0.00004	0
		210740_s_at	-0.167	0.000307948
70	AHCYL1	200849_s_at	0.217	0.007164815	A_	27.791	0.0002	0.0039
		200850_s_at	0.012	0.985109896	_B
		200848_at	-0.176	0.05451511	_B
71	MCL1	200797_s_at	0.176	0.073037312		27.171	0.00003	0.00024
		200798_x_at	-0.426	0.001858278
72	EFEMP1	201842_s_at	0.141	0.050265541		26.843	0.00011	0.00025
		201843_s_at	-0.318	0.00258343
73	KCNIP3	231774_at	0.561	3.05E-05		26.25	0.00001	0
		228269_x_at	-0.158	0.010507277
74	CORO1B	221754_s_at	0.496	3.74E-05		25.968	0	0
		64486_at	-0.098	0.002943769
75	PC	238092_at	0.177	0.02742956		25.802	0.00043	0.00004
		204476_s_at	-0.27	0.000350535
76	ECOP	241010_x_at	0.361	0.001460538		24.319	0.0001	0.00015
		208091_s_at	-0.149	0.057102467
77	DKFZp761I2123	221525_at	0.249	0.008268862	A_	24.293	0.00002	0.00004
		236309_x_at	0.187	0.00443298	A_
		54970_at	-0.151	0.000153512	_B
78	DPP9	226916_x_at	0.238	0.0020616		23.864	0.00122	0.00041
		230018_at	-0.152	0.055010323
79	RNASET2	220096_at	0.457	0.000278124	A_	23.799	0	0
		239388_at	0.038	0.582114068	_B
		217984_at	-0.059	0.385783569	_B
		217983_s_at	-0.225	0.017079335	_B
80	DLL1	227938_s_at	0.253	0.003139433		23.395	0.00093	0.00051
		224215_s_at	-0.142	0.065714972
81	SNRP70	213121_at	0.299	0.018671733		23.258	0.00028	0.00413
		201221_s_at	-0.108	0.121558026
82	ARL4C	202208_s_at	0.279	0.005187829	A_	21.245	0.00012	0.00152
		202207_at	-0.005	0.889038937	_B
		202206_at	-0.137	0.047849246	_B
83	TFRC	240686_x_at	0.674	1.53E-05	A_	21.191	0	0
		207332_s_at	-0.041	0.62443588	_B
		208691_at	-0.234	0.013367479	_B
84	TCEA1	216241_s_at	0.564	4.78E-05		20.615	0.00001	0
		1566207_at	-0.085	0.008946384
85	RAN	200750_s_at	0.138	0.18475441		19.391	0.00021	0.00291
		200749_at	-0.399	0.009492292
86	DNAJC16	217358_at	0.097	0.012215274		18.34	0.00079	0
		212908_at	-0.304	0.000147264
87	ACAA2	202002_at	0.589	7.39E-07		17.251	0.00011	0
		202003_s_at	-0.194	0.014769756
88	SNRPA1	215722_s_at	0.171	0.025981964	A_	16.285	0.00011	0.00001
		216977_x_at	0.013	0.868465058	A_
		206055_s_at	-0.35	0.000242852	_B
89	PPIC	204518_s_at	0.25	0.057043589		15.385	0.00784	0.04858
		204517_at	-0.163	0.381721782
90	VAMP2	201557_at	0.285	2.47E-05		15.338	0.00388	0
		214792_x_at	-0.134	0.016822051
91	PAWR	214237_x_at	0.51	3.79E-07	A_	15.199	0.00001	0
		204004_at	0.011	0.960338532	_B
		204005_s_at	-0.223	0.022006287	_B
		226223_at	-0.297	0.010350218	_B
92	SCAMP1	212416_at	0.119	0.220057357		15.156	0.00097	0.00523
		1552978_a_at	-0.373	0.010345845
93	C10orf9	224652_at	0.119	0.172746933		14.747	0.00058	0.00085
		224651_at	-0.428	0.003359544
94	SARS	200802_at	0.163	0.063504747		14.466	0.00276	0.00003
		231894_at	-0.337	9.76E-05
95	SAFB2	203280_at	0.495	5.15E-05		13.364	0.0003	0
		32099_at	-0.084	0.034471542
96	LOC162073	228074_at	0.49	1.17E-05	A_	13.174	0.00003	0
		227792_at	-0.103	0.172023157	_B
		1568619_s_at	-0.165	0.017899539	_B
97	SEC22C	235120_at	0.137	0.019114261		12.629	0.00169	0
		225460_at	-0.425	2.23E-06
98	FBXW2	218941_at	0.129	0.069085143		12.386	0.00035	0
		209630_s_at	-0.629	1.30E-05
99	STAU2	241636_x_at	0.639	2.02E-06		12.219	0.00067	0
		1561391_at	-0.205	0.07410039
100	NDRG1	200632_s_at	0.421	2.59E-05		10.801	0.00512	0.00003
		240991_at	-0.183	0.104683414
101	PLEKHG5	237646_x_at	0.624	2.17E-05		10.533	0.00049	0
		227142_at	-0.077	0.069456339
102	KIAA1530	234761_at	0.12	0.043848931		10.053	0.00985	0
		233893_s_at	-0.348	1.69E-05
103	PCMT1	210156_s_at	0.207	0.105863286	A_	10.027	0.0023	0.14815
		205202_at	0.017	0.882958837	_B
		208857_s_at	-0.171	0.208290146	_B
104	PLXNA1	221537_at	0.101	0.091287769		9.898	0.0051	0.00001
		221538_s_at	-0.398	0.000140371
105	PIGQ	204144_s_at	0.542	8.40E-05		9.315	0.00182	0.00001
		1555359_at	-0.085	0.115396309
106	WDR42A	216885_s_at	0.12	0.044994086	A_	8.736	0.00098	0.00009
		202249_s_at	0.017	0.809082926	A_
		243318_at	-0.31	0.000621555	_B
107	SLC20A2	231818_x_at	0.385	0.000100647		8.598	0.01469	0.00006
		202744_at	-0.134	0.136563791
108	EPS8L1	218778_x_at	0.351	0.000286409	A_	8.28	0.00002	0.00001
		221655_x_at	-0.014	0.807946205	_B
		218779_x_at	-0.071	0.277811011	_B
		221665_s_at	-0.11	0.107432302	_B
		91826_at	-0.15	0.032077975	_B
109	PPFIA1	202065_s_at	0.102	0.15275699		7.504	0.01115	0.00002
		202066_at	-0.46	9.42E-05
110	PIK3R2	207105_s_at	0.325	0.00016424		7.406	0.02721	0.00002
		1568629_s_at	-0.08	0.090598629
111	FBXO31	219784_at	0.302	0.000107457	A_	7.201	0.00269	0.00006
		222352_at	0.135	0.07963195	A_
		224162_s_at	-0.139	0.030270959	_B
112	TGIF	203313_s_at	0.358	1.66E-05		6.988	0.04052	0.00003
		1566901_at	-0.146	0.1167707
113	SMEK2	224474_x_at	0.092	0.160288502		6.455	0.04656	0.0001
		233759_s_at	-0.327	0.000321163
114	SLC2A4RG	222650_s_at	0.44	2.82E-05		5.846	0.02785	0
		218494_s_at	-0.085	0.12869078
115	NOL5A	200874_s_at	0.421	2.52E-06		5.59	0.03738	0
		200875_s_at	-0.089	0.068937651
116	DST	216918_s_at	0.149	0.016456943	A_	5.47	0.0111	0
		204455_at	-0.015	0.737066884	A_
		212253_x_at	-0.236	1.84E-05	_B
117	MGST1	231736_x_at	0.169	0.070174071	A_	5.432	0.00012	0.00017
		224918_x_at	0.159	0.060907019	A_
		1565162_s_at	-0.115	0.442761527	A_
		239001_at	-0.394	3.28E-05	_B
118	CASR	240886_at	0.39	0.00199416		5.385	0.0379	0.00064
		210577_at	-0.063	0.274548807
119	GLT8D2	221447_s_at	0.067	0.261251282		5.033	0.02501	0.00402
		227070_at	-0.312	0.010088275
120	CRSP3	242707_at	0.098	0.157109524		4.824	0.04963	0
		218846_at	-0.472	8.91E-06
121	TACC1	234010_at	0.511	7.18E-06		4.37	0.05542	0
		200911_s_at	-0.094	0.181845463
122	HNRPH1	213470_s_at	0.166	0.038702182	A_	3.861	0.0008	0
		201031_s_at	-0.353	0.000543321	_B
		213472_at	-0.579	3.51E-06	_B
123	TMED7	209404_s_at	0.043	0.58151128		3.848	0.05976	0.03866
		214658_at	-0.445	0.045985245
124	PCBP2	204031_s_at	0.173	0.082407066	A_	3.594	0.00208	0.00001
		229467_at	-0.292	0.002517115	_B
		213517_at	-0.447	4.48E-05	_B
125	C9orf88	233974_s_at	0.432	1.12E-05		3.53	0.12245	0.00001
		223019_at	-0.095	0.208030658
126	ZFP36L2	201369_s_at	0.085	0.305211985		3.492	0.09796	0.00004
		201368_at	-0.495	6.69E-05
127	HNRPA0	201055_s_at	0.452	1.55E-06		3.342	0.14243	0.00001
		201054_at	-0.117	0.187367348
128	NIPBL	212469_at	-0.085	0.064339781		3.129	0.01251	0
		213918_s_at	-0.852	5.98E-08
129	MGC3207	223770_x_at	0.089	0.070263671		3.086	0.21284	0
		228077_at	-0.335	2.19E-07
130	KLHDC4	221219_s_at	0.11	0.161855053		3.061	0.24247	0.00002
		232171_x_at	-0.325	2.87E-06
131	MED25	208110_x_at	0.082	0.266588018		3.037	0.19523	0.00007
		1553993_s_at	-0.355	8.97E-05
132	OTUB1	201246_s_at	0.359	2.15E-05	A_	2.818	0.00742	0
		38710_at	0.195	0.003287258	A_
		201245_s_at	-0.166	0.052242631	_B
133	H2AFX	212525_s_at	0.495	1.95E-07		2.766	0.17744	0
		205436_s_at	-0.113	0.171690068
134	MARS	201475_x_at	0.158	0.040070956	A_	2.76	0.00038	0
		213671_s_at	-0.02	0.711091563	A_
		213672_at	-0.687	5.84E-07	_B
135	KIAA0179	212844_at	-0.078	0.068878979		2.752	0.00192	0.00007
		212846_at	-0.634	5.61E-05
136	ELAVL1	201727_s_at	0.058	0.345740163		2.053	0.27562	0.00008
		201726_at	-0.382	0.000131071
137	SFTPC	215454_x_at	0.687	6.12E-06		1.763	0.1062	0
		38691_s_at	0.045	0.260613658
138	BAT5	230221_at	0.71	6.77E-06		1.529	0.09613	0.00001
		224756_s_at	0.072	0.25207233
139	SIRPA	202895_s_at	0.125	0.039677595	A_	1.5	0.00247	0
		217024_x_at	0.124	0.022347306	A_
		202897_at	0.086	0.194098733	A_
		1558299_at	-0.263	4.83E-06	_B
140	LAMC2	202267_at	-0.101	0.00991926		1.44	0.00736	0
		207517_at	-0.648	8.91E-08
141	FLJ27365	232480_at	0.09	0.330463061		1.256	0.39435	0
		241464_s_at	-0.614	4.71E-08
142	PRPF38B	218040_at	-0.159	0.071523672		1.251	0.01667	0.00001
		230270_at	-0.836	2.98E-07
143	MRPL41	225425_s_at	0.149	0.025508581		1.228	0.00104	0.00008
		227186_s_at	-0.219	0.001011281
144	MAGI1	225465_at	0.047	0.362181524		1.102	0.4754	0
		225474_at	-0.391	1.01E-05
145	DYNC1H1	211928_at	-0.141	0.043611101		1.069	0.01917	0
		229115_at	-0.766	1.36E-07
146	SEC23B	201583_s_at	0.045	0.569921507		1.009	0.47829	0.00029
		210293_s_at	-0.443	0.000420491
147	SIRT6	233179_x_at	0.352	2.92E-05		0.969	0.52176	0.00001
		219613_s_at	-0.038	0.383684162
148	PACS1	241618_at	0.658	1.14E-06		0.862	0.32543	0
		224658_x_at	0.045	0.337050148
149	GNAQ	211426_x_at	-0.062	0.216975175		0.794	0.24415	0
		202615_at	-0.591	1.20E-06
150	WWP2	241125_at	0.486	1.56E-05		0.786	0.52702	0
		204022_at	-0.031	0.490066112
151	HEG1	212822_at	-0.198	0.002412456		0.768	0.0019	0
		213069_at	-0.899	1.25E-09
152	BICD1	204741_at	-0.046	0.410705018		0.765	0.31367	0.00024
		242052_at	-0.561	6.09E-05
153	HNRPR	208765_s_at	-0.066	0.302575583		0.757	0.25393	0.00006
		208766_s_at	-0.604	7.62E-06
154	C2orf24	207511_s_at	0.222	0.000163812		0.754	0.00102	0
		200070_at	-0.146	0.008188358
155	PNMA3	220923_s_at	0.376	0.000754708		0.721	0.57734	0.00032
		223621_at	-0.026	0.577440731
156	UBA2	229587_at	-0.063	0.306481243		0.697	0.06094	0.00896
		201177_s_at	-0.481	0.00334084
157	ECE1	201750_s_at	0.421	0.000183014		0.673	0.6026	0.00013
		201749_at	-0.035	0.582373246
158	SH2B1	209322_s_at	0.364	7.24E-06		0.667	0.65068	0.00005
		40149_at	-0.048	0.447722864
159	KIAA1618	241347_at	-0.074	0.188214681		0.666	0.11871	0.00013
		231956_at	-0.54	2.96E-05
160	TBX19	206838_at	-0.066	0.08089002		0.625	0.17539	0
		225356_at	-0.518	3.38E-07
161	RUFY3	213437_at	-0.033	0.502677354		0.514	0.56572	0
		213939_s_at	-0.837	4.78E-08
162	PLAUR	214866_at	0.025	0.467173487		0.392	0.73252	0
		211924_s_at	-0.406	1.01E-06
163	SQLE	213577_at	-0.03	0.642348341		0.357	0.64351	0.00007
		209218_at	-0.583	7.38E-05
164	MEF2D	203003_at	0.435	4.65E-05		0.342	0.4071	0.00014
		225641_at	0.047	0.32382855
165	EXT1	201995_at	-0.017	0.772906789		0.326	0.71247	0
		232174_at	-0.958	9.68E-06
166	LYAR	223414_s_at	0.036	0.68382392		0.325	0.79595	0.00039
		223413_s_at	-0.368	0.00022996
167	CLINT1	201768_s_at	-0.071	0.033859341		0.323	0.01247	0.00005
		201769_at	-0.484	3.01E-05
168	CNTROB	231884_at	0.458	0.000216243		0.299	0.70069	0.00013
		228633_s_at	0.016	0.639708473
169	OSBPL10	216755_at	-0.029	0.543654806		0.294	0.69877	0
		219073_s_at	-0.587	9.45E-07
170	MARK3	202568_s_at	-0.144	0.077871384		0.245	0.41496	0
		202569_s_at	-0.766	3.23E-11
171	DNAJC10	221781_s_at	-0.112	0.267135961		0.231	0.24108	0.00087
		225174_at	-0.625	6.98E-06
172	CDKN2A	211156_at	0.423	7.23E-05		0.213	0.72686	0.00024
		209644_x_at	0.027	0.580883631
173	PABPN1	201545_s_at	-0.055	0.397668063		0.213	0.69175	0
		213046_at	-0.559	5.87E-08
174	DARS	201623_s_at	-0.075	0.279748569		0.2	0.11756	0.00456
		201624_at	-0.487	0.000789361
175	DNAJB6	208811_s_at	-0.046	0.554141489		0.195	0.72292	0.00028
		208810_at	-0.519	5.33E-06
176	C19orf2	214173_x_at	0.014	0.749106718		0.178	0.84528	0
		222266_at	-0.667	2.14E-06
177	SH3TC1	216688_at	-0.022	0.644634105		0.165	0.79538	0.00031
		219256_s_at	-0.414	9.24E-05
178	FUBP1	203091_at	-0.014	0.716595859		0.151	0.84649	0.00001
		214093_s_at	-0.546	8.21E-06
179	SPFH2	221542_s_at	-0.041	0.662094037		0.143	0.75511	0.00287
		221543_s_at	-0.443	0.000328491
180	CBL	243475_at	-0.015	0.645181189		0.138	0.85703	0
		225231_at	-0.542	3.22E-07
181	RAB6A	201045_s_at	0.61	6.17E-06		0.127	0.25588	0.00047
		201047_x_at	0.113	0.256982866
182	SAPS3	217928_s_at	-0.016	0.718663558		0.104	0.87968	0.00018
		222467_s_at	-0.42	4.36E-05
183	SUFU	222749_at	0.441	8.08E-05		0.1	0.88062	0.00016
		224203_at	0.019	0.746020061
184	ARID4B	223111_x_at	-0.071	0.267520364		0.092	0.382	0.00038
		221230_s_at	-0.465	1.55E-05
185	CENTB2	1552472_a_at	0.015	0.878346969		0.08	0.93396	0.00731
		212476_at	-0.386	0.005076065
186	TBRG1	225819_at	-0.026	0.576486819		0.076	0.89685	0.00001
		226318_at	-0.429	8.77E-08
187	C1RL	233645_s_at	-0.102	0.024393202		0.067	0.05568	0
		218983_at	-0.565	1.88E-07
188	PARG	1558784_at	0.019	0.768330955		0.065	0.94391	0
		229428_at	-0.499	2.33E-07
189	MRPL51	224334_s_at	0.459	6.47E-06		0.039	0.91619	0.00083
		223086_x_at	0.049	0.727788065
190	IGF1R	203628_at	-0.016	0.764394499		0.037	0.95573	0.00001
		203627_at	-0.412	1.15E-06
191	HRH3	221663_x_at	0.451	2.18E-06		0.035	0.96884	0.00001
		1555215_a_at	-0.01	0.837964002
192	IHPK2	218192_at	-0.016	0.756768633		0.031	0.96398	0.00001
		223165_s_at	-0.476	2.94E-08
193	RAB11FIP3	203933_at	-0.01	0.899250383		0.026	0.97128	0.00075
		228613_at	-0.433	0.000537061
194	U2AF2	218382_s_at	-0.013	0.912810803		0.012	0.98726	0.00001
		218381_s_at	-0.571	1.77E-06
195	IL8	205592_at	-0.003	0.921853385		0.011	0.98906	0
		211506_s_at	-0.66	3.58E-07
196	FRMD4B	242505_at	0	0.963873464		0.003	0.99661	0
		213056_at	-1.128	3.27E-09
197	SAR1B	223512_at	-0.002	0.981164832		0.002	0.99752	0.00931
		218254_s_at	-0.456	0.008904225
198	CBFA2T2	207625_s_at	0.004	0.966176964		0.002	0.99816	0.00028
		238549_at	-0.38	8.84E-05
199	WEE1	215711_s_at	0.004	0.981809054		0	0.99957	0.00004
		212533_at	-0.39	2.05E-05
200	TMEM165	226825_s_at	-0.085	0.499446764		-0.075	0.54895	0.01483
		218095_s_at	-0.468	0.000307825
201	AMFR	202204_s_at	-0.105	0.175491446		-0.245	0.20348	0.00064
		202203_s_at	-0.533	1.06E-05
202	EPHB4	216680_s_at	0.48	9.32E-05		-0.302	0.09014	0.00076
		202894_at	0.085	0.137266561
203	CDS1	226187_at	-0.088	0.145683907		-0.752	0.05226	0.00299
		205709_s_at	-0.476	0.000420026
204	ATXN7	209964_s_at	-0.116	0.05930214		-0.99	0.19498	0.00009
		204516_at	-0.5	6.64E-07
205	SAMD14	213866_at	0.614	8.41E-06		-1.047	0.04495	0.00033
		1559995_at	0.144	0.081507427
206	FLJ20850	218958_at	0.465	0.00013939		-1.074	0.02092	0.00068
		51200_at	0.084	0.058300666
207	ANKRD15	238789_at	-0.107	0.062039058		-1.085	0.09053	0.00017
		213005_s_at	-0.498	7.05E-06
208	C20orf42	229545_at	-0.131	0.006555388		-1.12	0.05665	0
		60474_at	-0.573	1.67E-08
209	JMJD1B	201643_x_at	-0.135	0.062036503		-1.191	0.12425	0.00024
		210878_s_at	-0.553	1.22E-06
210	ARPC2	207988_s_at	0.08	0.28347078		-1.613	0.1649	0.00078
		213513_x_at	-0.298	0.000849714
211	DOCK5	219921_s_at	-0.114	0.013638015		-2.595	0.00393	0.00009
		230263_s_at	-0.537	1.45E-05
212	MR1	207566_at	0.48	3.96E-07		-2.769	0.52606	0.00029
		210223_s_at	0.102	0.204565356
213	LUC7L	220143_x_at	0.104	0.184204222	A_	-2.813	0.01624	0
		223546_x_at	0.071	0.223408584	A_
		223295_s_at	-0.471	5.09E-06	_B
214	ANTXR1	227660_at	0.067	0.261801003	A_	-3.047	0.01027	0.00002
		232808_at	-0.012	0.80389478	A_
		224694_at	-0.526	0.000564706	_B
215	EIF5B	201027_s_at	-0.175	0.04096909		-3.06	0.0837	0.00131
		201024_x_at	-0.578	1.76E-06
216	HNRPA3	211930_at	-0.166	0.039205213		-3.43	0.06301	0.00095
		211929_at	-0.561	4.11E-06
217	TRIM33	210266_s_at	-0.159	0.003147702		-3.602	0.01013	0.00001
		212435_at	-0.6	1.30E-07
218	FSCN1	201564_s_at	-0.185	0.027708304		-3.604	0.01274	0.00062
		210933_s_at	-0.651	3.85E-06
219	6-Mar	201736_s_at	-0.269	0.001231834		-3.61	0.01587	0
		201737_s_at	-0.815	4.82E-10
220	TMEM43	217795_s_at	0.093	0.125015361	A_	-3.63	0.01213	0
		222418_s_at	0.061	0.391284499	A_
		233480_at	-0.676	1.88E-07	_B
221	CCDC80	225242_s_at	0.599	1.22E-06		-3.719	0.01819	0.00013
		225241_at	0.167	0.013924271
222	RUNX1	208129_x_at	0.295	0.004989723	A_	-4.342	0	0
		211182_x_at	-0.045	0.506892189	A_
		211181_x_at	-0.049	0.464504384	A_
		211620_x_at	-0.15	0.05816282	_B
		209360_s_at	-0.265	0.001197797	_B
		210365_at	-0.448	3.14E-06	_B
		1557527_at	-0.464	0.000171375	_B
		236114_at	-0.474	0.000382611	_B
223	KDELR1	200922_at	0.406	0.000235447		-4.389	0.72838	0.00115
		1555575_a_at	0.028	0.60866623
224	MAP4	212567_s_at	0.302	1.60E-05	A_	-4.689	0.0014	0.00002
		200836_s_at	0.186	0.037495832	A_
		243_g_at	0.037	0.604088249	_B
		212566_at	-0.059	0.392860267	_B
		200835_s_at	-0.155	0.012930863	_B
225	CAT	211922_s_at	-0.221	0.015902951		-4.901	0.00497	0.00029
		201432_at	-0.72	1.61E-06
226	HNRPC	214737_x_at	0.139	0.119497034	A_	-4.932	0.0042	0.00002
		212626_x_at	0.131	0.049317385	A_
		200751_s_at	0.122	0.349987699	A_
		235500_at	-0.375	8.34E-07	_B
227	CAST	208908_s_at	0.102	0.179733461	A_	-5.069	0.04396	0.00004
		207467_x_at	-0.073	0.261407575	A_
		1564010_at	-0.389	4.39E-05	_B
228	AQP3	39249_at	0.03	0.549731191	A_	-6.269	0.11382	0.04332
		203747_at	-0.003	0.975761173	A_
		39248_at	-0.361	0.069122979	_B
229	SRC	1558211_s_at	5.614	3.25E-12	A_	-6.916	0	0
		221284_s_at	1.525	4.45E-12	_B
		213324_at	-0.06	0.28093578	_B
230	IRS2	209184_s_at	0.085	0.376482716	A_	-6.942	0.26441	0.00253
		209185_s_at	-0.034	0.693280043	A_
		236338_at	-0.338	0.000290478	_B
231	KNS2	212878_s_at	0.082	0.350465774	A_	-7.186	0.32776	0.00035
		213656_s_at	-0.32	0.001432845	_B
		212877_at	-0.34	0.000120785	_B
232	CMIP	243720_at	0.126	0.038960955	A_	-7.204	0.01759	0
		224992_s_at	0.035	0.33227762	A_
		1555645_at	0.006	0.936683768	A_
		224991_at	-0.317	5.98E-06	_B
233	RAP1A	202362_at	-0.421	6.96E-05	A_	-7.378	0.10819	0
		1555339_at	-7.7	3.25E-12	_B
		1555340_x_at	-8.527	3.25E-12	_B
234	PB1	220355_s_at	0.051	0.469397694	A_	-7.517	0.17322	0.00002
		224152_s_at	-0.041	0.457570523	A_
		223238_s_at	-0.454	0.000175801	_B
235	NCOR2	208889_s_at	0.432	2.78E-05	A_	-7.858	0.01379	0
		240792_at	0.088	0.047423709	_B
		207760_s_at	-0.089	0.231934083	_B
236	RAC1	208640_at	-0.024	0.708999541	A_	-8.5	0.02986	0.0001
		208641_s_at	-0.104	0.159520223	A_
		1567458_s_at	-0.615	5.23E-05	_B
237	CAMTA1	241285_at	0.414	3.99E-07	A_	-8.767	0.59685	0.0002
		225693_s_at	0.048	0.449839746	_B
		225692_at	-0.078	0.482865156	_B
238	RBM17	221309_at	0.484	3.52E-06	A_	-8.79	0.268	0
		224781_s_at	0.059	0.226547809	_B
		225751_at	0.034	0.539310111	_B
239	DNAJC1	218409_s_at	0.494	2.00E-05	A_	-8.945	0.49492	0.00046
		222620_s_at	0.046	0.546825517	_B
		222621_at	0.045	0.578576865	_B
240	NQO1	201467_s_at	0.459	3.22E-05	A_	-8.984	0.61161	0.00003
		201468_s_at	0.044	0.562892201	_B
		210519_s_at	-0.018	0.719632199	_B
241	DOM3Z	204522_at	0.441	3.33E-06	A_	-8.995	0.54858	0
		38157_at	0.037	0.354478276	_B
		215982_s_at	0.022	0.756703244	_B
242	TPM1	206116_s_at	0.56	1.09E-05	A_	-9.003	0.14453	0.00002
		210986_s_at	0.091	0.175567939	_B
		238688_at	0.001	0.936405982	_B
243	CCNL1	1555411_a_at	-0.093	0.144458373	A_	-9.004	0.00067	0.0001
		220046_s_at	-0.136	0.137014201	A_
		241495_at	-0.657	7.73E-05	_B
244	B4GALT1	201883_s_at	0.463	6.88E-07	A_	-9.044	0.37786	0.00002
		211631_x_at	0.078	0.194004454	_B
		216627_s_at	-0.063	0.59091691	_B
245	TEX261	212084_at	0.327	0.000703593		-9.044	0.63754	0.00184
		212083_at	-0.049	0.58601972
246	PROM2	1562378_s_at	0.017	0.62069307	A_	-9.058	0.76144	0
		239528_at	-0.014	0.747558029	A_
		1552797_s_at	-0.714	8.40E-09	_B
247	SUB1	214512_s_at	0.027	0.742587188	A_	-9.112	0.84436	0.00257
		212857_x_at	-0.352	0.000576818	_B
		224586_x_at	-0.374	0.00095625	_B
248	FBXL11	208989_s_at	0.04	0.581697503	A_	-9.176	0.00044	0
		208987_s_at	-0.101	0.005458608	A_
		208988_at	-0.599	3.86E-06	_B
249	TRABD	232706_s_at	0.53	2.47E-05	A_	-9.387	0.04572	0
		221807_s_at	0.098	0.097113524	_B
		225360_at	0.017	0.647267424	_B
250	PPIG	208994_s_at	-0.215	0.008658393		-9.751	0.00645	0.00101
		208993_s_at	-0.624	4.92E-06
251	STK11	204292_x_at	0.477	2.56E-06	A_	-9.978	0.05585	0
		41657_at	0.092	0.036300167	_B
		231017_at	0.054	0.419172293	_B
252	FLNB	208614_s_at	-0.191	0.003823561		-10.238	0.00566	0.00045
		1562416_at	-0.579	2.89E-06
253	LRRFIP1	201861_s_at	-0.193	0.011192541		-10.683	0.00152	0.0025
		223492_s_at	-0.614	3.36E-05
254	DRCTNNB1A	223625_at	-0.24	0.000108982		-10.834	0	0
		227239_at	-0.957	5.14E-08
255	ZNF330	213760_s_at	0.033	0.606163844		-10.94	0.74526	0.00024
		209814_at	-0.342	0.000165621
256	PRKAR1A	200604_s_at	-0.141	0.173936478	A_	-11.084	0.15719	0.02233
		200603_at	-0.475	0.001329429	_B
		200605_s_at	-0.545	7.89E-05	_B
257	SEC23A	204344_s_at	-0.21	0.001445833		-11.239	0	0.00004
		212887_at	-0.879	4.91E-06
258	TGFBR1	224793_s_at	-0.096	0.647739522		-11.407	0.89084	0.02773
		236561_at	-0.471	3.93E-06
259	OTUB2	240550_at	0.354	5.42E-05		-11.535	0.87948	0.00008
		1555682_at	-0.021	0.70347473
260	ZBTB38	219221_at	-0.214	0.004625995		-13.071	0.00004	0.00067
		225512_at	-0.755	2.14E-05
261	CDH11	207172_s_at	-0.28	0.00088917		-13.19	0.0012	0.00012
		207173_x_at	-0.754	1.28E-07
262	SMARCE1	211989_at	0.154	0.038648083		-13.2	0.00055	0.00045
		211988_at	-0.206	0.004299855
263	NPAS2	205460_at	0.123	0.105215179	A_	-13.345	0.01096	0.00002
		213462_at	-0.03	0.648767517	A_
		39549_at	-0.276	0.004683402	_B
		1557690_x_at	-0.288	0.001714061	_B
		1557689_at	-0.388	0.000155697	_B
264	KIRREL	232467_at	0.093	0.144557327	A_	-14.596	0.35704	0
		220825_s_at	-0.037	0.582713954	A_
		225303_at	-0.331	1.73E-07	_B
		215515_at	-0.35	4.76E-05	_B
265	ZBTB4	227047_x_at	0.12	0.000252634		-14.899	0.00274	0.0004
		225629_s_at	-0.233	0.014601985
266	IDH1	201193_at	-0.159	0.092614698		-15.266	0.02467	0.02251
		1555037_a_at	-0.535	0.000446729
267	TNPO2	215844_at	0.627	3.04E-05	A_	-15.538	0.00002	0
		226428_at	0.146	0.034939315	_B
		221507_at	0.102	0.052408216	_B
		221506_s_at	-0.106	0.122969506	_B
268	PTPRF	200637_s_at	-0.03	0.709254302	A_	-15.655	0.05154	0
		200635_s_at	-0.031	0.592068527	A_
		200636_s_at	-0.09	0.135677052	A_
		215066_at	-0.568	1.15E-05	_B
269	ZNF313	200868_s_at	0.079	0.380327284		-15.784	0.18097	0.00327
		211678_s_at	-0.292	0.003868723
270	C2orf33	223354_x_at	-0.036	0.504669398	A_	-15.989	0.29585	0.00001
		222832_s_at	-0.046	0.481676095	A_
		223091_x_at	-0.047	0.342447441	A_
		219137_s_at	-0.445	5.68E-06	_B
271	PLOD2	202619_s_at	-0.256	0.008007807		-16.495	0.00299	0.00521
		202620_s_at	-0.654	1.64E-05
272	SPG7	1557409_at	-0.057	0.423846871	A_	-16.579	0.03567	0
		230884_s_at	-0.097	0.194212725	A_
		214494_s_at	-0.103	0.07257943	A_
		202104_s_at	-0.543	8.19E-07	_B
273	MMP28	222937_s_at	0.072	0.260005088	A_	-20.501	0.00022	0
		224207_x_at	0.011	0.673816125	A_
		239273_s_at	-0.1	0.235116639	A_
		219909_at	-0.116	0.095799766	A_
		239272_at	-0.581	0.000141317	_B
274	OGT	207563_s_at	0.106	0.340156672	A_	-20.641	0.1038	0.00001
		212307_s_at	-0.075	0.289759701	A_
		220594_at	-0.435	0.000122165	_B
		209240_at	-0.458	0.000273108	_B
		207564_x_at	-0.477	1.75E-05	_B
275	MLLT6	225628_s_at	0.205	0.000687409		-21.189	0.00054	0.00002
		224784_at	-0.152	0.010611356
276	QKI	1555154_a_at	-0.113	0.159545732	A_	-21.798	0.00108	0.00001
		214543_x_at	-0.233	0.001928302	A_
		212263_at	-0.653	7.10E-07	_B
277	MPZL1	210087_s_at	0.221	0.059208796	A_	-22.442	0	0.06353
		210594_x_at	0.171	0.09697418	A_
		201874_at	0.132	0.163443598	A_
		201875_s_at	0.015	0.748090563	A_
		210210_at	-0.166	0.043196761	_B
278	ACLY	201127_s_at	-0.155	0.033111225	A_	-22.489	0.00055	0
		210337_s_at	-0.38	8.88E-05	A_
		201128_s_at	-0.903	4.18E-10	_B
279	CAPZB	238388_x_at	0.484	2.27E-05	A_	-22.757	0.00543	0
		201949_x_at	0.109	0.05640212	_B
		232949_at	0.067	0.215885219	_B
		201950_x_at	0.008	0.991706804	_B
		37012_at	-0.071	0.311504577	_B
280	COL1A1	202312_s_at	0.563	6.84E-06		-24.422	0.01369	0.00101
		217430_x_at	0.189	0.009577717
281	PBX1	242022_at	0.095	0.262944731		-24.48	0.24572	0.00065
		212151_at	-0.273	0.000223223
282	MTDH	212251_at	0.061	0.507012864	A_	-24.724	0.3826	0.02338
		212250_at	-0.083	0.63300427	A_
		212248_at	-0.36	0.000644343	_B
283	DLG1	202514_at	-0.188	0.047800103	A_	-25.084	0	0.00001
		202515_at	-0.209	0.001078731	A_
		230229_at	-0.793	2.22E-06	_B
284	NR3C1	201866_s_at	-0.23	0.004267167	A_	-25.647	0.00504	0.00021
		201865_x_at	-0.584	7.52E-07	_B
		211671_s_at	-0.595	1.89E-06	_B
		216321_s_at	-0.779	3.19E-06	_B
285	CTSC	225646_at	0.123	0.093439718	A_	-25.711	0.00167	0
		225647_s_at	-0.014	0.945019661	A_
		201487_at	-0.222	0.00330572	A_
		231234_at	-0.552	2.53E-06	_B
286	PRPF31	214380_at	0.475	2.04E-05		-25.771	0.07662	0.0004
		202408_s_at	0.105	0.06062161
287	LUC7L2	226758_at	-0.2	0.003277966	A_	-26.269	0.00051	0.00002
		220099_s_at	-0.225	0.001768359	A_
		242024_at	-0.632	1.60E-07	_B
288	BMPR2	210214_s_at	-0.239	0.000277922	A_	-26.358	0.00136	0.00006
		225144_at	-0.606	1.96E-07	_B
		231873_at	-0.636	3.34E-07	_B
289	HNRPUL2	222264_at	0.141	0.013575887		-27.568	0.00003	0.00044
		225405_at	-0.203	0.011812449
290	MIB1	224726_at	-0.166	0.000986559		-27.675	0.00003	0.00211
		224720_at	-0.562	0.00012659
291	C16orf34	212115_at	0.236	0.005012115		-27.998	0.00055	0.0004
		212109_at	-0.12	0.039913553
292	SCUBE1	233988_x_at	0.574	1.18E-05		-28.575	0.00537	0.00203
		233258_at	0.201	0.006059772
293	PTBP1	212016_s_at	0.417	3.29E-05	A_	-28.694	0.44982	0.00014
		212015_x_at	0.052	0.483665343	_B
		211271_x_at	0.035	0.662084643	_B
		216306_x_at	0.02	0.857618783	_B
		202189_x_at	0	0.925279153	_B
		211270_x_at	-0.025	0.641096165	_B
294	SLC35C1	218485_s_at	0.421	2.47E-05		-29.499	0.35875	0.00015
		222647_at	0.054	0.238380413
295	COL12A1	225664_at	-0.051	0.387765299	A_	-31.03	0.00001	0
		231766_s_at	-0.127	0.071596628	A_
		231879_at	-0.19	0.073374625	A_
		234951_s_at	-0.26	0.025772039	A_
		233109_at	-0.869	3.54E-06	_B
296	BNC1	206581_at	-0.303	0.000193402		-31.366	0	0.00005
		1552487_a_at	-1.003	1.89E-06
297	SFRS4	201696_at	-0.193	0.00046364	A_	-31.638	0.00071	0.00001
		239512_at	-0.353	0.000824968	A_
		242837_at	-0.685	1.34E-08	_B
298	F2R	1569642_at	-0.127	0.000586314		-31.784	0	0.00339
		203989_x_at	-0.516	0.000509164
299	GART	212379_at	-0.17	0.00095577	A_	-31.829	0	0
		212378_at	-0.357	0.000492163	A_
		230097_at	-0.944	5.29E-08	_B
300	NAP1L1	208752_x_at	-0.027	0.62617574	A_	-33.461	0.00001	0
		212967_x_at	-0.178	0.033657522	A_
		204528_s_at	-0.213	0.006142978	A_
		213864_s_at	-0.226	0.017140401	A_
		208754_s_at	-0.823	2.34E-07	_B
301	DNAJB9	202842_s_at	0.565	0.00032995		-33.665	0.06129	0.06706
		1554462_a_at	0.197	0.126056579
302	STARD10	232322_x_at	0.343	8.27E-05		-33.796	0.85474	0.00074
		223103_at	-0.022	0.678419355
303	LTBP3	237144_at	0.502	5.82E-05		-33.915	0.06396	0.00428
		219922_s_at	0.136	0.073249524
304	THBS1	201110_s_at	0.094	0.121768312	A_	-34.681	0.00027	0.00002
		201109_s_at	-0.138	0.007689604	A_
		201107_s_at	-0.179	0.117171499	A_
		215775_at	-0.427	0.002426134	_B
		239336_at	-0.433	0.001427178	_B
		235086_at	-0.523	1.20E-05	_B
305	PXK	238223_at	0.21	0.000956629	A_	-34.697	0.00003	0.00032
		1552274_at	-0.125	0.024636746	_B
		225796_at	-0.148	0.084911438	_B
		1552275_s_at	-0.15	0.042907095	_B
306	KIAA0692	212201_at	-0.001	0.992068168		-35.265	0.99992	0.00069
		212200_at	-0.365	5.68E-05
307	MCC	206132_at	-0.285	9.36E-06		-35.319	0	0.00001
		226225_at	-0.812	8.40E-08
308	TEX264	218548_x_at	0.265	0.003007341		-37.553	0.00207	0.00029
		226624_at	-0.092	0.054452254
309	PER1	36829_at	-0.13	0.000474165	A_	-37.826	0.00006	0
		202861_at	-0.247	6.93E-05	A_
		244677_at	-0.606	7.87E-08	_B
310	SIPA1L1	202255_s_at	0.004	0.910363085		-37.877	0.99092	0.00001
		202254_at	-0.36	2.49E-05
311	ATP2B1	209281_s_at	-0.233	0.002351419		-37.942	0.00061	0.00509
		215716_s_at	-0.607	3.71E-05
312	ITGAV	202351_at	-0.177	0.101990492	A_	-38.444	0.00106	0
		241769_at	-0.63	6.38E-05	A_
		236251_at	-1.114	5.31E-10	_B
313	LAMP1	201551_s_at	0.58	0.040647052	A_	-40.329	0	0.01244
		213728_at	0.104	0.022213139	_B
		201553_s_at	0.036	0.458242444	_B
		201552_at	0.03	0.585317769	_B
314	SEMA6A	220454_s_at	0.068	0.329725831		-40.874	0.42024	0.00022
		223449_at	-0.293	9.27E-05
315	EGR1	201694_s_at	0.842	1.01E-05		-41.56	0.00048	0.02097
		201693_s_at	0.424	0.002204952
316	RNF126	215031_x_at	0.193	0.032014995	A_	-42.217	0.00613	0.00098
		223332_x_at	0.016	0.73259843	_B
		205748_s_at	-0.149	0.000623008	_B
317	DHX36	223138_s_at	0.002	0.961734295	A_	-42.257	0.08278	0.00007
		223140_s_at	-0.159	0.025950423	A_
		223139_s_at	-0.527	1.87E-06	_B
318	GNG12	212294_at	-0.192	0.021702468		-42.8	0.1162	0.00175
		222834_s_at	-0.555	5.21E-07
319	NFATC2IP	212809_at	-0.122	0.002162008	A_	-42.899	0.00627	0
		217527_s_at	-0.156	0.01126972	A_
		212808_at	-0.442	5.26E-08	_B
		217526_at	-0.605	9.14E-07	_B
320	KIAA1217	232046_at	-0.072	0.172398949		-46.552	0.201	0.00046
		231807_at	-0.432	7.26E-05
321	UBTF	239920_at	0.615	5.01E-06	A_	-46.721	0.04738	0.00001
		202692_s_at	0.251	0.023272461	_B
		225982_at	0.021	0.766959049	_B
322	PRKD2	241669_x_at	0.209	0.036525843	A_	-46.726	0.00005	0.00569
		209282_at	0.022	0.742262069	_B
		38269_at	-0.133	0.026110513	_B
323	C1orf63	209007_s_at	-0.481	2.53E-05		-48.088	0.00043	0.00129
		209006_s_at	-0.904	2.47E-08
324	CENTA1	219150_s_at	0.399	0.000149223		-48.458	0.50561	0.0004
		90265_at	0.04	0.406277154
325	STCH	202557_at	-0.16	0.169842409		-50.048	0.01412	0.07455
		202558_s_at	-0.522	0.006495436
326	MAX	210734_x_at	0.063	0.281534743	A_	-50.524	0.19974	0.00001
		209331_s_at	-0.063	0.254296697	A_
		209332_s_at	-0.365	1.82E-05	_B
327	SRD5A1	211056_s_at	-0.344	0.000108169		-50.675	0.00019	0.00317
		204675_at	-0.729	1.81E-06
328	YTHDC1	228556_at	0.245	0.009219626		-51.613	0.00997	0.00337
		212455_at	-0.107	0.159532205
329	FAM3A	209405_s_at	0.451	5.86E-06		-51.927	0.08026	0.00007
		38043_at	0.093	0.034633048
330	PYCR2	224855_at	0.194	0.003429782		-53.022	0.00084	0.0003
		231715_s_at	-0.15	0.030866574
331	UGCGL1	244814_at	0.137	0.030880293	A_	-53.207	0.00328	0.00001
		222568_at	-0.025	0.624916373	A_
		218257_s_at	-0.161	0.001787092	_B
		222569_at	-0.27	0.000340133	_B
332	EGFR	201983_s_at	0.067	0.227105639	A_	-53.584	0.00073	0.00098
		201984_s_at	0.037	0.553422661	A_
		224999_at	-0.019	0.835818601	A_
		210984_x_at	-0.071	0.418999647	A_
		211607_x_at	-0.107	0.180442947	A_
		1565484_x_at	-0.371	0.093850807	_B
		1565483_at	-0.425	0.094768219	_B
		232120_at	-0.442	0.003949544	_B
		233044_at	-0.446	0.003053739	_B
		232925_at	-0.455	0.002213971	_B
		232541_at	-0.633	0.000113882	_B
333	KLF5	209212_s_at	-0.283	0.00722066		-53.83	0.00802	0.01408
		209211_at	-0.648	1.25E-05
334	UNC93B1	220998_s_at	0.504	6.50E-05		-55.439	0.0231	0.00403
		225869_s_at	0.146	0.033301869
335	TM2D1	211703_s_at	-0.159	0.244465424		-55.523	0.17651	0.03475
		213883_s_at	-0.516	0.000572227
336	CDC42BPA	203794_at	-0.054	0.333803012		-55.923	0.40673	0.00094
		214464_at	-0.409	0.000143743
337	FBXO21	212231_at	-0.026	0.647988459		-58.274	0.73788	0.00407
		212229_s_at	-0.381	0.000958931
338	SDCCAG1	218649_x_at	-0.354	0.000192514		-58.498	0.00197	0.00182
		1569594_a_at	-0.723	3.25E-07
339	MTF1	205323_s_at	0.18	0.00059583		-60.448	0.00067	0.00002
		205322_s_at	-0.158	0.007226992
340	ANKRD17	225852_at	-0.213	0.010361956		-60.47	0.05466	0.00206
		212211_at	-0.57	9.93E-07
341	SEC31L1	210616_s_at	0.074	0.290141834		-62.026	0.08661	0.00281
		200945_s_at	-0.277	0.005979487
342	MGEA5	214972_at	-0.257	0.000833237	A_	-63.885	0.00142	0.00021
		200899_s_at	-0.334	0.000453951	A_
		223494_at	-0.668	3.06E-08	_B
343	FSTL3	241921_x_at	0.402	0.000343767		-66.67	0.37469	0.0015
		203592_s_at	0.05	0.349559292
344	DERL1	225488_at	0.277	0.000357292	A_	-67.101	0.47149	0.00695
		219402_s_at	0.006	0.878139723	_B
		222543_at	-0.081	0.427894946	_B
345	C6orf89	224987_at	0.116	0.133009332	A_	-69.824	0.01647	0.00138
		225729_at	-0.018	0.739110312	A_
		224988_at	-0.117	0.103510402	_B
		224977_at	-0.271	0.002684328	_B
346	LARS	223888_s_at	0.091	0.096512916	A_	-70.877	0.0024	0.00255
		222427_s_at	-0.167	0.038076411	_B
		222428_s_at	-0.302	0.006939068	_B
347	MFI2	243629_x_at	0.13	0.037887418		-70.937	0.00261	0.0002
		235911_at	-0.21	0.002052435
348	UFM1	222502_s_at	0.025	0.583736907		-71.777	0.73699	0.00012
		218050_at	-0.324	0.000220202
349	C11orf24	218299_at	0.084	0.270725653		-72.531	0.29806	0.00067
		52164_at	-0.263	0.000218843
350	ARHGAP5	217936_at	-0.322	0.002954482	A_	-73.601	0.00001	0.00908
		233849_s_at	-0.391	0.002862319	A_
		242110_at	-0.792	9.04E-06	_B
351	DUSP6	208893_s_at	-0.172	0.117108999	A_	-74.062	0.01731	0.09559
		208891_at	-0.436	0.011075644	_B
		208892_s_at	-0.58	0.001711964	_B
352	DDX17	208719_s_at	-0.166	0.000440392	A_	-75.366	0	0
		208151_x_at	-0.17	0.003277353	A_
		208718_at	-0.201	0.015019078	A_
		213998_s_at	-0.37	0.000628055	A_
		230180_at	-0.756	3.54E-07	_B
353	GRPEL1	212432_at	0.086	0.340019611		-77.421	0.16977	0.00495
		212434_at	-0.259	0.004218128
354	EIF2C2	233244_at	-0.043	0.341857389		-77.931	0.78708	0
		225569_at	-0.39	9.67E-08
355	C7orf30	226386_at	0.105	0.14801598		-79.123	0.00543	0.00456
		226385_s_at	-0.235	0.015965348
356	TPM4	212481_s_at	0.222	0.014944703	A_	-79.158	0.00014	0.00475
		209344_at	0.181	0.067061751	A_
		237561_x_at	0.169	0.039831882	A_
		235094_at	-0.091	0.252768665	_B
		1567107_s_at	-0.179	0.150290055	_B
357	MAST4	210958_s_at	-0.222	0.001708604	A_	-81.654	0.00009	0.0008
		40016_g_at	-0.312	0.000877113	A_
		225613_at	-0.641	3.17E-06	_B
358	HSPH1	208744_x_at	-0.403	3.01E-08		-82.163	0.00002	0
		206976_s_at	-0.814	1.46E-09
359	CYP51A1	216607_s_at	-0.305	0.015771892		-82.551	0.01165	0.03008
		202314_at	-0.658	4.67E-05
360	TMEM41B	212622_at	-0.081	0.197514625		-82.683	0.43106	0.00025
		212623_at	-0.426	5.64E-06
361	AZGP1	217014_s_at	0.159	0.056773137		-83.051	0.00056	0.01243
		209309_at	-0.162	0.103932136
362	MYO1E	203072_at	-0.039	0.520583193		-84.402	0.61674	0.00216
		232471_at	-0.383	0.000491165
363	GALNT1	201723_s_at	-0.254	0.039102175	A_	-85.285	0.02768	0.06603
		201722_s_at	-0.502	0.001405551	_B
		1568618_a_at	-0.632	4.70E-05	_B
		201724_s_at	-0.639	6.71E-05	_B
364	GNAI3	201179_s_at	-0.087	0.247440427		-86.664	0.25793	0.00589
		201180_s_at	-0.43	0.000268798
365	TMEM167	226276_at	-0.009	0.955695655		-88.356	0.9966	0.01332
		224702_at	-0.352	0.000377536
366	LAMP2	203041_s_at	0.008	0.80303735	A_	-89.337	0.22283	0.00318
		200821_at	-0.159	0.207002378	A_
		203042_at	-0.499	0.000143905	_B
367	PITPNA	237424_at	0.208	0.009728133		-90.688	0.00528	0.00273
		201192_s_at	-0.125	0.108387731
368	CCNG2	211559_s_at	-0.163	0.005683515	A_	-91.82	0.00033	0.00365
		202769_at	-0.236	0.019846426	A_
		202770_s_at	-0.549	3.98E-05	_B
369	COL6A1	212937_s_at	0.086	0.253255675	A_	-92.482	0.1482	0.0042
		212091_s_at	-0.165	0.063295025	_B
		213428_s_at	-0.28	0.001395124	_B
370	EIF3S9	236274_at	-0.094	0.138827387	A_	-92.949	0.00001	0.00002
		211501_s_at	-0.094	0.151570808	A_
		208688_x_at	-0.22	0.004019693	A_
		203462_x_at	-0.235	0.001131818	A_
		242550_at	-0.583	2.31E-05	_B
371	NRG1	208230_s_at	0.03	0.573929235	A_	-92.973	0.00079	0
		206237_s_at	0.008	0.848036762	A_
		206343_s_at	-0.487	0.000117613	A_
		208241_at	-0.853	5.27E-07	_B
372	SPEG	232153_at	0.377	0.000269487		-97.822	0.66696	0.0017
		205265_s_at	0.038	0.523860069
373	MYST3	221715_at	0.187	0.001691412		-98.483	0.00013	0.00001
		202423_at	-0.13	0.001134212
374	SNX6	217789_at	-0.003	0.91781892		-98.505	0.98354	0.00512
		222410_s_at	-0.341	0.001788785
375	SLC33A1	1554148_a_at	0.182	0.033331507		-98.726	0.00087	0.00714
		203164_at	-0.142	0.103242469
376	BMP1	1569002_x_at	0.133	0.024484244	A_	-98.82	0.0006	0.00092
		1569001_at	0.077	0.192923521	A_
		202701_at	0.002	0.954522043	A_
		206725_x_at	-0.01	0.886044167	A_
		207595_s_at	-0.04	0.575039989	A_
		205574_x_at	-0.225	0.001184474	_B
377	DBN1	217025_s_at	0.071	0.170799478		-99.456	0.17365	0.00008
		202806_at	-0.266	0.000226121
378	TAF15	202840_at	0.018	0.820722728		-100.322	0.95112	0.00303
		227891_s_at	-0.319	0.000245534
379	F2RL1	206429_at	-0.186	0.019859371		-102.02	0.01634	0.00819
		213506_at	-0.527	6.85E-05
380	LOC440993	1557293_at	-0.198	0.012941088		-102.599	0.07747	0.00193
		1558220_at	-0.537	1.31E-06
381	OGFR	211512_s_at	0.526	6.40E-05	A_	-108.93	0.00001	0.00024
		210443_x_at	0.176	0.000702984	_B
		202841_x_at	0.154	0.001727642	_B
382	KRCC1	222585_x_at	-0.18	0.023355499		-110.614	0.00417	0.0217
		218303_x_at	-0.52	0.000556813
383	FLJ11021	202301_s_at	-0.071	0.216167142		-111.919	0.44052	0.00052
		202302_s_at	-0.404	1.19E-05
384	SLC25A37	218136_s_at	-0.057	0.386967386		-112.456	0.50402	0.00243
		222528_s_at	-0.39	0.000214452
385	TXNDC	208097_s_at	-0.057	0.751391015		-114.272	0.7388	0.09194
		209476_at	-0.389	0.017898435
386	RPS6KA2	204906_at	0.128	0.038055691		-114.298	0.00013	0.00388
		212912_at	-0.183	0.041423901
387	GPATC4	220596_at	0.143	0.004679069		-115.234	0.00284	0.001
		224634_at	-0.167	0.036878007
388	FGD2	242632_at	0.464	1.18E-05	A_	-116.498	0.08163	0.00001
		1559091_s_at	0.127	0.033934467	_B
		1553906_s_at	0.005	0.962463227	_B
389	SLC15A4	225043_at	-0.117	0.104266253		-117.429	0.2345	0.00158
		225057_at	-0.449	1.39E-05
390	MAN2C1	238230_x_at	0.231	0.0172361		-117.744	0.01699	0.00629
		203668_at	-0.095	0.196502966
391	TCF7L2	212759_s_at	-0.047	0.180299958	A_	-117.947	0	0
		216035_x_at	-0.358	3.06E-05	A_
		216037_x_at	-0.359	3.82E-05	A_
		212761_at	-0.407	0.000150205	A_
		212762_s_at	-0.813	1.96E-08	_B
392	FTSJ1	213937_s_at	0.185	0.000570386		-118.178	0.00596	0.00005
		205324_s_at	-0.137	0.020517086
393	DDX31	219328_at	0.038	0.34145992		-118.657	0.30733	0.0004
		236210_at	-0.292	0.001209707
394	EVA1	230518_at	-0.384	4.20E-06		-122.815	0	0.00259
		203780_at	-0.9	1.64E-05
395	CBX4	206724_at	0.29	0.001794263		-124.905	0.55845	0.00251
		227558_at	-0.038	0.524862506
396	ZAK	238613_at	-0.157	0.011001376	A_	-124.91	0.00002	0.00619
		222757_s_at	-0.196	0.005648062	A_
		225665_at	-0.237	0.057844344	A_
		225662_at	-0.465	0.000822625	_B
		223519_at	-0.58	3.46E-05	_B
397	SLC29A1	201802_at	0.037	0.575497562		-125.279	0.69267	0.00377
		201801_s_at	-0.291	0.00074865
398	BCL2L13	226798_at	0.106	0.026100999	A_	-127.187	0.00008	0.00063
		223664_x_at	0.047	0.283495275	A_
		217955_at	-0.217	0.017761649	_B
399	KIAA1840	232403_at	-0.084	0.076195682		-127.209	0.21549	0.00012
		203513_at	-0.411	7.70E-06
400	HDAC6	216224_s_at	0.277	0.004066566		-128.12	0.07019	0.00103
		206846_s_at	-0.048	0.203926987
401	MARK4	221560_at	0.101	0.015485864		-129.403	0.00178	0.00005
		55065_at	-0.216	0.001540088
402	MICAL-L1	221779_at	0.046	0.423413837		-129.897	0.27954	0.00387
		55081_at	-0.279	0.006571234
403	DMPK	217066_s_at	0.205	0.00317598		-132.69	0.00085	0.00011
		37996_s_at	-0.108	0.01480316
404	NOLC1	211949_s_at	0.102	0.027313757	A_	-133.92	0.00193	0.0037
		205895_s_at	-0.069	0.354368069	_B
		211951_at	-0.228	0.002717598	_B
405	LPPR2	218509_at	0.367	0.000147047		-135.367	0.32858	0.00037
		64899_at	0.043	0.238108283
406	PIK3C2A	1553694_a_at	-0.312	5.83E-05	A_	-136.39	0	0.00001
		226094_at	-0.441	6.48E-07	A_
		213070_at	-0.79	4.63E-08	_B
407	SHMT2	214096_s_at	0.372	5.11E-05	A_	-137.774	0.84613	0.00801
		214437_s_at	0.351	0.000801792	A_
		214095_at	0.038	0.616962301	_B
408	FAM62A	244234_at	-0.035	0.550442881		-140.124	0.73962	0.00297
		208858_s_at	-0.357	0.000197139
409	SLC2A9	240223_at	0.18	0.010542399		-145.902	0.00486	0.00214
		219991_at	-0.131	0.080385549
410	SH3BGRL	201311_s_at	-0.016	0.770075762		-147.751	0.77855	0.03455
		201312_s_at	-0.336	0.020362259
411	CD6	213958_at	0.498	2.27E-06		-148.56	0.08515	0.0015
		208602_x_at	0.177	0.013323564
412	CNIH4	223993_s_at	0.108	0.344654351	A_	-148.857	0.05957	0.08115
		218728_s_at	0.09	0.509038961	A_
		228306_at	-0.217	0.011846649	_B
413	LTBP2	204682_at	-0.205	0.003791396		-149.554	0.04268	0.00138
		223690_at	-0.528	1.12E-06
414	GOPC	227215_at	-0.061	0.318323746	A_	-150.238	0.00002	0.01048
		225022_at	-0.153	0.083600503	A_
		227214_at	-0.174	0.064124033	A_
		225023_at	-0.212	0.018086968	A_
		236862_at	-0.528	0.001412201	_B
415	PLXNA3	1553139_s_at	-0.074	0.411906538		-150.852	0.79007	0.00268
		203623_at	-0.392	1.72E-06
416	CD44	209835_x_at	0.012	0.817864949	A_	-152.751	0.00002	0
		212014_x_at	-0.01	0.932527084	A_
		204490_s_at	-0.014	0.928226875	A_
		204489_s_at	-0.063	0.340844149	A_
		212063_at	-0.371	4.98E-06	A_
		217523_at	-0.761	4.27E-05	_B
417	GAK	202281_at	-0.01	0.761108007		-152.799	0.96425	0.00001
		40225_at	-0.328	3.79E-06
418	MAPK8IP3	213177_at	0.318	0.001484856		-154.999	0.99809	0.00444
		213178_s_at	0.002	0.96943289
419	NET1	201829_at	-0.28	0.00259057		-155.539	0.04111	0.00765
		201830_s_at	-0.602	6.42E-07
420	TMEM129	225587_at	0.333	9.54E-06		-156.602	0.96593	0.00051
		225588_s_at	0.017	0.783210774
421	SGPP1	223391_at	-0.306	0.024137161		-159.302	0.01072	0.08811
		221268_s_at	-0.632	0.000325004
422	C2orf18	225695_at	0.321	7.99E-05	A_	-160.01	0.37657	0.00008
		1554444_s_at	0.048	0.381754085	_B
		219783_at	-0.047	0.404674328	_B
423	NR2F6	209261_s_at	0.345	0.000288133		-160.437	0.86653	0.00234
		209262_s_at	0.03	0.685838986
424	RASAL2	234343_s_at	-0.075	0.024567273		-161.854	0.19253	0.00001
		222810_s_at	-0.39	8.17E-07
425	GATAD1	213018_at	-0.073	0.181301196	A_	-162.589	0.13364	0.00011
		208503_s_at	-0.109	0.063750842	A_
		214718_at	-0.416	3.49E-06	_B
426	MYLK	202555_s_at	0.326	0.003201723		-162.596	0.99739	0.02546
		224823_at	0.012	0.9674455
427	AAK1	205435_s_at	0.166	0.007289111	A_	-164.119	0.00011	0.00087
		205434_s_at	-0.038	0.540351753	_B
		225522_at	-0.086	0.084350009	_B
		211186_s_at	-0.152	0.012800413	_B
428	SLC25A35	236064_at	0.058	0.104831838		-166.96	0.01037	0.00209
		228836_at	-0.249	0.00993726
429	C20orf108	224693_at	-0.114	0.169977659		-167.306	0.36734	0.00564
		224690_at	-0.427	2.35E-05
430	SYNCRIP	217833_at	-0.37	0.000327316	A_	-168.124	0.00001	0.00433
		217834_s_at	-0.377	0.004516699	A_
		217832_at	-0.427	8.17E-05	A_
		209024_s_at	-0.487	1.25E-05	A_
		209025_s_at	-0.812	3.86E-08	_B
431	SSBP2	210829_s_at	0.061	0.098654097		-168.466	0.08117	0.00006
		1557813_at	-0.249	0.000532068
432	KIAA0963	215760_s_at	0.15	0.053653869		-170.776	0.00579	0.00194
		204166_at	-0.141	0.008318576
433	ALDH3B1	205640_at	0.413	3.55E-06	A_	-173.935	0.03938	0.00002
		1565731_at	0.113	0.038716369	_B
		211004_s_at	0.085	0.033952089	_B
434	MTMR11	1556034_s_at	0.035	0.419632134		-174.507	0.78932	0.00001
		205076_s_at	-0.275	3.05E-06
435	MYADM	225673_at	0.127	0.136847987		-174.923	0.00284	0.01431
		224920_x_at	-0.171	0.048413986
436	REEP5	208872_s_at	0.12	0.163724834		-176.046	0.00613	0.02286
		208873_s_at	-0.18	0.072058896
437	SFRS1	208863_s_at	0.139	0.02651905		-178.268	0.00083	0.00257
		211784_s_at	-0.149	0.040865538
438	PHC2	200919_at	-0.077	0.127873147		-178.286	0.02463	0.02958
		1557852_at	-0.386	0.006277079
439	CUGBP1	221742_at	0.058	0.370476626	A_	-178.843	0.56821	0.00054
		209489_at	-0.24	0.000109345	_B
		221743_at	-0.279	0.002107009	_B
440	LMAN1	224629_at	0.294	0.000337084		-179.761	0.99471	0.01616
		203293_s_at	-0.014	0.93767095
441	PRKCSH	200707_at	0.244	0.001137089		-185.182	0.10381	0.0002
		214080_x_at	-0.06	0.141887182
442	CYFIP1	212133_at	-0.069	0.213729227		-185.189	0.28897	0.0037
		208923_at	-0.375	0.000271861
443	KIAA0143	212150_at	-0.274	0.032671		-185.509	0.19078	0.04984
		212149_at	-0.582	2.27E-06
444	LOC150166	229295_at	-0.07	0.128346659		-186.35	0.76089	0
		229101_at	-0.375	1.75E-09
445	C14orf179	226195_at	0.151	0.002723471		-186.793	0.00215	0.00001
		226196_s_at	-0.135	0.000509035
446	IGSF3	1552672_a_at	-0.175	0.008114319		-188.484	0.11026	0.00079
		202421_at	-0.482	7.32E-07
447	ZFAND3	218020_s_at	0.055	0.390925159		-191.14	0.10507	0.02133
		235847_at	-0.247	0.038080498
448	EXT2	202012_s_at	0.052	0.462374927		-192.23	0.58016	0.00478
		202013_s_at	-0.251	0.000796951
449	SPEN	1556059_s_at	-0.174	0.007218888	A_	-193.532	0.00011	0.00006
		201997_s_at	-0.313	2.55E-05	A_
		201996_s_at	-0.617	1.94E-06	_B
450	FAM120A	200767_s_at	0.009	0.895167661	A_	-194.871	0.00014	0.00002
		1555945_s_at	-0.296	0.002426409	A_
		200774_at	-0.301	0.001720012	A_
		1555948_s_at	-0.633	1.99E-05	_B
451	TNIP2	232160_s_at	0.162	0.021825232	A_	-197.131	0.00101	0.00016
		218335_x_at	-0.066	0.050676179	_B
		48531_at	-0.143	0.007187782	_B
452	C2orf17	218037_at	0.055	0.376245143	A_	-197.32	0.40247	0.00208
		221984_s_at	-0.218	0.004902302	_B
		221983_at	-0.271	0.001335003	_B
453	CCND2	200951_s_at	-0.045	0.477105102		-200.033	0.51253	0.01301
		200953_s_at	-0.345	0.002580429
454	SPOCK2	202524_s_at	0.463	4.21E-07		-200.078	0.21601	0.00058
		202523_s_at	0.162	0.018189097
455	CDH4	206866_at	0.117	0.055708077		-200.248	0.00274	0.00197
		220227_at	-0.172	0.016773623
456	RBMX	213762_x_at	-0.089	0.160201718		-202.014	0.34323	0.00292
		225310_at	-0.389	4.18E-05
457	JOSD3	221580_s_at	-0.439	0.000100864		-203.407	0.0226	0.0114
		222728_s_at	-0.752	3.40E-08
458	TIMP3	201149_s_at	0.475	3.09E-05		-206.876	0.04511	0.00679
		201148_s_at	0.173	0.014828034
459	CSNK2A1	206075_s_at	0.101	0.192736903	A_	-209.37	0.09881	0.00443
		212075_s_at	-0.002	0.8895054	A_
		212072_s_at	-0.198	0.003799289	_B
460	TTLL12	216251_s_at	0.15	0.013330071		-210.42	0.00291	0.00017
		1552257_a_at	-0.129	0.003533976
461	ATPIF1	218671_s_at	0.219	0.055673746		-211.625	0.12526	0.04633
		223338_s_at	-0.075	0.426882484
462	RHBDD1	233164_x_at	0.21	0.011842589	A_	-212.806	0.00069	0.00071
		226945_at	0.046	0.258395325	_B
		226948_at	-0.108	0.030309757	_B
463	RAB2	208734_x_at	-0.219	0.012678085		-214.655	0.00317	0.0499
		208731_at	-0.526	0.000971662
464	ANXA1	201012_at	0.026	0.927786262		-214.952	0.97668	0.064
		233011_at	-0.269	0.02802989
465	GM2A	35820_at	0.157	0.1991057	A_	-215.719	0.01378	0.59421
		209727_at	0.104	0.318264937	A_
		212737_at	0.058	0.603699191	A_
		33646_g_at	0.056	0.607266442	A_
		215891_s_at	0.011	0.830428549	A_
		235678_at	-0.169	0.192955814	_B
466	RANBP3	208272_at	0.548	9.53E-06	A_	-216.13	0.00726	0.00001
		202639_s_at	0.24	0.001114473	_B
		202640_s_at	0.015	0.884388267	_B
467	XDH	210301_at	-0.338	3.48E-05		-217.196	0.00308	0.00306
		241994_at	-0.65	3.62E-07
468	RAD21	200607_s_at	-0.24	0.012639939		-217.688	0.01689	0.03482
		200608_s_at	-0.542	0.000134478
469	GNAO1	204763_s_at	0.135	0.200875743		-219.214	0.0445	0.06671
		231951_at	-0.151	0.191319238
470	CCT2	201947_s_at	-0.15	0.063508122		-219.434	0.08064	0.02399
		201946_s_at	-0.446	0.000267892
471	TNK2	216439_at	0.37	4.76E-05		-220.575	0.25781	0.0008
		1556103_at	0.076	0.110169091
472	DDEF1	241517_at	0.062	0.269474779	A_	-220.852	0.50318	0.00006
		224796_at	-0.204	0.000443979	_B
		224790_at	-0.253	5.54E-05	_B
473	ABI2	207268_x_at	-0.068	0.102815477	A_	-221.229	0.00005	0
		209856_x_at	-0.199	0.001052059	A_
		225112_at	-0.214	0.000141134	A_
		211793_s_at	-0.222	4.30E-05	A_
		225098_at	-0.533	2.56E-07	_B
474	COL8A2	52651_at	-0.253	0.000250317		-221.377	0.0367	0.0005
		221900_at	-0.553	7.67E-08
475	COBLL1	203641_s_at	0.049	0.355819076		-221.827	0.29192	0.00261
		238106_at	-0.243	0.00477178
476	KIAA1033	212795_at	-0.302	6.82E-05		-222.432	0.00483	0.0017
		212794_s_at	-0.609	5.27E-07
477	TRPM7	223323_x_at	-0.083	0.053355504		-222.664	0.09172	0.00144
		223324_s_at	-0.377	0.000142996
478	HNRPDL	209067_s_at	-0.104	0.185043625	A_	-224.061	0.0002	0.00164
		209068_at	-0.162	0.002180057	A_
		201993_x_at	-0.244	0.004226573	A_
		212454_x_at	-0.508	4.60E-05	_B
479	ZZZ3	229325_at	-0.162	0.00399602		-224.177	0.00762	0.00497
		212893_at	-0.461	8.63E-05
480	RALY	201271_s_at	0.138	0.051628517		-227.524	0.00433	0.00194
		224096_at	-0.141	0.014591248
481	AHNAK	211986_at	-0.14	0.044719588		-228.621	0.07303	0.01022
		235281_x_at	-0.433	0.000161612
482	BHLHB2	201169_s_at	0.049	0.550800803		-230.044	0.58537	0.00788
		201170_s_at	-0.24	0.005255685
483	CA12	210735_s_at	-0.524	7.26E-08	A_	-230.683	0	0.00116
		204508_s_at	-0.609	1.86E-06	A_
		233388_at	-0.794	1.50E-05	_B
		214164_x_at	-0.856	4.55E-07	_B
		215867_x_at	-0.957	5.78E-09	_B
		203963_at	-1.005	1.93E-08	_B
484	ZNF451	212557_at	-0.372	0.000834269		-231.794	0.08192	0.01671
		215012_at	-0.669	5.79E-08
485	LOXL2	202997_s_at	0.081	0.352113588		-232.594	0.17421	0.01989
		202998_s_at	-0.206	0.016403268
486	PFAAP5	214753_at	-0.278	0.001212576		-233.253	0.01151	0.0097
		221899_at	-0.578	7.66E-06
487	KIAA0182	212056_at	-0.064	0.083705974		-233.541	0.41137	0.00003
		212057_at	-0.353	1.66E-06
488	KCTD12	212188_at	-0.432	0.000374565		-233.729	0.00032	0.06372
		212192_at	-0.756	6.06E-05
489	MGAT4B	220189_s_at	-0.121	0.018233016		-237.147	0.08251	0.00133
		224598_at	-0.411	1.95E-05
490	SLC44A1	224596_at	-0.37	0.006551319		-237.366	0.0301	0.05979
		224595_at	-0.668	1.87E-05
491	USP7	201499_s_at	-0.124	0.073601729		-238.189	0.31983	0.00386
		201498_at	-0.411	5.37E-06
492	F11R	224097_s_at	0.312	0.026861149	A_	-238.868	0.06267	0.02566
		226482_s_at	0.067	0.381338368	_B
		221664_s_at	-0.056	0.507659501	_B
493	RBM39	208720_s_at	-0.12	0.101909521	A_	-238.96	0.03883	0.00314
		207941_s_at	-0.24	0.009087175	A_
		227223_at	-0.505	4.36E-06	_B
494	SAV1	218276_s_at	-0.002	0.947759303	A_	-239.216	0.68265	0.01877
		222573_s_at	-0.035	0.606397141	A_
		234491_s_at	-0.325	0.004126904	_B
495	FTSJ2	222130_s_at	0.106	0.021523807		-240.274	0.00624	0.00833
		218356_at	-0.166	0.071971547
496	KPNB1	213507_s_at	-0.073	0.309925013	A_	-241.323	0.64851	0.00772
		213574_s_at	-0.342	1.44E-05	_B
		208975_s_at	-0.399	0.000340054	_B
497	EIF4G1	208625_s_at	0.071	0.432433516		-242.163	0.51918	0.00626
		208624_s_at	-0.214	0.001669022
498	FLRT3	222853_at	-0.242	0.003563634		-242.772	0.08092	0.00471
		219250_s_at	-0.532	9.04E-07
499	ATP2C1	212255_s_at	-0.284	0.002375241	A_	-245.02	0.00079	0.00344
		209935_at	-0.488	5.05E-05	A_
		230387_at	-0.63	9.47E-05	_B
		211137_s_at	-0.783	1.56E-07	_B
500	YTHDF2	222430_s_at	-0.108	0.248602221		-245.405	0.40071	0.02954
		217812_at	-0.393	0.000247128
501	MED8	213696_s_at	0.136	0.058060226		-246.34	0.00388	0.00366
		213127_s_at	-0.131	0.026829934
502	WDR68	209592_s_at	0.142	0.000101911	A_	-247.339	0.0038	0.00064
		221744_at	-0.008	0.872697573	_B
		224730_at	-0.105	0.024789804	_B
		221745_at	-0.144	0.048916202	_B
		224748_at	-0.171	0.030759645	_B
503	C6orf68	225071_at	0.054	0.348938971		-248.548	0.32919	0.0032
		225070_at	-0.229	0.003712657
504	SET	200631_s_at	0.14	0.192060352	A_	-249.01	0.0169	0.12629
		40189_at	-0.056	0.542770061	_B
		213047_x_at	-0.072	0.365669072	_B
		210231_x_at	-0.159	0.035353369	_B
505	GSK3A	202210_x_at	0.479	0.000109083	A_	-251.561	0.00293	0.01738
		230368_at	0.229	0.022958634	_B
		632_at	0.147	0.011628683	_B
506	SH3KBP1	223082_at	-0.176	0.003575918		-252.151	0.00269	0.01487
		1554168_a_at	-0.469	0.000385577
507	CLCN3	201732_s_at	0.095	0.061028859	A_	-253.239	0.00561	0.00559
		201735_s_at	-0.129	0.103660267	_B
		201734_at	-0.202	0.010580646	_B
508	EIF1AX	201017_at	-0.31	0.000282078		-253.529	0.00764	0.00851
		201018_at	-0.606	2.66E-06
509	TMPRSS2	205102_at	0.222	0.002315889		-254.156	0.09428	0.00043
		226553_at	-0.057	0.131183085
510	HSP90B1	200599_s_at	0.085	0.182044549	A_	-255.811	0.27075	0.06498
		200598_s_at	-0.047	0.79468749	A_
		216449_x_at	-0.051	0.700052664	A_
		239451_at	-0.214	0.000211259	_B
511	LGI4	242670_at	0.439	3.88E-05		-255.844	0.12163	0.00869
		227821_at	0.156	0.035862183
512	ACSL3	201660_at	-0.062	0.668195351	A_	-259.459	0.82094	0.11218
		201662_s_at	-0.315	0.021872613	_B
		201661_s_at	-0.359	0.001696758	_B
513	TXNDC13	201580_s_at	-0.038	0.765730028		-261.399	0.74645	0.12198
		201581_at	-0.318	0.058144534
514	PDLIM5	216804_s_at	-0.253	0.008722917	A_	-261.619	0	0.00252
		203242_s_at	-0.427	0.000168812	A_
		212412_at	-0.434	4.71E-05	A_
		203243_s_at	-0.763	5.20E-06	_B
515	CYR61	210764_s_at	0.531	1.06E-05		-261.883	0.0213	0.01103
		201289_at	0.243	0.002138765
516	MTHFR	239035_at	0.049	0.312979982		-263.474	0.49253	0.00029
		226929_at	-0.229	0.000328782
517	KCTD10	223208_at	0.336	0.001232743		-264.022	0.54236	0.00988
		226518_at	0.058	0.420474953
518	PDCD6IP	217746_s_at	-0.182	0.009210474		-265.038	0.12469	0.00316
		222394_at	-0.463	2.16E-06
519	FEZ2	202305_s_at	-0.219	0.006304075		-265.849	0.06548	0.0072
		215000_s_at	-0.502	6.40E-06
520	GSN	236569_at	0.15	0.022659816		-268.017	0.00266	0.00092
		214040_s_at	-0.113	0.014157271
521	HIP1R	209559_at	0.222	0.002332041	A_	-268.335	0.15893	0.00171
		209558_s_at	-0.044	0.418045083	_B
		38340_at	-0.065	0.285693445	_B
522	ZFP36L1	211965_at	0.127	0.24548616		-269.747	0.04916	0.04557
		211962_s_at	-0.144	0.101503906
523	GLS	203157_s_at	-0.35	2.63E-06	A_	-271.146	0	0.00411
		203159_at	-0.368	3.08E-05	A_
		223079_s_at	-0.443	0.00069695	A_
		221510_s_at	-0.75	3.35E-06	_B
524	NPAL2	220128_s_at	-0.053	0.338367945		-272.614	0.49972	0.00973
		227001_at	-0.329	0.000526005
525	FXYD3	202489_s_at	0.2	0.124837801		-273.211	0.05402	0.05514
		202488_s_at	-0.072	0.242230697
526	PIK4CB	206139_at	0.207	0.001549985	A_	-274.285	0.13666	0.00051
		210417_s_at	-0.018	0.644210879	_B
		206138_s_at	-0.075	0.162222939	_B
527	ZBTB17	203601_s_at	0.235	5.69E-06		-274.398	0.88265	0.00091
		203602_s_at	-0.04	0.531134301
528	ZFP90	226124_at	0.007	0.863972966		-274.709	0.93675	0.02101
		235698_at	-0.268	0.021273959
529	GTPBP1	205276_s_at	0.303	0.000594487		-275.848	0.97221	0.01188
		219357_at	0.028	0.849741499
530	IGF2BP2	223963_s_at	-0.096	0.081801526		-279.409	0.16367	0.00545
		218847_at	-0.37	0.000196553
531	CD46	207549_x_at	-0.303	0.001029751	A_	-279.524	0.00249	0.00343
		211574_s_at	-0.342	9.22E-05	A_
		208783_s_at	-0.624	2.32E-07	_B
532	FBLIM1	1555480_a_at	0.114	0.060199003	A_	-279.663	0.02223	0.00104
		1555483_x_at	0.079	0.212823556	A_
		225258_at	-0.167	0.001370766	_B
533	PRKCBP1	230533_at	0.003	0.969124988		-280.507	0.99919	0.00119
		209048_s_at	-0.271	0.000112275
534	PDE1C	207303_at	0.073	0.18540322		-280.662	0.05254	0.00579
		239218_at	-0.197	0.017851448
535	TNFRSF21	218856_at	-0.25	0.00766058		-281.716	0.08341	0.01908
		214581_x_at	-0.528	6.03E-06
536	LARP5	208952_s_at	-0.209	0.00025615		-282.021	0.00639	0.00233
		208953_at	-0.492	6.79E-06
537	ACIN1	201715_s_at	-0.09	0.088201414		-282.596	0.40544	0.00068
		243249_at	-0.363	4.54E-06
538	C6orf49	223516_s_at	-0.003	0.967612366		-282.852	0.99859	0.00278
		218233_s_at	-0.276	0.000921685
539	ZDHHC5	224868_at	-0.075	0.356466562		-284.266	0.77538	0.00538
		224858_at	-0.347	4.36E-06
540	C1orf82	219504_s_at	0.042	0.589863378		-284.292	0.9479	0.00116
		222893_s_at	-0.23	2.32E-07
541	IHH	229358_at	0.267	0.00029245		-284.787	0.97521	0.00117
		215420_at	-0.005	0.844985135
542	KIDINS220	212162_at	-0.061	0.401595871		-288.53	0.50677	0.02109
		212163_at	-0.332	0.00174433
543	PITPNB	202522_at	-0.312	4.07E-05	A_	-288.536	0	0.00017
		235985_at	-0.6	1.38E-06	A_
		244826_at	-0.872	1.54E-06	_B
544	SDAD1	218607_s_at	-0.215	2.27E-05		-290	0.00239	0.00075
		228408_s_at	-0.499	1.94E-06
545	HADHSC	201035_s_at	0.085	0.276843082	A_	-292.468	0.20028	0.03215
		201036_s_at	-0.097	0.24334154	_B
		211569_s_at	-0.199	0.006778141	_B
546	DBF4B	1555378_at	0.178	0.004145498		-293.921	0.04058	0.00066
		238508_at	-0.087	0.075650342
547	MLSTD2	224865_at	-0.473	6.36E-07		-294.334	0.00012	0.00547
		224866_at	-0.792	3.38E-07
548	ICOSLG	228976_at	0.259	0.003903132		-294.388	0.95352	0.00411
		213450_s_at	-0.01	0.842960967
549	C7orf20	223811_s_at	0.274	0.000600092		-295.385	0.99393	0.00439
		224808_s_at	0.005	0.928314787
550	HNRPK	200775_s_at	0.012	0.993473916		-295.986	0.99987	0.03595
		200097_s_at	-0.257	0.015147823
551	BTF3	208517_x_at	0.11	0.250645457	A_	-296.087	0.02928	0.06095
		211939_x_at	0.05	0.576024811	A_
		214800_x_at	-0.167	0.06942562	_B
552	SEC63	201914_s_at	0.226	0.037370908	A_	-297.063	0.10249	0.11008
		201916_s_at	0.032	0.734249053	_B
		242749_at	-0.052	0.352187414	_B
553	ERBB2IP	222473_s_at	-0.177	0.04082531		-298.355	0.14313	0.03015
		217941_s_at	-0.447	5.83E-05
554	SF3A2	37462_i_at	0.276	3.01E-05	A_	-299.244	0.99237	0.00045
		226201_at	0.006	0.900279325	_B
		209381_x_at	0.001	0.957025125	_B
555	RY1	212438_at	-0.04	0.566277158		-300.345	0.74756	0.02087
		212440_at	-0.307	0.001296773
556	SLC12A2	204404_at	-0.432	7.40E-09		-301.155	0.00012	0.00034
		225835_at	-0.749	1.35E-08
557	POLR2C	208996_s_at	0.087	0.309257264		-303.9	0.48783	0.00534
		214263_x_at	-0.178	0.000516953
558	SDC2	212154_at	0.129	0.198284698		-304.449	0.07582	0.06433
		212158_at	-0.13	0.189744381
559	GPBP1L1	217877_s_at	-0.124	0.109172169	A_	-305.2	0.11758	0.00258
		222452_s_at	-0.125	0.010924216	A_
		1560263_at	-0.395	1.08E-06	_B
560	FBXO42	221813_at	-0.012	0.754333778		-305.615	0.9653	0.00019
		221812_at	-0.277	1.78E-05
561	SSR1	200891_s_at	0.175	0.071523958	A_	-305.866	0.00156	0.05931
		201894_s_at	0.081	0.302660479	A_
		225435_at	-0.016	0.780501237	_B
		200890_s_at	-0.104	0.358203653	_B
		226712_at	-0.105	0.036152889	_B
562	GPATC8	212487_at	-0.101	0.019153951		-305.89	0.21252	0.00022
		212485_at	-0.367	2.82E-06
563	DENR	231896_s_at	-0.221	0.007282577	A_	-305.975	0.00359	0.01719
		239969_at	-0.255	0.004558521	A_
		221509_at	-0.522	2.87E-05	_B
564	BBX	223135_s_at	-0.102	0.036181321	A_	-306.524	0.04184	0.01764
		232008_s_at	-0.362	0.000833461	_B
		223134_at	-0.38	0.000436746	_B
565	TNRC4	215045_at	0.595	1.04E-05		-307.581	0.00172	0.01272
		206817_x_at	0.308	7.70E-05
566	HIPK2	240294_at	0.096	0.064674364	A_	-307.93	0.00069	0
		225115_at	-0.194	0.001384805	A_
		225097_at	-0.273	0.000300279	A_
		225116_at	-0.471	9.34E-07	_B
		225368_at	-0.525	6.25E-06	_B
567	XIST	221728_x_at	-0.129	0.180528216	A_	-310.221	0.00001	0
		243712_at	-0.131	0.133603807	A_
		214218_s_at	-0.15	0.144445234	A_
		224588_at	-0.225	0.04251346	A_
		227671_at	-0.44	4.56E-05	A_
		224589_at	-0.647	6.25E-06	_B
		224590_at	-0.719	6.02E-06	_B
568	FRYL	212548_s_at	-0.136	0.059591419	A_	-314.332	0.14212	0.02543
		1554260_a_at	-0.373	0.000177472	_B
		212546_s_at	-0.431	0.000117972	_B
569	N4BP1	204601_at	-0.187	0.004261536		-314.647	0.05304	0.00551
		32069_at	-0.455	1.23E-05
570	EPHA4	206114_at	-0.366	0.00016191		-316.724	0.00021	0.06671
		227449_at	-0.669	0.000204413
571	CALM2	207243_s_at	-0.064	0.3357206		-319.116	0.42425	0.04042
		235190_at	-0.326	0.002024466
572	ANXA4	201301_s_at	-0.161	0.05331213		-319.408	0.11913	0.03735
		201302_at	-0.425	0.000246753
573	CYBRD1	217889_s_at	0.056	0.615752554		-319.86	0.53293	0.22279
		222453_at	-0.204	0.240117004
574	KLK4	1555697_at	0.07	0.054124535	A_	-322.078	0.00626	0.0085
		233854_x_at	0.032	0.626331585	A_
		224062_x_at	-0.188	0.020819408	_B
575	TBC1D9B	206431_x_at	0.183	0.002911005	A_	-322.17	0.00166	0.00012
		212054_x_at	0.096	0.048321924	A_
		212052_s_at	-0.092	0.00470769	_B
576	CRTAP	226656_at	0.136	0.029058308	A_	-323.256	0.02783	0.10499
		201380_at	-0.1	0.245004253	_B
		1554464_a_at	-0.153	0.357280681	_B
577	M-RIP	212197_x_at	-0.039	0.472708096	A_	-325.338	0.12103	0
		214771_x_at	-0.201	0.003745111	A_
		239549_at	-0.223	0.002544116	A_
		225896_at	-0.391	2.84E-05	_B
		214694_at	-0.5	4.19E-09	_B
578	WWC1	243290_at	0.294	0.001107173		-325.827	0.68599	0.00603
		213085_s_at	0.035	0.49203549
579	MRPS18B	208907_s_at	0.118	0.097975514		-326.366	0.01711	0.01772
		217408_at	-0.131	0.093665939
580	C20orf11	218448_at	-0.038	0.559632822		-327.454	0.77273	0.00727
		225376_at	-0.296	0.000886638
581	LAD1	216641_s_at	0.117	0.105483356		-328.501	0.01127	0.01185
		203287_at	-0.131	0.057315413
582	PLXNB1	215668_s_at	0.058	0.364448895		-328.908	0.26744	0.01251
		215807_s_at	-0.198	0.015833943
583	PDCD4	202730_s_at	0.012	0.829284218	A_	-329.399	0.00237	0.00023
		212593_s_at	-0.313	0.002263498	A_
		202731_at	-0.595	0.000418103	_B
584	KLK7	205778_at	0.078	0.463288266		-329.539	0.26015	0.07309
		239381_at	-0.179	0.071079764
585	ACTR2	1554390_s_at	-0.009	0.859698689	A_	-330.277	0.00094	0.001
		200727_s_at	-0.11	0.142115944	A_
		200728_at	-0.144	0.131989922	A_
		1558015_s_at	-0.303	0.003945994	A_
		200729_s_at	-0.537	0.00042694	_B
586	CTSB	200838_at	0.065	0.241041367	A_	-331.755	0.0054	0.0942
		200839_s_at	-0.042	0.38150883	A_
		213274_s_at	-0.123	0.38766271	A_
		227961_at	-0.272	0.050492747	_B
587	CASP1	211366_x_at	-0.37	5.69E-06	A_	-332.73	0	0.00531
		209970_x_at	-0.47	2.51E-06	A_
		211368_s_at	-0.782	1.85E-05	_B
588	ZNF444	218707_at	0.329	0.00067136		-333.119	0.15104	0.00524
		50376_at	0.071	0.092115945
589	DNAJB12	214338_at	0.327	1.95E-05	A_	-333.457	0.49119	0.00043
		202866_at	0.071	0.174597385	_B
		202867_s_at	0.023	0.674765803	_B
590	IGFBP4	201508_at	0.281	0.003821951		-335.699	0.89493	0.01351
		242657_at	0.025	0.749638846
591	SRCAP	212275_s_at	0.273	0.000177581	A_	-336.782	0.32146	0.00052
		213667_at	0.178	0.017911646	A_
		38766_at	0.051	0.364687985	_B
		1569138_a_at	-0.045	0.246972905	_B
592	SLC5A3	213164_at	-0.648	1.50E-09		-340.343	0.00037	0.00423
		212944_at	-0.98	3.77E-08
593	NADK	213607_x_at	-0.072	0.052334537		-341.134	0.14131	0.00191
		208918_s_at	-0.328	0.000213337
594	ARHGEF2	207629_s_at	0.174	0.026614682	A_	-342.038	0.03409	0.00882
		209435_s_at	0.012	0.737608062	_B
		235595_at	-0.083	0.155481851	_B
595	WIPI2	202031_s_at	0.161	0.00250366		-342.865	0.06995	0.00045
		204710_s_at	-0.089	0.070005884
596	FBXW7	218751_s_at	0.077	0.166147038	A_	-343.09	0.01813	0.00237
		222729_at	-0.084	0.131821784	A_
		229419_at	-0.267	0.007064393	_B
597	CBS	1553972_a_at	0.095	0.281232334		-345.306	0.14217	0.02275
		212816_s_at	-0.156	0.02359547
598	TIA1	201446_s_at	-0.402	4.51E-05		-346.485	0.05084	0.00988
		201450_s_at	-0.667	2.60E-08
599	ETV6	205585_at	-0.013	0.786308097	A_	-348.552	0.13338	0.00002
		232685_at	-0.161	0.007437241	A_
		235056_at	-0.418	3.65E-06	_B
600	CLDN1	222549_at	-0.114	0.128662073	A_	-350.284	0.28273	0.04137
		218182_s_at	-0.325	0.00302888	_B
		238967_at	-0.393	0.000211598	_B
601	DCBLD1	1553768_a_at	-0.24	0.012438909		-351.323	0.05833	0.04241
		226609_at	-0.498	9.69E-05
602	DCAKD	221224_s_at	0.246	0.001460323		-351.839	0.98819	0.00888
		232447_at	-0.005	0.903904533
603	YY1	224718_at	-0.117	0.079993932	A_	-353.309	0.00052	0.00022
		201901_s_at	-0.245	0.002397045	A_
		224711_at	-0.431	0.000192594	A_
		200047_s_at	-0.634	8.28E-06	_B
604	C19orf43	230213_at	0.119	0.140306576		-353.325	0.07576	0.0121
		223003_at	-0.118	0.014643683
605	WDR1	240282_at	0.162	0.024892825	A_	-353.71	0.07804	0.0997
		200609_s_at	0.037	0.724872511	A_
		200611_s_at	-0.029	0.610434385	_B
		210935_s_at	-0.105	0.255968143	_B
606	MYL6	214002_at	0.334	0.000478402		-354.139	0.57454	0.02413
		212082_s_at	0.084	0.341751026
607	SDHAL1	226693_at	-0.07	0.328558845	A_	-354.673	0.04281	0.02288
		222021_x_at	-0.123	0.057449757	A_
		239022_at	-0.369	0.001338557	_B
608	SPINT1	202826_at	0.178	0.028117641		-354.853	0.17967	0.02113
		235546_at	-0.07	0.328790567
609	MGC99813	242782_x_at	0.346	0.000116158		-355.305	0.14278	0.00341
		227890_at	0.094	0.037929219
610	PNPLA8	223309_x_at	-0.128	0.017382519	A_	-356.121	0.08665	0.00864
		223310_x_at	-0.312	0.000414284	_B
		223982_s_at	-0.428	4.91E-05	_B
611	SESN2	223196_s_at	0.234	0.003626139		-356.734	0.92639	0.0075
		223195_s_at	-0.015	0.7846033
612	WIRE	212049_at	-0.007	0.787225417	A_	-357.179	0.19627	0.0001
		212050_at	-0.119	0.049156221	A_
		212051_at	-0.371	6.20E-05	_B
613	AXIN1	239795_at	0.043	0.287077602		-357.414	0.68861	0.00003
		212849_at	-0.206	2.06E-05
614	TNRC6A	243834_at	0.081	0.339709823	A_	-358.05	0.52474	0.01592
		224704_at	-0.113	0.096954205	_B
		234734_s_at	-0.181	0.000862602	_B
615	PSME4	212219_at	-0.169	0.047669362	A_	-358.292	0.33214	0.03607
		212222_at	-0.381	9.98E-05	_B
		212220_at	-0.446	4.68E-06	_B
616	BCAP29	225677_at	-0.193	0.226889047		-361.477	0.18211	0.1852
		225674_at	-0.444	0.00750974
617	BIRC4	225858_s_at	-0.273	0.000756864		-361.616	0.00113	0.07954
		228363_at	-0.55	0.001257799
618	TM2D3	221702_s_at	-0.112	0.23485721		-363.708	0.30178	0.06881
		1552426_a_at	-0.361	0.002313229
619	YAP1	224895_at	-0.171	0.052326146	A_	-364.673	0.30177	0.09682
		213342_at	-0.418	1.19E-05	_B
		224894_at	-0.438	0.002628774	_B
620	CC2D1A	221888_at	0.223	0.000374801		-365.087	0.82247	0.00046
		58994_at	-0.024	0.558389348
621	FRMD6	225464_at	-0.124	0.134946055		-367.989	0.19754	0.07559
		225481_at	-0.372	0.001351308
622	GLTSCR2	234918_at	0.512	9.00E-06	A_	-369.463	0.04858	0.04732
		234339_s_at	0.266	0.007126413	_B
		217807_s_at	0.23	0.059969928	_B
623	OSBPL3	209626_s_at	-0.395	7.05E-06		-372.175	0.01846	0.00496
		209627_s_at	-0.658	4.39E-08
624	MYO5A	204527_at	-0.381	0.000828073		-372.927	0.10694	0.04062
		227761_at	-0.635	2.73E-07
625	U2AF1	202858_at	-0.208	0.034277054		-373.492	0.27201	0.06826
		232141_at	-0.455	9.48E-06
626	TAX1BP3	215464_s_at	-0.085	0.252616423		-373.702	0.25209	0.05671
		209154_at	-0.331	0.005862505
627	SMARCD1	203183_s_at	0.054	0.27522791		-373.788	0.26841	0.00355
		209518_at	-0.19	0.00721421
628	EML2	234021_at	0.593	1.31E-05		-374.153	0.00122	0.01054
		204398_s_at	0.316	5.40E-06
629	RBPMS	209488_s_at	-0.134	0.075554529		-374.35	0.43038	0.01046
		209487_at	-0.379	6.51E-06
630	ZKSCAN1	1557953_at	-0.267	0.00120924		-376.19	0.04654	0.01966
		214670_at	-0.519	5.82E-06
631	AP2A2	215764_x_at	0.115	0.023364359	A_	-376.676	0.00547	0.00139
		212159_x_at	-0.08	0.109573909	_B
		211779_x_at	-0.127	0.014992994	_B
632	MDGA1	232237_at	0.311	0.000268572		-379.526	0.522	0.00687
		238543_x_at	0.067	0.258453224
633	DGCR2	202099_s_at	0.071	0.229318527		-380.527	0.24774	0.00361
		214198_s_at	-0.17	0.004968205
634	DAAM1	216060_s_at	-0.076	0.259665586	A_	-380.8	0.23378	0.02865
		232552_at	-0.113	0.184166615	A_
		244062_at	-0.344	0.000243736	_B
635	CD24	209772_s_at	-0.024	0.78315369	A_	-381.032	0.12323	0.03285
		216379_x_at	-0.063	0.42009998	A_
		209771_x_at	-0.083	0.179172511	A_
		266_s_at	-0.325	0.002915827	_B
636	PRODH2	243614_s_at	0.305	7.09E-05		-381.699	0.48884	0.00205
		216696_s_at	0.062	0.17582874
637	ZCCHC17	223107_s_at	0.01	0.98697869		-382.501	0.99984	0.01545
		223108_s_at	-0.233	0.000617158
638	LAMB1	211651_s_at	-0.1	0.129855451		-382.67	0.48555	0.007
		201505_at	-0.343	2.09E-05
639	NFAT5	208003_s_at	-0.143	0.048433008	A_	-383.571	0.2026	0.02094
		215092_s_at	-0.37	5.78E-05	_B
		224984_at	-0.415	0.000203633	_B
640	NOTCH2	210756_s_at	-0.134	0.10173286	A_	-384.144	0.28555	0.03428
		202443_x_at	-0.374	0.000130148	_B
		212377_s_at	-0.388	0.000280222	_B
641	ACP1	215227_x_at	-0.054	0.439315829		-385.196	0.64611	0.02136
		201630_s_at	-0.296	0.001385966
642	N-PAC	221628_s_at	0.02	0.713564112	A_	-385.335	0.60599	0.00031
		222115_x_at	-0.05	0.322758003	A_
		218506_x_at	-0.286	0.000144477	_B
643	GDPD5	32502_at	-0.036	0.37001251		-387.025	0.73844	0.00075
		213343_s_at	-0.277	6.31E-05
644	VMD2	207671_s_at	0.274	0.000212261		-387.195	0.91608	0.01027
		1554442_at	0.033	0.669556305
645	HNRPU	200593_s_at	-0.02	0.717459486		-388.207	0.82149	0.08093
		200594_x_at	-0.26	0.015630711
646	ELL2	243659_at	-0.231	0.0160466	A_	-388.672	0.00001	0.00068
		214446_at	-0.289	0.000445966	A_
		235592_at	-0.459	0.000237555	A_
		226099_at	-0.577	2.97E-05	_B
		226982_at	-0.583	5.01E-06	_B
		240038_at	-0.755	4.37E-06	_B
647	IGHG1	211693_at	0.343	5.47E-05		-390.23	0.08066	0.00136
		217039_x_at	0.1	0.008784048
648	SLC35D1	209712_at	-0.013	0.946882301		-390.388	0.99517	0.03416
		209711_at	-0.253	0.005841675
649	SPTBN4	224145_s_at	0.502	4.15E-05		-392.4	0.04082	0.03109
		220185_at	0.253	0.003170572
650	ACTR3	213101_s_at	-0.131	0.166762382	A_	-393.784	0.02746	0.01669
		200996_at	-0.308	0.003515274	A_
		213102_at	-0.535	3.69E-05	_B
651	PSMB4	202243_s_at	0.003	0.948069674		-394.022	0.99434	0.052
		202244_at	-0.236	0.011281269
652	MBNL2	205017_s_at	0.048	0.337728015	A_	-395.633	0.08497	0.00158
		203640_at	-0.049	0.535865864	A_
		232369_at	-0.121	0.065881791	A_
		232138_at	-0.329	0.000543829	_B
653	TM7SF3	222477_s_at	0.192	0.030959927		-398.385	0.27938	0.0183
		217974_at	-0.045	0.392376508
654	MACF1	208633_s_at	-0.164	0.042431903	A_	-401.426	0.00482	0.01325
		215222_x_at	-0.168	0.031936878	A_
		214894_x_at	-0.254	0.001772891	A_
		207358_x_at	-0.474	3.64E-05	_B
655	PEX16	221604_s_at	0.202	0.000497663		-403.127	0.42922	0.00011
		49878_at	-0.034	0.210939816
656	ZNF83	236346_at	-0.262	0.001385314		-406.379	0.11266	0.01086
		221645_s_at	-0.503	1.05E-06
657	RARRES1	206391_at	0.103	0.281937248	A_	-406.606	0.18618	0.20636
		206392_s_at	-0.047	0.634871192	_B
		221872_at	-0.145	0.232619328	_B
658	GOLGA2	211059_s_at	0.382	0.00015387	A_	-407.27	0.0157	0.00004
		225672_at	0.137	0.001699855	_B
		35436_at	-0.008	0.875180192	_B
659	TCP11L1	205797_s_at	0.2	2.46E-05		-407.897	0.87525	0.00071
		205796_at	-0.035	0.505865554
660	ANGEL1	36865_at	0.16	4.39E-05		-409.101	0.08619	0
		213099_at	-0.072	0.005945019
661	SERBP1	209669_s_at	-0.194	0.057390437	A_	-410.081	0.00009	0.03367
		217724_at	-0.269	0.011121047	A_
		210466_s_at	-0.286	0.003097106	A_
		210076_x_at	-0.333	0.000148812	A_
		217725_x_at	-0.587	3.22E-05	_B
662	ATP6V0E	201172_x_at	0.115	0.334866227	A_	-410.849	0.2081	0.25151
		214150_x_at	-0.118	0.272640849	_B
		200096_s_at	-0.121	0.342666499	_B
663	PURA	204021_s_at	-0.026	0.662180723		-412.855	0.94288	0.00274
		204020_at	-0.26	2.98E-05
664	CTNNA1	210844_x_at	0.15	0.133776562	A_	-413.84	0.1101	0.13788
		200764_s_at	-0.029	0.633150996	_B
		200765_x_at	-0.092	0.259822102	_B
665	LAMA1	222346_at	0.076	0.204743018		-414.816	0.09616	0.01211
		227048_at	-0.154	0.029777179
666	EIF4A1	211787_s_at	0.026	0.872718906	A_	-415.28	0.58748	0.02205
		201530_x_at	-0.047	0.417331143	A_
		214805_at	-0.28	0.002231782	_B
667	PPP3CA	202425_x_at	-0.128	0.101984676	A_	-416.061	0.00509	0.06332
		202457_s_at	-0.151	0.124947364	A_
		202429_s_at	-0.293	0.00857163	A_
		236545_at	-0.488	0.000499195	_B
668	THSD4	226506_at	-0.185	0.000713663	A_	-417.946	0.10739	0.00157
		219153_s_at	-0.386	3.09E-07	_B
		222835_at	-0.488	7.85E-06	_B
669	FLJ21865	65635_at	0.091	0.107663442		-418.133	0.0302	0.00811
		220349_s_at	-0.135	0.038119704
670	HSMPP8	221771_s_at	-0.166	0.706852164	A_	-419.259	0.08898	0.1719
		227026_at	-0.208	0.00363037	A_
		225041_at	-0.447	1.05E-05	_B
671	RABGGTB	209180_at	-0.339	0.000201379		-420.742	0.01526	0.03919
		209181_s_at	-0.589	8.94E-06
672	FEM1B	212374_at	-0.041	0.433903142	A_	-424.616	0.58749	0.05724
		212367_at	-0.262	0.003358156	_B
		212373_at	-0.292	0.009938844	_B
673	MTX3	241779_at	0.04	0.451683824		-426.625	0.51314	0.0102
		226528_at	-0.189	0.011375402
674	FLJ12886	223188_at	0.248	0.000270823		-426.789	0.97467	0.00843
		221335_x_at	0.018	0.81378048
675	RTKN	225150_s_at	-0.33	0.000114525		-427.941	0.00214	0.06093
		239653_at	-0.59	8.00E-05
676	CEBPG	225527_at	0.059	0.372144669		-428.937	0.23155	0.05002
		204203_at	-0.169	0.085634902
677	MZF1	40569_at	0.156	0.008279643	A_	-429.33	0.02448	0.00084
		204139_x_at	-0.049	0.295584202	_B
		210336_x_at	-0.076	0.049857031	_B
678	NCK1	204725_s_at	-0.341	0.00098793	A_	-430.888	0.01773	0.00237
		233274_at	-0.535	5.65E-09	A_
		211063_s_at	-0.809	8.20E-06	_B
679	DDAH2	214909_s_at	0.313	0.000438828	A_	-431.422	0.07034	0.0015
		215537_x_at	0.091	0.039351945	_B
		202262_x_at	0.052	0.188623634	_B
680	VPS13B	236254_at	-0.446	3.22E-06		-432.197	0.16886	0.00395
		213243_at	-0.683	8.28E-11
681	LOC401504	225640_at	-0.427	9.12E-08		-432.449	0.00193	0.00528
		226635_at	-0.698	3.51E-07
682	SH3GLB2	224432_at	0.081	0.203462025	A_	-433.242	0.22501	0.01067
		224907_s_at	-0.131	0.05337066	_B
		218813_s_at	-0.155	0.005488656	_B
683	ARHGEF1	203055_s_at	0.188	0.010139094		-433.669	0.70225	0.01824
		1560445_x_at	-0.04	0.5782045
684	HBXIP	202300_at	0.102	0.165666549		-434.303	0.1281	0.05749
		202299_s_at	-0.121	0.191333273
685	RBMS3	206767_at	-0.074	0.147019519	A_	-434.535	0.2696	0.09971
		238447_at	-0.245	0.032501635	_B
		240245_at	-0.325	0.001086748	_B
686	ARF1	208750_s_at	0.153	0.184759307	A_	-434.727	0.02039	0.11123
		200065_s_at	0.131	0.131416744	A_
		232175_at	0.076	0.206310671	A_
		1565651_at	-0.103	0.126717176	_B
687	BCAR3	239908_at	-0.202	0.016838395		-434.954	0.16667	0.04247
		204032_at	-0.434	3.50E-05
688	SFPQ	201585_s_at	-0.011	0.814672711	A_	-440.465	0.581	0.01607
		214016_s_at	-0.097	0.275303481	A_
		201586_s_at	-0.302	0.001259921	_B
		221768_at	-0.34	0.000189992	_B
689	JAG1	209099_x_at	-0.169	0.039537495	A_	-442.171	0.01425	0.09508
		216268_s_at	-0.194	0.014577101	A_
		209098_s_at	-0.232	0.04440383	A_
		232406_at	-0.439	9.21E-05	_B
690	ZNF12	1559881_s_at	-0.31	6.50E-05	A_	-442.998	0.2552	0.03205
		226015_at	-0.474	3.73E-05	_B
		1554021_a_at	-0.554	4.87E-10	_B
691	RANGAP1	212127_at	0.145	0.011867685	A_	-444.637	0.14291	0.0177
		1553535_a_at	-0.02	0.700392303	_B
		212125_at	-0.085	0.184659255	_B
692	MBNL1	201152_s_at	-0.067	0.327289744	A_	-446.043	0.02329	0.02406
		201153_s_at	-0.246	0.016667687	A_
		241681_at	-0.462	0.001375972	_B
693	ADH5	208847_s_at	-0.063	0.460525857		-447.417	0.4768	0.13352
		208848_at	-0.288	0.019646525
694	PI3	203691_at	-0.195	0.189625004		-447.734	0.18297	0.21458
		41469_at	-0.423	0.008929628
695	ITGB4	214292_at	0.136	0.074044813	A_	-450.459	0.03783	0.22743
		204990_s_at	-0.057	0.290300743	_B
		211905_s_at	-0.087	0.56885718	_B
		204989_s_at	-0.113	0.276574662	_B
696	GPC1	202755_s_at	0.205	0.026256667		-451.138	0.91875	0.04598
		202756_s_at	-0.019	0.817617388
697	RHOA	1555814_a_at	0.09	0.542414012		-452.488	0.5168	0.17573
		200059_s_at	-0.132	0.192680547
698	SETX	201965_s_at	-0.061	0.164549019		-453.129	0.67685	0.00109
		201964_at	-0.284	4.12E-06
699	BIN3	222199_s_at	0.096	0.116479021		-453.618	0.07808	0.00609
		1557582_at	-0.122	0.017996959
700	SKIP	202781_s_at	0.303	2.46E-05		-453.843	0.52695	0.00302
		202782_s_at	0.08	0.126053938
701	ST13	207040_s_at	-0.138	0.141899483		-453.976	0.21799	0.09948
		208667_s_at	-0.363	0.002858193
702	CSGlcA-T	221799_at	0.045	0.37773331		-454.794	0.53137	0.0051
		55093_at	-0.177	0.004223118
703	ZNRF1	223383_at	0.042	0.390683177		-455.556	0.5611	0.00353
		223382_s_at	-0.179	0.003685297
704	HNRPM	200072_s_at	-0.235	0.004377487		-456.563	0.02539	0.06943
		1555844_s_at	-0.468	0.00041892
705	ZNF655	223302_s_at	-0.278	7.04E-06		-456.722	0.01777	0.00282
		225945_at	-0.516	3.52E-07
706	ALS2CL	222333_at	0.183	0.024906719	A_	-456.763	0.41209	0.07012
		243276_at	0.01	0.847662251	_B
		229887_at	-0.044	0.449336807	_B
707	MAP3K7	211536_x_at	-0.129	0.022617517		-457.18	0.12356	0.01728
		206854_s_at	-0.354	0.000235245
708	SOX4	201416_at	-0.404	0.004064311		-458.277	0.06705	0.14238
		201417_at	-0.638	4.08E-05
709	LYPLA1	203007_x_at	-0.336	0.001117897		-459.135	0.02923	0.09247
		212449_s_at	-0.573	4.36E-05
710	RELA	209878_s_at	0.12	0.133800459		-459.334	0.0553	0.02174
		201783_s_at	-0.094	0.066070264
711	AKAP1	210625_s_at	-0.055	0.404794572	A_	-460.015	0.80689	0.01882
		201674_s_at	-0.277	4.67E-05	_B
		201675_at	-0.282	0.002322994	_B
712	TP73L	211834_s_at	-0.065	0.428108186	A_	-460.122	0.09131	0.00236
		209863_s_at	-0.077	0.396370818	A_
		211195_s_at	-0.173	0.059690151	A_
		211194_s_at	-0.34	0.005578938	A_
		207382_at	-0.507	2.53E-06	_B
713	RNPS1	207939_x_at	0.168	0.007036396		-460.708	0.49587	0.01272
		200060_s_at	-0.053	0.383704465
714	PKP4	240379_at	0.022	0.70898274	A_	-460.733	0.87646	0.02453
		201928_at	-0.196	0.005940489	_B
		201929_s_at	-0.207	0.005908148	_B
715	TES	202719_s_at	0.209	0.040058768		-463.04	0.91492	0.08693
		202720_at	-0.011	0.827001318
716	HTATIP2	207180_s_at	0.159	0.005576963		-463.283	0.54965	0.01461
		209448_at	-0.061	0.405182966
717	BAT1	200041_s_at	0.034	0.674438717		-463.355	0.75692	0.04821
		212384_at	-0.186	0.02876623
718	UXS1	219675_s_at	-0.229	0.002699094		-465.114	0.00629	0.10978
		225583_at	-0.468	0.001765311
719	STAU1	213037_x_at	-0.15	0.11716739	A_	-465.303	0.01036	0.23414
		208948_s_at	-0.165	0.102911128	A_
		207320_x_at	-0.17	0.032006047	A_
		211505_s_at	-0.399	0.001649215	_B
720	KIAA1815	218342_s_at	-0.276	0.000469796		-466.174	0.0246	0.03742
		222603_at	-0.509	2.74E-05
721	UBR2	212756_s_at	-0.174	0.016449848		-466.941	0.51344	0.00671
		212760_at	-0.394	7.95E-08
722	SERPINE1	202627_s_at	-0.13	0.214559563		-468.794	0.41515	0.08794
		202628_s_at	-0.35	0.00122547
723	MED19	226293_at	0.083	0.099692698		-469.19	0.0392	0.00766
		226300_at	-0.131	0.039300086
724	NXPH3	221991_at	0.287	4.93E-06		-470.457	0.54673	0.0004
		228210_at	0.068	0.084116854
725	SH3PXD2A	243853_at	0.172	0.012637185	A_	-471.456	0.08403	0.0096
		230767_at	0.047	0.390839496	_B
		213252_at	-0.078	0.153583036	_B
726	PSEN1	207782_s_at	-0.16	0.145861902		-472.367	0.4001	0.08113
		203460_s_at	-0.379	0.000358651
727	TIMP2	224560_at	0.361	0.000709445	A_	-472.967	0.02379	0.00222
		203167_at	0.139	0.00486118	_B
		231579_s_at	-0.069	0.585018344	_B
728	SEMA4C	219039_at	0.218	0.004797942		-474.582	0.99419	0.01556
		46665_at	0	0.93377993
729	UNQ1887	224638_at	-0.105	0.07067029	A_	-475.481	0.4663	0.03525
		224639_at	-0.306	0.002661571	_B
		224640_at	-0.331	9.61E-06	_B
730	H3F3B	211997_x_at	0.281	0.003177384	A_	-475.793	0.85817	0.08947
		209069_s_at	0.26	0.005957017	A_
		211999_at	0.052	0.654475263	_B
731	CDK10	203469_s_at	0.089	0.244276468	A_	-476.249	0.16684	0.03919
		203468_at	-0.028	0.626472577	A_
		210622_x_at	-0.145	0.019595837	_B
732	C1orf19	230257_s_at	0.129	0.004322007		-477.325	0.21678	0.0038
		225400_at	-0.086	0.14205217
733	WDR34	237287_at	0.205	0.001767104		-477.806	0.94916	0.00355
		224715_at	-0.012	0.774305961
734	PTP4A2	208616_s_at	-0.243	0.004741544		-478.586	0.03852	0.08661
		216988_s_at	-0.47	0.000300411
735	TAF2	1554721_a_at	-0.166	0.012186965		-478.907	0.35291	0.00921
		209523_at	-0.384	1.06E-06
736	PLCD3	1552476_s_at	0	0.95633698		-480.211	0.99874	0.02093
		1557244_a_at	-0.216	0.000317545
737	BIRC6	233093_s_at	-0.58	6.16E-08	A_	-481.482	0	0.00219
		224635_s_at	-0.605	1.14E-07	A_
		242068_at	-0.939	6.94E-08	_B
738	SSR3	217790_s_at	0.283	0.108342384		-481.756	0.64778	0.47192
		222412_s_at	0.067	0.629251917
739	ZC3H7B	205877_s_at	0.153	0.00706837		-485.085	0.2068	0.00226
		213323_s_at	-0.06	0.159963084
740	LDB1	203451_at	0.185	0.014185045		-486.421	0.63919	0.01352
		35160_at	-0.029	0.527124985
741	CDC42EP4	214721_x_at	0.079	0.319472964		-487.127	0.27153	0.02841
		218062_x_at	-0.133	0.028362474
742	PRNP	215707_s_at	0.039	0.616467815		-487.17	0.69014	0.06591
		201300_s_at	-0.175	0.028887069
743	AFF1	215451_s_at	-0.174	0.000262802		-491.451	0.02153	0.00739
		201924_at	-0.397	4.10E-05
744	ROCK2	211504_x_at	-0.159	0.014063222		-491.965	0.32382	0.01041
		202762_at	-0.374	3.02E-06
745	LOC285014	235418_at	0.108	0.129479991		-492.62	0.09246	0.02775
		235621_at	-0.099	0.115780502
746	ANXA7	209860_s_at	-0.115	0.233122278		-493.521	0.25692	0.14732
		201366_at	-0.329	0.011410703
747	KIAA0194	212431_at	0.095	0.145373571		-493.971	0.09875	0.01119
		34221_at	-0.113	0.026897484
748	APP	200602_at	-0.116	0.070499025		-496.174	0.12441	0.06362
		214953_s_at	-0.331	0.003413721
749	YWHAZ	200640_at	0.059	0.616968911	A_	-496.232	0.60085	0.2039
		200639_s_at	-0.004	0.860164495	A_
		200638_s_at	-0.162	0.097276706	_B
750	C22orf29	219560_at	0.079	0.480924494		-496.44	0.49585	0.07008
		226204_at	-0.132	0.030002501
751	SCARB2	224983_at	0.046	0.549056558	A_	-496.992	0.33133	0.20271
		201646_at	-0.074	0.580587637	A_
		201647_s_at	-0.223	0.079967155	_B
752	CYB5R3	1554574_a_at	0.334	1.45E-05		-497.727	0.47986	0.01701
		201885_s_at	0.122	0.072631417
753	GABARAPL1	208868_s_at	0.552	1.70E-07		-499.586	0.13429	0.0196
		208869_s_at	0.332	0.00021228
754	TOP2A	201292_at	-0.272	0.036248969		-500.976	0.20346	0.15887
		201291_s_at	-0.488	0.000195248
755	NRP2	225566_at	0.126	0.055205403	A_	-501.356	0.04508	0.06217
		210841_s_at	0.008	0.921908121	_B
		214632_at	-0.052	0.427155896	_B
		229225_at	-0.093	0.165489082	_B
756	GNB1	200746_s_at	0.074	0.420886445	A_	-502.803	0.12873	0.09239
		200744_s_at	0.063	0.433561724	A_
		241865_at	-0.109	0.202757734	_B
		200745_s_at	-0.157	0.053283063	_B
757	TRAPPC2L	238628_s_at	0.329	0.00085384		-503.146	0.02331	0.01666
		238627_at	0.113	0.00286693
758	CPSF3L	224312_x_at	0.072	0.098608518		-503.823	0.10362	0.00253
		233563_s_at	-0.135	0.012827424
759	TUBB	211714_x_at	-0.171	0.037957624	A_	-503.891	0.12653	0.05906
		209026_x_at	-0.2	0.008532966	A_
		212320_at	-0.407	5.21E-06	_B
760	SLC1A4	209611_s_at	0.069	0.251804449	A_	-504.418	0.06967	0.02224
		212811_x_at	-0.078	0.199984381	A_
		212810_s_at	-0.084	0.339940258	A_
		209610_s_at	-0.244	0.007622583	_B
761	TOM1L2	214840_at	0.117	0.003203612		-504.718	0.25114	0.0045
		226198_at	-0.09	0.13465066
762	PGLS	218388_at	0.169	0.011993756		-505.609	0.76694	0.03414
		218387_s_at	-0.041	0.610875693
763	CTNND1	238884_at	-0.224	0.062714257	A_	-505.637	0.01668	0.04262
		1557944_s_at	-0.239	3.95E-05	A_
		208407_s_at	-0.465	3.44E-06	_B
764	JUB	225807_at	-0.158	0.070785427	A_	-505.646	0.02781	0.14381
		225806_at	-0.207	0.028681604	A_
		1553764_a_at	-0.41	0.001358693	_B
765	SEMA3C	203789_s_at	-0.312	0.003239524	A_	-507.813	0.02986	0.13918
		203788_s_at	-0.479	0.00011327	_B
		236947_at	-0.594	0.00012165	_B
766	PTGS1	205128_x_at	-0.291	6.86E-07		-508.098	0.00541	0.00368
		215813_s_at	-0.526	6.86E-07
767	G3BP2	206383_s_at	-0.036	0.686918343		-508.656	0.80687	0.11327
		208841_s_at	-0.245	0.023848752
768	C22orf32	225794_s_at	0.226	0.00160281		-509.189	0.98126	0.1215
		225795_at	0.017	0.85619108
769	BAG1	211475_s_at	0.06	0.295977817		-510.147	0.4394	0.00846
		202387_at	-0.147	0.005582772
770	PHF20	209423_s_at	0.069	0.218205069		-510.494	0.16579	0.01325
		206567_s_at	-0.137	0.030163214
771	MGAT2	211061_s_at	-0.055	0.262642749		-510.673	0.21681	0.09626
		203102_s_at	-0.264	0.027460657
772	SLC25A11	207088_s_at	0.05	0.444610738		-512.095	0.44562	0.03328
		209003_at	-0.158	0.032148228
773	TXN2	209077_at	0.16	2.60E-05		-514.953	0.51917	0.00001
		209078_s_at	-0.047	0.096702071
774	KIAA0427	204302_s_at	0.243	0.000727419		-514.971	0.83336	0.01201
		204303_s_at	0.036	0.531222545
775	TNS4	222265_at	0.211	0.000987324		-515.154	0.99998	0.01264
		230398_at	0.004	0.995480209
776	VPS37C	219053_s_at	-0.129	0.003442566		-515.692	0.05616	0.01145
		1560060_s_at	-0.341	0.000211555
777	MICAL3	232923_at	-0.112	0.032421273		-515.733	0.19376	0.01799
		212715_s_at	-0.322	0.000264964
778	GPIAP1	200722_s_at	-0.136	0.063392514		-515.853	0.27171	0.04231
		200723_s_at	-0.345	0.000326801
779	SHB	204657_s_at	0.145	0.013836951		-518.76	0.06001	0.00168
		204656_at	-0.058	0.053252199
780	FST	204948_s_at	0.001	0.936244426	A_	-519.541	0.3381	0.00501
		226847_at	-0.113	0.126721775	A_
		207345_at	-0.322	0.000806863	_B
781	CALD1	214880_x_at	0.071	0.200599997	A_	-520.266	0.00038	0.00005
		201615_x_at	0.016	0.850062662	A_
		212077_at	-0.111	0.170312069	A_
		235834_at	-0.129	0.162096979	A_
		201616_s_at	-0.18	0.013365049	A_
		231881_at	-0.211	0.029543396	A_
		243084_at	-0.302	0.005726401	A_
		205525_at	-0.43	0.001243985	_B
		201617_x_at	-0.455	0.000201743	_B
782	YWHAE	210996_s_at	0.156	0.149892399		-521.282	0.66168	0.17512
		210317_s_at	-0.049	0.61613999
783	NSFL1C	217831_s_at	0.083	0.098724057	A_	-521.563	0.20486	0.00023
		217830_s_at	-0.086	0.085637597	A_
		232520_s_at	-0.208	0.005226936	_B
		220248_x_at	-0.218	7.37E-05	_B
784	GPR56	206582_s_at	0.33	0.00107516		-521.659	0.18927	0.05464
		212070_at	0.122	0.059219713
785	SYNE2	243841_at	-0.308	0.000510154		-521.795	0.09398	0.04286
		202761_s_at	-0.523	2.86E-06
786	E2F4	202248_at	0.254	0.005913814		-522.057	0.39462	0.0267
		38707_r_at	0.048	0.263757959
[truncated: 2,867 more rows]
