# Supplementary material for: SplicerAV: a tool for mining microarray expression data for changes in RNA processing
Source: BMC Bioinformatics. 2010 Feb 25;11:108. doi: 10.1186/1471-2105-11-108 (PMC2838864; doi:10.1186/1471-2105-11-108)
Supplement: Additional file 3 — Tab delimited SplicerAV output of E2F3 vs. GFP over-expression. [file 1471-2105-11-108-S3.TXT]

Filename: e2f_may17/e2f_may17_IsoformChanges.csv
7313 total expressedgenes from 54675 probesets: 2139 genes have multiple probes for analysis
Rank	Gene Symbol	Probeset Name	Logfold Change	P-val	Group	Splice Score	SplicerAV P-val	ANOVA P-val
1	HNRPD	209330_s_at	0.316	0.000966763	A_	321.484	0	0
		200073_s_at	0.273	0.000153074	A_
		221481_x_at	0.217	0.00017743	A_
		213359_at	0.069	0.142886261	A_
		229434_at	-0.333	0.001186976	_B
2	ATN1	208871_at	0.318	0.000169936	A_	229.025	0	0
		1555754_s_at	0.251	2.46E-06	A_
		40489_at	0.244	0.000315667	A_
		236961_at	-0.269	0.000181336	_B
3	TPM1	206116_s_at	0.406	0.000211531	A_	198.705	0	0
		210986_s_at	0.047	0.538049414	A_
		238688_at	-0.42	0.000567116	_B
4	GABPB2	204618_s_at	0.423	2.65E-05		182.981	0	0
		227406_at	-0.349	2.85E-05
5	EXT1	201995_at	0.313	2.28E-05		173.529	0	0
		232174_at	-0.847	6.44E-05
6	GNB1	200746_s_at	0.261	0.000788826	A_	167.594	0	0
		200745_s_at	0.155	0.020769413	A_
		200744_s_at	0.14	0.048819858	A_
		241865_at	-0.339	0.002002436	_B
7	GLUL	215001_s_at	0.324	0.006683704		133.229	0	0.00007
		217202_s_at	-0.252	0.002799509
8	ARHGAP5	233849_s_at	0.302	0.006360335	A_	131.663	0	0
		217936_at	0.299	0.001323376	A_
		242110_at	-0.685	4.66E-05	_B
9	MPZL1	210087_s_at	0.355	0.002586497	A_	130.125	0	0.00006
		201874_at	0.27	0.008708069	A_
		201875_s_at	0.216	0.048440093	A_
		210594_x_at	0.132	0.132722412	A_
		210210_at	-0.28	0.001657637	_B
10	PDCD5	219275_at	0.339	0.002131872		124.531	0	0.00002
		227751_at	-0.255	0.003240503
11	CCDC80	225242_s_at	0.238	0.004904126		119.743	0	0.00001
		225241_at	-0.235	0.000516163
12	SLC26A6	221572_s_at	0.19	0.001660125		102.527	0	0.00001
		232551_at	-0.414	0.001284374
13	TRIOBP	210276_s_at	0.206	2.72E-05	A_	100.524	0.00001	0
		202795_x_at	0.077	0.028545672	A_
		1552332_at	-0.219	0.000662079	_B
14	CUL3	201371_s_at	0.206	0.002757926		95.414	0	0.00001
		242362_at	-0.33	0.001280132
15	SCD5	224901_at	0.26	0.004856279	A_	90.352	0	0.00003
		224018_s_at	0.137	0.062097439	A_
		215557_at	-0.196	0.000144264	_B
16	SIRPA	202897_at	0.323	4.81E-05	A_	89.974	0	0
		202895_s_at	0.243	0.000346746	A_
		217024_x_at	0.152	0.00350438	A_
		1558299_at	-0.487	5.56E-08	_B
17	BNIP3L	221478_at	0.231	0.058580872		82.906	0	0.00596
		221479_s_at	-0.155	0.037840607
18	SYNCRIP	217833_at	0.276	0.000555477	A_	79.313	0	0
		217832_at	0.07	0.257315269	A_
		217834_s_at	-0.12	0.165190038	_B
		209025_s_at	-0.213	0.009487517	_B
		209024_s_at	-0.369	7.39E-05	_B
19	C19orf2	214173_x_at	0.257	0.001905948		75.614	0	0
		222266_at	-0.479	6.63E-05
20	RAB12	239891_x_at	0.306	1.97E-05		65.322	0	0
		236019_at	-0.238	0.00088075
21	TARDBP	200020_at	0.182	0.001517891		64.272	0	0
		221264_s_at	-0.397	0.000118781
22	DCAKD	221224_s_at	0.144	0.006281336		51.122	0.00001	0.00001
		232447_at	-0.261	0.000917009
23	YARS	212048_s_at	0.158	0.024023633		46.449	0.00002	0.00015
		238760_at	-0.248	0.002785091
24	MBNL1	201153_s_at	0.156	0.059689913	A_	40.546	0	0
		1555594_a_at	0.123	0.049993436	A_
		201152_s_at	0.031	0.633467329	A_
		241681_at	-0.468	0.002013344	_B
25	SRPK2	203182_s_at	0.197	0.011284921	A_	39.541	0	0
		203181_x_at	-0.059	0.271114069	A_
		239811_at	-0.496	0.000317491	_B
26	SEC63	201916_s_at	0.205	0.035997823	A_	36.802	0.00003	0.00272
		201914_s_at	0.014	0.833506009	A_
		242749_at	-0.236	0.002183085	_B
27	RBM35B	225141_at	0.246	4.71E-07		35.782	0.00013	0
		219395_at	-0.215	0.000694955
28	GNA12	224681_at	0.216	0.003470393		35.187	0.00001	0.00007
		235586_at	-0.152	0.008141633
29	TGFBR1	224793_s_at	0.303	0.014982233		34.617	0.00001	0
		236561_at	-0.465	4.06E-06
30	PDPK1	224986_s_at	0.213	0.000254898		34.399	0.00041	0.00002
		204524_at	-0.169	0.01463867
31	JAK1	1552610_a_at	0.176	0.013841378	A_	33.654	0.00001	0.00001
		201648_at	0.152	0.010451301	A_
		1552611_a_at	-0.207	0.000303363	_B
32	ANKRD10	226663_at	0.26	0.007129386		31.665	0.00017	0.00108
		218093_s_at	-0.133	0.07564101
33	FOXP1	224837_at	0.307	4.61E-05	A_	29.543	0	0
		223287_s_at	0.294	3.25E-05	A_
		215221_at	-0.082	0.076029124	_B
		235444_at	-0.186	0.00470403	_B
34	GNG12	212294_at	0.174	0.026690102		24.715	0.00005	0
		222834_s_at	-0.432	3.15E-05
35	MBP	225407_at	0.341	1.72E-06	A_	21.805	0	0
		210136_at	0.287	0.000533724	A_
		1554544_a_at	0.176	0.003363225	A_
		1565852_at	-0.182	0.000691668	_B
36	YIPF5	224953_at	0.241	0.049972557	A_	21.458	0.00009	0.03917
		224934_at	-0.085	0.440798007	_B
		224949_at	-0.158	0.23533916	_B
37	BRD7	221776_s_at	0.493	1.30E-05		13.544	0.00063	0
		222737_s_at	-0.128	0.064557246
38	TPARL	227531_at	0.167	0.043312669	A_	12.977	0.00003	0
		225856_at	0.049	0.406119629	A_
		1560622_at	-0.481	4.87E-05	_B
39	MAPK12	1556341_s_at	0.286	7.69E-05		12.645	0.01021	0.00001
		1556340_at	-0.113	0.055671227
40	PABPN1	201545_s_at	0.178	0.024560085		10.984	0.00829	0
		213046_at	-0.385	8.67E-08
41	PLEKHA1	226247_at	0.388	0.000277727		8.827	0.01179	0.0001
		219024_at	-0.101	0.174734327
42	LRP11	1561180_at	1.056	0.000753136		8.123	0.00001	0.00084
		225060_at	0.077	0.236500155
43	P15RS	225953_at	0.137	0.111356763		6.842	0.09698	0.00009
		228566_at	-0.266	9.37E-06
44	TCEA1	216241_s_at	0.346	0.00048201		6.189	0.02956	0.00007
		1566207_at	-0.049	0.155234477
45	MFI2	243629_x_at	0.121	0.053365755		6.095	0.04921	0
		235911_at	-0.395	1.11E-07
46	PHC2	200919_at	-0.054	0.191904743		4.43	0.0045	0
		1557852_at	-0.867	3.30E-06
47	IGFBP4	201508_at	0.61	2.38E-07		4.076	0.048	0
		242657_at	-0.072	0.159137584
48	C1orf121	212371_at	0.38	0.00020619		3.168	0.18013	0.00067
		222158_s_at	-0.081	0.362922385
49	TIAM1	213135_at	1.028	7.12E-10		2.509	0.00001	0
		206409_at	0.167	0.000617487
50	WDR1	200609_s_at	0.135	0.037604871	A_	1.548	0.00147	0.00024
		210935_s_at	0.07	0.437313266	A_
		200611_s_at	0.022	0.772338576	A_
		240282_at	-0.276	0.000124849	_B
51	SMARCA4	1569073_x_at	0.189	0.01005146	A_	1.521	0.00001	0
		208794_s_at	0.077	0.197006966	A_
		214728_x_at	0.014	0.744731724	A_
		215714_s_at	-0.033	0.485024879	A_
		213720_s_at	-0.036	0.592596081	A_
		212520_s_at	-0.39	1.97E-05	_B
52	TBC1D2B	212796_s_at	0.466	4.96E-08		1.291	0.42519	0
		215640_at	-0.067	0.282179209
53	PRPF38B	218040_at	-0.105	0.13176544		1.027	0.06347	0
		230270_at	-0.712	2.32E-07
54	TAF15	202840_at	-0.11	0.155929513		0.976	0.07438	0.00001
		227891_s_at	-0.734	2.51E-07
55	KIAA1033	212795_at	-0.145	0.043936811		0.838	0.01545	0
		212794_s_at	-0.784	2.63E-08
56	SND1	201622_at	0.046	0.585213304		0.749	0.58391	0.00005
		228271_at	-0.455	3.95E-05
57	SH3TC1	216688_at	-0.038	0.4351067		0.706	0.43162	0
		219256_s_at	-0.749	7.28E-08
58	IL8	205592_at	-0.069	0.082280293		0.674	0.00178	0.0009
		211506_s_at	-0.514	0.000438808
59	DNAJC16	217358_at	0.033	0.426569286		0.599	0.66543	0
		212908_at	-0.357	1.51E-06
60	BICD1	204741_at	-0.019	0.632850127		0.463	0.5364	0.00306
		242052_at	-0.425	0.002199015
61	CALM2	207243_s_at	-0.054	0.367268016		0.455	0.41019	0.00005
		235190_at	-0.545	2.43E-06
62	S100A10	200872_at	-0.078	0.235094037		0.427	0.25802	0.00003
		238909_at	-0.578	7.50E-07
63	MAML2	235457_at	-0.082	0.2340152		0.347	0.21882	0.00005
		232333_at	-0.564	2.50E-06
64	MCL1	200797_s_at	-0.05	0.402200151		0.345	0.31437	0.00191
		200798_x_at	-0.446	0.000304083
65	VANGL1	219330_at	0.472	2.04E-05		0.33	0.50608	0.00018
		229997_at	0.043	0.446675955
66	SDCCAG1	218649_x_at	-0.081	0.18521009		0.313	0.50178	0
		1569594_a_at	-0.647	1.48E-10
67	FRMD4B	242505_at	-0.019	0.675469716		0.249	0.72472	0.00037
		213056_at	-0.44	0.000269968
68	ECOP	208091_s_at	0.642	4.50E-07		0.221	0.72421	0.00003
		241010_x_at	0.051	0.607915436
69	FAM62A	244234_at	-0.049	0.412800283		0.202	0.60421	0.00008
		208858_s_at	-0.47	1.51E-06
70	MSRB3	225782_at	0.474	8.76E-05		0.127	0.86544	0.00004
		1554126_at	0.012	0.775574295
71	MYO6	203216_s_at	0.01	0.818048749		0.11	0.90339	0.00003
		203215_s_at	-0.507	3.92E-05
72	ZNF664	224593_at	0.715	2.90E-08		0.109	0.90186	0
		1569935_at	-0.013	0.774522517
73	TGIF	203313_s_at	-0.006	0.820413823		0.075	0.92524	0.00001
		1566901_at	-0.588	2.17E-06
74	KLF10	202393_s_at	0.682	7.72E-06		0.073	0.93187	0
		244447_at	-0.009	0.869132418
75	ZFAND3	218020_s_at	-0.005	0.852953024		0.073	0.9251	0.00074
		235847_at	-0.437	0.00057107
76	ANXA1	201012_at	0	0.889507655		0.059	0.94293	0.00005
		233011_at	-0.665	3.05E-05
77	RUFY3	213437_at	0.004	0.874873372		0.034	0.96767	0
		213939_s_at	-0.517	3.90E-06
78	CDKN2A	209644_x_at	0.588	1.04E-09		0.022	0.5493	0.00001
		211156_at	0.104	0.20250077
79	LYAR	223414_s_at	0	0.924299994		0.01	0.98965	0
		223413_s_at	-0.582	3.73E-07
80	MEG3	242246_x_at	0.018	0.935328623		0.009	0.9916	0.00001
		226211_at	-0.607	2.85E-07
81	AMFR	202204_s_at	-0.005	0.996453577		0	0.99997	0.00005
		202203_s_at	-0.469	4.80E-05
82	CLDN1	218182_s_at	0.121	0.104408321	A_	-0.191	0.01878	0.00017
		222549_at	-0.016	0.839119627	A_
		238967_at	-0.305	9.64E-05	_B
83	ARF3	200011_s_at	0.141	0.018556846	A_	-0.246	0.00278	0
		211622_s_at	0.038	0.252088359	A_
		200734_s_at	0.029	0.684456021	A_
		228308_at	-0.268	1.22E-05	_B
84	BRWD2	218090_s_at	-0.099	0.154727159		-1.053	0.09531	0.00094
		229694_at	-0.495	4.89E-05
85	EIF4G1	208625_s_at	-0.103	0.104944946		-1.223	0.13432	0.0004
		208624_s_at	-0.486	5.47E-06
86	FLJ27365	232480_at	-0.179	0.02601523		-1.431	0.20243	0.00002
		241464_s_at	-0.636	4.92E-10
87	C9orf150	227443_at	-0.108	0.057637478		-1.443	0.00045	0.00083
		233112_at	-0.602	0.000204822
88	HNRPC	214737_x_at	0.148	0.099853598	A_	-1.507	0.00019	0
		212626_x_at	0.136	0.052907987	A_
		200751_s_at	0.076	0.430597576	A_
		235500_at	-0.482	6.85E-07	_B
89	MGST1	1565162_s_at	0.142	0.155995202	A_	-1.886	0.00023	0.00004
		224918_x_at	0.092	0.348187966	A_
		231736_x_at	0.09	0.352334211	A_
		239001_at	-0.457	8.26E-05	_B
90	SAMD4B	227511_at	0.128	0.002537677	A_	-2.498	0.00001	0.00002
		226714_at	0.093	0.192589108	A_
		229871_at	-0.238	0.000471158	_B
91	ATXN1	203232_s_at	0.417	3.94E-07		-3.491	0.83079	0.00001
		236802_at	0.038	0.540500106
92	ETS1	224833_at	-0.221	0.030878263		-3.77	0.00576	0.0004
		241435_at	-0.766	4.61E-07
93	C19orf43	223003_at	0.193	0.001431481		-3.948	0.00497	0.00237
		230213_at	-0.177	0.088641194
94	SDAD1	218607_s_at	-0.125	0.002317686		-5.504	0.00056	0.00001
		228408_s_at	-0.569	9.25E-07
95	IDI1	208881_x_at	0.427	5.12E-06	A_	-5.565	0.06748	0
		204615_x_at	0.407	3.41E-06	A_
		233014_at	-0.097	0.151122432	_B
96	NETO2	218888_s_at	1.114	1.96E-11	A_	-6.244	0.02506	0
		222774_s_at	0.972	1.90E-11	A_
		242097_at	-0.081	0.082068958	_B
97	NDUFB8	201226_at	0.114	0.221509224	A_	-6.391	0.11711	0
		201227_s_at	0.066	0.27772232	A_
		214241_at	-0.391	4.02E-07	_B
98	TBRG1	225819_at	0.022	0.548100481		-7.472	0.82673	0
		226318_at	-0.355	6.45E-07
99	PITPNB	202522_at	-0.103	0.026783402	A_	-7.831	0.00129	0
		235985_at	-0.64	8.28E-07	_B
		244826_at	-0.784	2.57E-07	_B
100	ADNP	201773_at	-0.169	0.012782274		-7.857	0.01392	0.00046
		222366_at	-0.552	2.27E-06
101	PTPLB	212640_at	0.043	0.502378577		-8.191	0.44109	0.00093
		227741_at	-0.333	0.000773988
102	SCNN1A	217264_s_at	0.112	0.194516809	A_	-8.225	0.10615	0
		215026_x_at	-0.123	0.204263558	A_
		203453_at	-0.632	2.27E-09	_B
103	MCM4	222036_s_at	0.685	3.41E-08		-8.701	0.00647	0.00005
		212141_at	0.232	0.003168582
104	GJA7	228776_at	0.734	1.66E-07		-8.984	0.00068	0.00003
		228563_at	0.224	0.003414784
105	RBMS3	238447_at	-0.049	0.53113291	A_	-9.016	0.01884	0.00005
		206767_at	-0.071	0.212722161	A_
		240245_at	-0.557	0.000119096	_B
106	CBFB	202370_s_at	0.751	2.29E-08		-9.087	0.00012	0
		206788_s_at	0.206	0.000479598
107	RBM17	224780_at	0.45	3.64E-07	A_	-9.444	0.53023	0
		224781_s_at	0.421	1.48E-08	A_
		225751_at	-0.065	0.282269236	_B
108	RSNL2	219944_at	0.033	0.4233536	A_	-9.478	0.0535	0
		226425_at	-0.088	0.169214199	A_
		242710_at	-0.504	1.32E-05	_B
109	NFIB	213029_at	0.28	0.000396894	A_	-9.533	0.00034	0.00012
		211467_s_at	0.146	0.011990196	A_
		213032_at	0.101	0.125929041	A_
		209290_s_at	0.01	0.92734779	_B
		209289_at	0.009	0.862515	_B
		213033_s_at	-0.036	0.563638932	_B
		230791_at	-0.182	0.037885275	_B
110	TMEM43	222418_s_at	-0.036	0.722378639	A_	-10.058	0.54281	0
		217795_s_at	-0.064	0.349149539	A_
		233480_at	-0.648	2.94E-09	_B
111	RAP1A	202362_at	-0.11	0.218254105	A_	-10.326	0.89362	0
		1555339_at	-7.861	3.25E-12	_B
		1555340_x_at	-8.574	3.25E-12	_B
112	SFRS4	201696_at	-0.112	0.010022831	A_	-12.471	0.01564	0.00006
		239512_at	-0.436	0.000108353	_B
		242837_at	-0.565	2.31E-07	_B
113	SDHAL1	226693_at	-0.039	0.525894281	A_	-13.559	0.00007	0
		222021_x_at	-0.158	0.005393498	A_
		239022_at	-0.743	7.62E-07	_B
114	HSMPP8	221771_s_at	-0.021	0.75111621	A_	-13.595	0.03001	0.0035
		227026_at	-0.129	0.016158996	A_
		225041_at	-0.528	4.26E-07	_B
115	NFATC2IP	217527_s_at	0.353	9.86E-06	A_	-13.651	0.00439	0
		229235_at	0.257	0.010188889	A_
		217526_at	0.204	0.003856444	A_
		212809_at	0.048	0.159944898	_B
		212808_at	-0.126	0.034043831	_B
116	MYADM	225673_at	0.162	0.053027607		-14.244	0.00001	0.00638
		224920_x_at	-0.181	0.057089654
117	PPP3CA	202429_s_at	0.035	0.595725069	A_	-16.378	0.14166	0
		202457_s_at	0.032	0.647827682	A_
		202425_x_at	-0.024	0.657679922	A_
		236545_at	-0.676	1.37E-05	_B
118	ATP2C1	212255_s_at	0.039	0.503107269	A_	-16.817	0.20151	0
		211137_s_at	-0.035	0.731850371	A_
		209935_at	-0.041	0.651771903	A_
		230387_at	-0.59	1.27E-05	_B
119	BRD4	226054_at	0.185	3.52E-05	A_	-16.885	0.00052	0.00004
		233833_at	-0.103	0.071804955	_B
		202102_s_at	-0.212	0.011271839	_B
120	EIF4A1	211787_s_at	-0.187	0.018656521	A_	-18.221	0.00036	0
		201530_x_at	-0.205	0.005390423	A_
		214805_at	-0.716	2.05E-08	_B
121	ILF3	217804_s_at	0.151	0.001255387	A_	-18.749	0	0.0001
		211375_s_at	0.065	0.221213785	A_
		217805_at	0.064	0.26345858	A_
		208931_s_at	-0.064	0.374787287	_B
		208930_s_at	-0.223	0.002814508	_B
122	MBNL2	203640_at	0.022	0.701672574	A_	-18.785	0.06198	0
		205017_s_at	-0.086	0.056106583	A_
		232369_at	-0.477	1.36E-06	_B
		232138_at	-0.507	6.33E-06	_B
123	PROM2	1562378_s_at	-0.078	0.032717656	A_	-19.393	0.00004	0
		239528_at	-0.114	0.003972587	A_
		1552797_s_at	-0.526	7.53E-06	_B
124	PLEKHA5	220952_s_at	0.11	0.202703267		-19.733	0.04225	0.00167
		239559_at	-0.259	0.001552402
125	DNAJB9	202842_s_at	0.7	8.27E-06		-19.81	0.0047	0.02583
		1554462_a_at	0.299	0.014701408
126	DYNC1H1	211928_at	-0.306	0.000231024		-22.618	0.00006	0.00003
		229115_at	-0.837	2.77E-08
127	LUZP1	221831_at	-0.013	0.770149986	A_	-22.67	0.00005	0
		221832_s_at	-0.14	0.00116682	A_
		1558173_a_at	-0.586	4.46E-06	_B
128	DLG1	202515_at	-0.12	0.003950947	A_	-23.088	0	0
		202514_at	-0.212	0.002168342	A_
		230229_at	-0.907	4.24E-07	_B
129	H2AFX	205436_s_at	0.763	1.20E-07		-23.38	0.00011	0.00009
		212525_s_at	0.28	0.000398098
130	MYO1E	203072_at	0.015	0.845015128		-23.893	0.93969	0.00132
		232471_at	-0.355	0.000506248
131	IFI16	208966_x_at	0.05	0.350581977	A_	-24.067	0.27511	0.00005
		206332_s_at	0.028	0.61935747	A_
		208965_s_at	-0.328	9.44E-05	_B
132	SSR1	201894_s_at	0.053	0.390660343	A_	-24.476	0.35809	0.0001
		225435_at	0.007	0.888699599	A_
		200891_s_at	0.005	0.836897691	A_
		200890_s_at	-0.062	0.559457199	A_
		226712_at	-0.387	9.36E-06	_B
133	GNAS	214157_at	1.559	7.00E-12	A_	-24.872	0	0
		211858_x_at	0.383	0.000188205	_B
		217673_x_at	0.296	0.000292318	_B
		217058_at	0.017	0.773437028	_B
134	NFIA	224970_at	0.197	0.000515587		-27.6	0.00029	0.00002
		242824_at	-0.156	0.010342299
135	ID4	209291_at	0.669	8.82E-06		-28.364	0.00004	0.00108
		209293_x_at	0.227	0.001350881
136	MARS	201475_x_at	-0.045	0.448874782	A_	-28.793	0.19548	0.00006
		213671_s_at	-0.093	0.116149836	A_
		213672_at	-0.457	8.16E-07	_B
137	RABGAP1	213313_at	0.099	0.105669457		-29.127	0.4008	0
		204028_s_at	-0.269	3.86E-08
138	GOLGA2	211059_s_at	-0.005	0.861602721	A_	-29.896	0.71796	0.00001
		225672_at	-0.031	0.404513515	A_
		35436_at	-0.402	2.80E-07	_B
139	LUC7L2	220099_s_at	0.001	0.99631901	A_	-30.537	0.00002	0
		226758_at	-0.147	0.000433133	A_
		242024_at	-0.572	6.94E-06	_B
140	IRS2	209185_s_at	-0.218	0.010634792	A_	-31.143	0.00268	0.00043
		209184_s_at	-0.278	0.003614545	A_
		236338_at	-0.638	5.44E-08	_B
141	FLRT3	222853_at	-0.06	0.389351513		-31.287	0.61484	0.00017
		219250_s_at	-0.428	3.67E-06
142	C19orf42	219097_x_at	0.345	4.62E-05	A_	-31.97	0.0416	0.00001
		229650_s_at	0.291	0.005183748	A_
		224717_s_at	0.217	0.008486422	A_
		229384_at	-0.019	0.560337846	_B
		224712_x_at	-0.07	0.100865036	_B
143	NFIC	226895_at	0.344	0.000157695	A_	-33.211	0.00056	0
		236830_at	0.091	0.106889624	_B
		206929_s_at	-0.008	0.811099864	_B
		213298_at	-0.087	0.03114442	_B
144	RBM39	207941_s_at	-0.132	0.029313307	A_	-36.094	0.00026	0.00003
		208720_s_at	-0.242	0.001913815	A_
		227223_at	-0.602	1.24E-06	_B
145	TOP2A	201292_at	0.128	0.333107701		-36.644	0.00864	0.04603
		201291_s_at	-0.231	0.07497306
146	BCL2L11	225606_at	0.972	7.01E-12	A_	-37.794	0.00001	0
		1555372_at	0.381	8.07E-05	_B
		1553088_a_at	0.29	3.07E-05	_B
		1553096_s_at	0.129	0.012929152	_B
147	CROP	220044_x_at	-0.203	0.005060155	A_	-38.406	0	0
		203804_s_at	-0.32	0.000141501	A_
		208835_s_at	-0.927	1.09E-08	_B
148	RTKN	225150_s_at	-0.266	6.14E-05		-42.083	0	0.0001
		239653_at	-0.752	4.97E-07
149	RECQL4	1553015_a_at	0.691	7.15E-10		-45.026	0.08653	0.0007
		213520_at	0.324	0.001529573
150	KIAA0892	227465_at	0.113	0.013493619		-46.559	0.04769	0
		212505_s_at	-0.245	5.63E-07
151	ZNF508	203322_at	0.195	0.000567453		-48.928	0.0019	0.00011
		203321_s_at	-0.155	0.028822738
152	CHD7	218829_s_at	0.689	1.21E-09	A_	-50.329	0.00001	0
		226123_at	0.27	5.41E-05	_B
		222755_s_at	0.231	1.51E-05	_B
153	KIAA0528	212943_at	0.308	1.65E-05		-51.339	0.65983	0.00052
		240205_x_at	-0.052	0.471203195
154	PARVA	217890_s_at	0.051	0.434575968	A_	-51.768	0.4634	0.00027
		222454_s_at	-0.029	0.687201509	A_
		215418_at	-0.329	5.45E-05	_B
155	CDC2L6	212899_at	1.141	5.63E-12		-52.912	0	0
		212897_at	0.475	1.93E-08
156	FOXO1A	202724_s_at	0.802	1.52E-09		-57.759	0.00013	0.00006
		202723_s_at	0.395	1.65E-06
157	DDX17	208151_x_at	-0.011	0.784878436	A_	-58.668	0.00018	0
		208719_s_at	-0.016	0.676745045	A_
		208718_at	-0.103	0.127227251	A_
		213998_s_at	-0.347	0.000250473	A_
		230180_at	-0.763	5.96E-08	_B
158	LMNA	212089_at	0.215	0.000976162	A_	-59.266	0.00002	0.00333
		214213_x_at	-0.03	0.740740355	_B
		1554600_s_at	-0.126	0.012075891	_B
		203411_s_at	-0.131	0.035463862	_B
159	GOPC	225022_at	-0.072	0.283104764	A_	-60.12	0	0
		225023_at	-0.139	0.049931043	A_
		227215_at	-0.25	0.000961384	A_
		227214_at	-0.256	0.001942099	A_
		236862_at	-0.921	2.01E-07	_B
160	RALBP1	202845_s_at	0.247	0.017164155		-63.981	0.00142	0.00434
		202844_s_at	-0.1	0.137774463
161	FKBP11	219118_at	0.312	0.003488643		-65.287	0.58803	0.01222
		219117_s_at	-0.042	0.634246276
162	DVL3	201908_at	0.513	5.60E-12		-67.369	0.41513	0
		201907_x_at	0.158	0.004598167
163	RAP2A	225585_at	0.751	2.23E-07		-73.725	0.00003	0.00103
		221830_at	0.359	1.51E-05
164	RALA	224880_at	0.193	0.017916581		-75.421	0.00467	0.01391
		214435_x_at	-0.149	0.185568716
165	SON	214988_s_at	-0.078	0.133682484	A_	-78.146	0.0015	0
		213538_at	-0.092	0.044250151	A_
		201086_x_at	-0.097	0.04394629	A_
		226465_s_at	-0.386	3.99E-06	_B
		201085_s_at	-0.525	6.58E-06	_B
166	KIAA1609	221843_s_at	-0.354	1.16E-06		-78.962	0	0.00004
		233423_at	-0.809	2.60E-08
167	CD44	204489_s_at	-0.115	0.110510556	A_	-80.146	0	0
		204490_s_at	-0.193	0.022050594	A_
		209835_x_at	-0.222	0.011098811	A_
		212014_x_at	-0.239	0.009288518	A_
		212063_at	-0.273	0.000247896	A_
		217523_at	-1.006	1.49E-07	_B
168	NCK1	211063_s_at	-0.051	0.705693869	A_	-80.473	0.59475	0.00145
		204725_s_at	-0.103	0.240699195	A_
		233274_at	-0.451	7.26E-08	_B
169	BAT1	200041_s_at	-0.169	0.032847548		-85.921	0.10554	0.00188
		212384_at	-0.518	8.63E-07
170	PELI1	218319_at	0.136	0.112977491		-86.063	0.00061	0.00635
		232213_at	-0.198	0.02420773
171	RUNX1	209360_s_at	0.018	0.719058602	A_	-86.421	0	0
		208129_x_at	-0.115	0.131089341	A_
		211620_x_at	-0.194	0.004164295	A_
		211182_x_at	-0.205	0.001124018	A_
		211181_x_at	-0.219	0.000309422	A_
		210365_at	-0.51	5.41E-08	_B
		1557527_at	-0.564	1.45E-05	_B
		236114_at	-0.774	1.28E-06	_B
172	GRB2	223049_at	0.337	0.000628258		-86.623	0.95041	0.00055
		215075_s_at	-0.01	0.853694983
173	JOSD3	221580_s_at	-0.513	3.17E-07		-88.869	0.00001	0.00007
		222728_s_at	-0.97	7.04E-10
174	LANCL1	202020_s_at	0.276	0.003721336		-89.068	0.02893	0.00107
		202019_s_at	-0.067	0.188270845
175	H2AFY	207168_s_at	-0.016	0.766771083		-94.641	0.94999	0.00052
		226840_at	-0.36	4.15E-06
176	FSTL3	241921_x_at	-0.041	0.617988356		-95.735	0.87274	0.00268
		203592_s_at	-0.385	2.80E-06
177	EIF3S9	211501_s_at	-0.176	0.010411123	A_	-98.502	0	0
		208688_x_at	-0.231	0.000277052	A_
		203462_x_at	-0.241	8.43E-05	A_
		236274_at	-0.364	6.37E-05	A_
		242550_at	-0.804	5.82E-09	_B
178	NIPBL	212469_at	0.04	0.279489735		-99.593	0.11841	0.00065
		213918_s_at	-0.3	0.002122613
179	DGCR8	218650_at	0.122	0.021843713		-103.381	0.00005	0.00077
		219811_at	-0.199	0.013444163
180	DDEF1	224791_at	0.314	0.003306186	A_	-104.171	0.00002	0.00003
		224796_at	0.096	0.055556324	_B
		224790_at	-0.042	0.343090799	_B
		241517_at	-0.116	0.031767066	_B
181	PC	238092_at	-0.032	0.607123601		-104.929	0.79113	0.00106
		204476_s_at	-0.372	5.59E-05
182	LAMC2	202267_at	-0.248	0.000533904		-105.541	0.00049	0.00269
		207517_at	-0.602	4.14E-06
183	SOX4	201417_at	0.069	0.308074649		-115.88	0.05112	0.00798
		201416_at	-0.265	0.013343918
184	APXL2	239435_x_at	0.38	2.42E-09		-115.984	0.93171	0.00004
		235140_at	0.044	0.545078258
185	HLA-E	200904_at	0.252	0.001486131	A_	-116.922	0.0048	0.00032
		200905_x_at	-0.081	0.274234109	_B
		217456_x_at	-0.082	0.105753448	_B
186	AASDH	228041_at	-0.199	0.000305707		-118.803	0.00467	0.00008
		235435_at	-0.542	1.39E-07
187	BTBD15	226148_at	0.071	0.208235245		-119.844	0.04459	0.00133
		220243_at	-0.261	0.003947439
188	PAPD5	229043_at	0.245	0.011575376		-120.998	0.00167	0.00207
		226843_s_at	-0.083	0.093470097
189	EIF5B	201027_s_at	0.02	0.767451507		-122.105	0.87803	0.00161
		201024_x_at	-0.314	0.000862565
190	PER1	36829_at	-0.285	2.25E-06	A_	-123.487	0	0
		202861_at	-0.348	4.85E-07	A_
		244677_at	-0.815	3.68E-09	_B
191	PCBP2	204031_s_at	0.113	0.191026425	A_	-124.012	0.02465	0.00001
		229467_at	-0.199	0.02097386	A_
		213517_at	-0.469	3.02E-06	_B
192	ABCC3	242553_at	-0.116	0.143893251	A_	-127.928	0.37502	0.00479
		230682_x_at	-0.411	0.000379293	_B
		209641_s_at	-0.458	3.68E-06	_B
		208161_s_at	-0.467	7.97E-07	_B
193	TCF7L2	216511_s_at	0.041	0.529780732	A_	-129.069	0.00132	0
		212761_at	0.002	0.972272097	A_
		216037_x_at	-0.039	0.446166296	A_
		216035_x_at	-0.058	0.292573549	A_
		212759_s_at	-0.107	0.006636221	A_
		212762_s_at	-0.44	2.32E-05	_B
194	FLNB	208614_s_at	-0.37	2.15E-05		-129.187	0.00195	0.0011
		1562416_at	-0.718	1.12E-08
195	KCTD12	212192_at	0.518	0.000483189		-129.307	0.0136	0.02956
		212188_at	0.182	0.060069405
196	HNRPDL	209067_s_at	0.17	0.029508031	A_	-130.684	0.00001	0.00135
		209068_at	0.036	0.34908043	A_
		201993_x_at	-0.082	0.210141382	_B
		212454_x_at	-0.179	0.0204327	_B
197	POLR1D	218258_at	0.259	0.005728932	A_	-130.79	0.09472	0.00882
		224857_s_at	0.005	0.982327453	_B
		224874_at	-0.074	0.30484311	_B
198	KNS2	212878_s_at	0.074	0.272106986	A_	-131.37	0.18124	0.00058
		212877_at	-0.213	0.002853103	_B
		213656_s_at	-0.291	0.000726033	_B
199	FN1	214701_s_at	-0.248	0.001894025	A_	-134.764	0	0
		214702_at	-0.635	4.70E-05	A_
		235629_at	-1.004	2.78E-07	_B
		1558199_at	-1.282	1.32E-07	_B
200	APP	200602_at	-0.03	0.626757868		-136.296	0.6621	0.00679
		214953_s_at	-0.359	0.001959595
201	LAMP1	201551_s_at	0.508	0.034954625	A_	-138.231	0.00024	0.01584
		213728_at	0.158	0.002753002	_B
		201552_at	0.074	0.259123026	_B
		201553_s_at	0.014	0.893742296	_B
202	ZNF330	213760_s_at	0.07	0.204153433		-138.236	0.19197	0.00013
		209814_at	-0.257	0.000204643
203	RRM1	201477_s_at	0.365	0.000246821		-141.826	0.73494	0.00491
		201476_s_at	0.038	0.594625196
204	CTNNB1	201533_at	0.018	0.818823847		-142.395	0.87892	0.01579
		242558_at	-0.309	0.006962846
205	NRG1	206237_s_at	-0.009	0.825133737	A_	-142.461	0.00033	0
		208230_s_at	-0.081	0.283875981	A_
		206343_s_at	-0.512	0.000100999	A_
		208241_at	-0.856	3.93E-07	_B
206	FZD1	204451_at	1.451	3.25E-12		-143.406	0.00381	0.00044
		204452_s_at	1.083	1.79E-10
207	KCTD15	222664_at	0.572	6.31E-09		-144.922	0.02416	0.00006
		218553_s_at	0.24	0.000236075
208	FAM62B	224698_at	0.17	0.032978337	A_	-147.049	0.0003	0.03873
		239334_at	0.031	0.735867842	A_
		224699_s_at	0.001	0.94339917	_B
		1558511_s_at	-0.018	0.917027683	_B
		235912_at	-0.151	0.088894476	_B
209	BCLAF1	201084_s_at	0.082	0.18945497	A_	-147.763	0.05538	0.00073
		214499_s_at	-0.043	0.458103236	A_
		201101_s_at	-0.274	0.000791831	_B
210	XPO7	212166_at	0.059	0.047959328		-148.15	0.0184	0.00002
		208459_s_at	-0.263	0.000311834
211	LRRFIP1	201861_s_at	-0.255	0.00143443		-148.292	0.0025	0.00712
		223492_s_at	-0.591	4.80E-06
212	QSER1	226265_at	0.076	0.335468833		-150.2	0.24417	0.00234
		229982_at	-0.247	0.001455155
213	NPEPPS	201455_s_at	-0.209	0.000397294		-150.232	0.05141	0.00002
		201454_s_at	-0.537	2.38E-09
214	FUBP1	203091_at	0.021	0.648340031		-152.582	0.74447	0.00068
		214093_s_at	-0.303	0.000947379
215	F11R	224097_s_at	0.53	8.21E-05	A_	-154.126	0.00062	0.00015
		221664_s_at	0.198	0.003687165	_B
		226482_s_at	0.044	0.523908557	_B
216	GART	212379_at	-0.29	7.62E-08	A_	-155.676	0	0
		212378_at	-0.388	1.94E-05	A_
		230097_at	-0.93	1.94E-08	_B
217	EWSR1	210011_s_at	-0.04	0.431947457	A_	-155.998	0.0032	0
		209214_s_at	-0.197	0.000402939	A_
		229966_at	-0.525	4.79E-07	_B
218	ZNF598	232367_x_at	-0.08	0.102117594		-158.717	0.1596	0.00049
		225104_at	-0.402	2.54E-05
219	ERRFI1	224657_at	-0.632	9.98E-06		-162.302	0	0.01517
		235419_at	-1.058	4.37E-07
220	SPEN	1556059_s_at	0.196	0.000689109	A_	-162.78	0.03201	0.00063
		201997_s_at	0.167	0.0025176	A_
		1556058_s_at	0.125	0.046246295	A_
		201996_s_at	-0.146	0.105034322	_B
221	HSPC159	226188_at	0.157	0.066625113		-162.804	0.00023	0.00644
		219998_at	-0.14	0.044441959
222	IL6ST	212195_at	0.299	0.00468171		-164.881	0.99439	0.02582
		212196_at	-0.021	0.958692783
223	TSHZ3	223393_s_at	0.422	0.00023431		-165.011	0.08027	0.00673
		223392_s_at	0.101	0.110670282
224	PDPN	221898_at	0.422	0.001590012		-166.684	0.06488	0.02489
		226658_at	0.102	0.171718577
225	MKNK1	209467_s_at	-0.14	5.33E-05		-169.98	0.00023	0.00007
		243256_at	-0.468	2.34E-06
226	CCDC93	209688_s_at	0.101	0.079187601	A_	-170.414	0.0111	0.00207
		244648_at	-0.165	0.053702345	_B
		243282_at	-0.23	0.00180056	_B
227	PEG10	212094_at	2.607	3.25E-12		-172.424	0	0
		212092_at	1.674	4.91E-12
228	U2AF1	202858_at	-0.048	0.438668374		-175.69	0.56538	0.00562
		232141_at	-0.364	0.000183928
229	LSP1	228158_at	0.019	0.74111368		-175.977	0.92155	0.0002
		242133_s_at	-0.297	5.00E-05
230	RBBP6	212783_at	0.022	0.614140008	A_	-177.929	0.62982	0.00018
		205178_s_at	0.02	0.724084612	A_
		223802_s_at	-0.297	0.00058094	_B
231	METAP2	209861_s_at	-0.213	0.04033209		-178.253	0.24307	0.01115
		244185_at	-0.53	2.21E-07
232	RRM2	201890_at	1.21	3.33E-07		-183.133	0	0.00024
		209773_s_at	0.523	8.08E-07
233	PAPD4	225761_at	-0.188	0.004253667		-186.182	0.00653	0.00422
		222282_at	-0.508	1.52E-05
234	PTPRF	200636_s_at	-0.286	0.000312566	A_	-187.114	0	0
		200635_s_at	-0.338	5.04E-05	A_
		200637_s_at	-0.448	1.14E-05	A_
		215066_at	-0.861	9.56E-08	_B
235	NAV1	224774_s_at	0.203	1.28E-06	A_	-187.149	0.00361	0
		227584_at	0.082	0.124698038	A_
		224772_at	-0.038	0.560249446	_B
		224770_s_at	-0.11	0.00195694	_B
		224771_at	-0.132	0.026921555	_B
236	BIRC6	233093_s_at	-0.344	3.74E-06	A_	-190.428	0	0
		224635_s_at	-0.407	3.20E-06	A_
		242068_at	-0.893	1.05E-07	_B
237	ARFGEF1	202956_at	0.158	0.018799682	A_	-191.764	0.00007	0.00173
		234768_at	-0.045	0.475872975	_B
		202955_s_at	-0.093	0.064776939	_B
		216266_s_at	-0.15	0.012849259	_B
238	RASAL2	234343_s_at	-0.05	0.12377863		-193.326	0.52056	0
		222810_s_at	-0.36	8.54E-08
239	TTC3	208073_x_at	0.114	0.017203132	A_	-195.326	0.00002	0.00001
		210645_s_at	0.073	0.056234835	A_
		208662_s_at	-0.137	0.026403302	_B
		208661_s_at	-0.199	0.014260745	_B
		208663_s_at	-0.235	0.001714851	_B
240	TSPAN5	225387_at	0.989	7.87E-12	A_	-196.139	0.00023	0.00001
		225388_at	0.678	9.32E-09	_B
		209890_at	0.461	4.28E-05	_B
241	C14orf92	201684_s_at	0.089	0.021188605		-198.998	0.00965	0.00001
		201683_x_at	-0.214	0.00030407
242	C1orf63	209007_s_at	-0.13	0.051464086		-199.336	0.11835	0.00207
		209006_s_at	-0.44	1.17E-05
243	KIF1B	225878_at	0.15	0.006285799	A_	-203.802	0.00012	0.00002
		226968_at	0.143	0.010927711	A_
		209234_at	-0.141	0.000772381	_B
244	MRCL3	201319_at	-0.085	0.168036082		-204.462	0.26775	0.00315
		230733_at	-0.392	4.74E-05
245	CYP2U1	226402_at	1.1	6.12E-07		-205.311	0	0.00048
		226393_at	0.498	5.74E-08
246	JMJD1C	241661_at	0.115	0.005165728	A_	-206.473	0.00013	0.00077
		224933_s_at	0.034	0.267817337	A_
		221763_at	-0.115	0.120891151	_B
		228793_at	-0.215	0.021098011	_B
247	NBN	202907_s_at	0.127	0.140912291		-207.556	0.01861	0.00491
		202905_x_at	-0.172	0.008245945
248	C9orf88	233974_s_at	-0.04	0.498308031		-207.876	0.67328	0.00277
		223019_at	-0.345	0.000156295
249	CTTN	201059_at	-0.072	0.155484553		-209.392	0.41346	0.00019
		214074_s_at	-0.377	2.82E-06
250	ZNF146	200050_at	0.005	0.9072981		-210.463	0.99053	0.002
		1554433_a_at	-0.3	5.22E-05
251	XIST	243712_at	-0.297	0.000445316	A_	-214.848	0	0.00029
		214218_s_at	-0.317	0.003589641	A_
		221728_x_at	-0.363	0.000532566	A_
		224588_at	-0.566	1.79E-05	_B
		227671_at	-0.667	3.64E-07	_B
		224590_at	-0.676	1.52E-06	_B
		224589_at	-0.736	2.63E-07	_B
252	GPBP1L1	222452_s_at	-0.012	0.781452828	A_	-215.2	0.06902	0.00001
		217877_s_at	-0.116	0.029450838	A_
		1560263_at	-0.422	1.18E-05	_B
253	TEAD4	41037_at	0.8	1.27E-08		-216.597	0	0.00034
		204281_at	0.438	2.31E-08
254	FLJ21127	218584_at	0.086	0.031477676		-217.086	0.03679	0.00001
		1556864_at	-0.213	9.19E-05
255	PQLC2	1555783_x_at	0.321	3.42E-05		-218.216	0.83719	0.00007
		220453_at	0.019	0.598108835
256	PRRG4	238513_at	1.348	1.54E-10		-222.626	0	0.00003
		207291_at	0.777	2.72E-09
257	SENP6	202318_s_at	-0.101	0.024130363		-223.346	0.0338	0.00125
		243768_at	-0.404	5.13E-05
258	DUSP22	218845_at	0.031	0.403875696		-223.627	0.7607	0
		226440_at	-0.269	1.82E-06
259	PLXNA1	221537_at	-0.196	0.002805121		-224.023	0.02819	0.00166
		221538_s_at	-0.502	1.01E-06
260	TOP1	208901_s_at	-0.283	1.18E-05		-226.645	0.00105	0.0004
		208900_s_at	-0.6	9.44E-08
261	COQ9	212228_s_at	0.022	0.699625815		-230.421	0.94625	0.00003
		235822_at	-0.276	1.43E-06
262	CYP1B1	202437_s_at	-0.143	0.183592689	A_	-231.447	0.27321	0.03962
		202434_s_at	-0.426	5.64E-05	_B
		202435_s_at	-0.46	0.000122911	_B
		202436_s_at	-0.461	0.000177383	_B
263	SAE1	217946_s_at	0.249	0.001807922		-232.021	0.37873	0.0017
		1555618_s_at	-0.048	0.398523114
264	TEX264	218548_x_at	0.239	0.001808525		-233.314	0.03142	0.00024
		226624_at	-0.055	0.092388139
265	PLAUR	214866_at	-0.051	0.206304095		-234.957	0.23475	0.00156
		211924_s_at	-0.348	0.000301646
266	CGGBP1	224599_at	0.137	0.046957841	A_	-237.338	0.02059	0.0032
		224600_at	0.016	0.815845098	A_
		206861_s_at	-0.157	0.000708522	_B
267	RBM25	212033_at	-0.202	0.015106834	A_	-238.427	0	0
		212031_at	-0.294	0.000353474	A_
		212028_at	-0.343	2.83E-08	A_
		212030_at	-0.397	1.59E-05	A_
		212027_at	-0.737	1.34E-08	_B
		1557081_at	-0.898	4.06E-08	_B
268	CYB561	209163_at	-0.049	0.387946206		-239.046	0.69253	0.00033
		209164_s_at	-0.345	9.45E-06
269	KIRREL	232467_at	-0.039	0.40150019	A_	-239.156	0.00322	0
		220825_s_at	-0.123	0.064208251	A_
		225303_at	-0.138	0.000296563	A_
		215515_at	-0.44	4.42E-07	_B
270	TFDP1	212330_at	0.61	2.11E-09		-241.338	0.00907	0.00011
		204147_s_at	0.303	7.01E-06
271	SLC1A4	212810_s_at	0.56	2.50E-06	A_	-243.34	0.06347	0.0027
		212811_x_at	0.484	1.91E-07	A_
		209610_s_at	0.472	6.94E-06	A_
		209611_s_at	0.2	0.004578015	_B
272	CCNL1	1555411_a_at	-0.193	0.000154941	A_	-245.512	0	0.00509
		220046_s_at	-0.241	0.005410667	A_
		241495_at	-0.538	6.85E-05	_B
273	ANKRD11	234701_at	-0.007	0.851285842		-246.227	0.96503	0.00065
		219437_s_at	-0.3	0.000491186
274	ENDOD1	212573_at	0.415	1.25E-05		-250.889	0.16054	0.00385
		212570_at	0.122	0.057969115
275	KIAA1530	234761_at	-0.093	0.084591017		-252.367	0.30407	0.00034
		233893_s_at	-0.385	2.67E-06
276	IGF1R	203628_at	0.338	1.68E-06		-255.823	0.75324	0.00021
		203627_at	0.047	0.376864907
277	NDRG1	200632_s_at	0.093	0.325405736		-256.652	0.05628	0.06326
		240991_at	-0.194	0.121016389
278	YAP1	224894_at	0.138	0.183652396	A_	-257.671	0.00016	0.02259
		224895_at	0.122	0.050044441	A_
		213342_at	-0.14	0.047690274	_B
279	SLC25A37	218136_s_at	-0.115	0.066139538		-258.687	0.27071	0.00121
		222528_s_at	-0.406	2.24E-06
280	SARS	200802_at	0.123	0.079883994		-263.316	0.00174	0.00574
		231894_at	-0.152	0.0347107
281	MRAS	225185_at	0.666	1.71E-11		-266.747	0.25521	0.00218
		206538_at	0.375	0.000290094
282	SMARCC1	201075_s_at	0.083	0.087095321	A_	-266.981	0.12185	0.00009
		201074_at	-0.011	0.871505126	A_
		201072_s_at	-0.187	0.004413094	_B
		201073_s_at	-0.217	9.34E-05	_B
283	FALZ	232909_s_at	-0.198	0.000481126		-268.504	0.02289	0.00035
		207186_s_at	-0.49	1.96E-07
284	CDC42BPA	203794_at	-0.041	0.367698908		-269.187	0.48401	0.00172
		214464_at	-0.327	0.000372596
285	SEMA3C	203789_s_at	-0.085	0.357927716	A_	-271.945	0.00084	0.00018
		203788_s_at	-0.361	0.000391213	A_
		236947_at	-0.662	9.39E-06	_B
286	ZNF313	211678_s_at	0.088	0.345145431		-276.388	0.32876	0.0077
		200868_s_at	-0.195	0.001948865
287	CDC42SE2	224709_s_at	0.471	1.30E-05		-278.297	0.00736	0.00293
		1552612_at	0.18	0.001707957
288	SMARCA2	217707_x_at	0.615	4.14E-05	A_	-279.411	0.00307	0.01787
		206544_x_at	0.609	1.36E-07	A_
		212257_s_at	0.31	5.49E-05	_B
289	ANTXR1	224694_at	0.144	0.122623683	A_	-280.019	0.03348	0.00701
		227660_at	0.025	0.538549532	A_
		232808_at	-0.152	0.003140837	_B
290	KPNA3	221502_at	0.287	0.002386438		-281.414	0.99109	0.00982
		221503_s_at	0.005	0.935491847
291	MAFF	205193_at	0.008	0.877878967		-282.923	0.93058	0.03272
		36711_at	-0.274	0.029369023
292	LOC162073	227792_at	0.044	0.401026453	A_	-286.948	0.64784	0.00806
		228074_at	0.022	0.905306348	A_
		1568619_s_at	-0.24	5.06E-05	_B
293	SFRS12	212721_at	0.01	0.803530263		-287.938	0.94033	0.00193
		244287_at	-0.271	0.000675709
294	TFAP2A	243603_at	0.09	0.144804982	A_	-291.249	0.27637	0.00089
		204653_at	-0.075	0.199915637	_B
		204654_s_at	-0.198	5.80E-05	_B
295	ATPIF1	218671_s_at	0.31	0.009442117		-293.479	0.83226	0.05755
		223338_s_at	0.031	0.759613852
296	ATP11B	1554556_a_at	0.135	0.028511499	A_	-298.76	0.00009	0.00148
		1564063_a_at	0.126	0.037515189	A_
		1564064_a_at	-0.13	0.027114164	_B
297	PHLDA1	225842_at	-0.356	0.000362946	A_	-309.333	0	0.00178
		217998_at	-0.362	2.62E-06	A_
		218000_s_at	-0.435	0.000660513	A_
		217996_at	-0.647	1.11E-05	_B
		217999_s_at	-0.692	9.66E-06	_B
		217997_at	-0.829	8.32E-07	_B
298	GIT1	218030_at	0.183	0.021104271		-311.277	0.05387	0.01416
		240229_at	-0.088	0.236221829
299	SH3RF2	243582_at	-0.041	0.52039142	A_	-311.5	0.01638	0.00076
		228892_at	-0.122	0.018095354	A_
		238827_at	-0.398	0.000203716	_B
300	CTDSP2	203445_s_at	0.2	7.80E-05		-312.781	0.36367	0.00025
		208735_s_at	-0.073	0.192774752
301	PKM2	201251_at	-0.159	0.02293976		-313.555	0.04043	0.02316
		213700_s_at	-0.436	0.000101005
302	THBS1	201110_s_at	-0.224	0.001601346	A_	-316.082	0.00009	0.00252
		201109_s_at	-0.457	3.90E-06	A_
		239336_at	-0.658	8.50E-05	_B
		201107_s_at	-0.699	3.90E-05	_B
		215775_at	-0.725	2.57E-05	_B
		235086_at	-0.73	1.74E-08	_B
303	7-Mar	202653_s_at	0.035	0.677338796		-321.304	0.74658	0.02064
		202654_x_at	-0.236	0.007209744
304	AYTL1	227889_at	0.231	0.020117746		-321.93	0.81596	0.04109
		239598_s_at	-0.039	0.770811223
305	DYNC1LI2	224616_at	-0.018	0.69101252		-322.145	0.96727	0.00002
		203590_at	-0.288	1.13E-07
306	ELL2	226982_at	-0.075	0.234035587	A_	-324.65	0	0
		214446_at	-0.15	0.016931528	A_
		226099_at	-0.278	0.010186951	A_
		243659_at	-0.346	0.000151558	A_
		235592_at	-0.588	2.38E-05	A_
		240038_at	-0.887	3.54E-06	_B
307	PDLIM7	203370_s_at	-0.02	0.759290334	A_	-324.733	0.59643	0.00442
		214121_x_at	-0.059	0.444111481	A_
		1569149_at	-0.317	0.000676975	_B
		1569150_x_at	-0.339	0.000229327	_B
308	KIAA0179	212846_at	0.319	0.000914674		-325.393	0.21496	0.00358
		212844_at	0.048	0.199683315
309	AGGF1	222661_at	0.092	0.03550372		-326.315	0.00466	0.00068
		208042_at	-0.169	0.008742028
310	SH3BGRL	201312_s_at	0.374	0.007672286		-329.859	0.03808	0.05557
		201311_s_at	0.103	0.136878427
311	ICOSLG	228976_at	0.163	0.051990675		-332.112	0.00202	0.00853
		213450_s_at	-0.094	0.073237596
312	SUB1	214512_s_at	0.213	0.059036794	A_	-333.24	0.05291	0.06759
		224586_x_at	-0.053	0.499649454	_B
		212857_x_at	-0.057	0.442629452	_B
313	UBE2Z	217750_s_at	0.062	0.130860411		-333.357	0.03027	0.00255
		236107_at	-0.202	0.011206764
314	C2orf18	225695_at	0.147	0.023625042	A_	-336.847	0.00052	0.00105
		219783_at	0.073	0.082102945	A_
		1554444_s_at	-0.126	0.019628252	_B
315	KIAA0152	200617_at	0.194	3.23E-06		-336.929	0.56943	0.00014
		200616_s_at	-0.072	0.197451935
316	SLC2A9	240223_at	0.087	0.139523728		-343.342	0.0273	0.00475
		219991_at	-0.173	0.016159685
317	SP1	224760_at	0.096	0.166398203		-344.209	0.31948	0.00107
		224754_at	-0.167	0.000116779
318	SLC20A2	231818_x_at	0.145	0.177453971		-344.956	0.02883	0.0454
		202744_at	-0.11	0.115890989
319	MYO9B	214780_s_at	0.072	0.158439469		-350.284	0.04602	0.0035
		242742_at	-0.187	0.012161444
320	HNRPUL2	225405_at	0.387	9.08E-06		-350.734	0.02998	0.00076
		222264_at	0.121	0.003077033
321	ALCAM	201952_at	0.156	0.01100877		-352.152	0.19971	0.02137
		201951_at	-0.104	0.323572681
322	MLXIP	1554886_a_at	0.184	0.003602224	A_	-352.28	0.00549	0.0004
		225157_at	0.024	0.578994135	_B
		202519_at	-0.08	0.02200141	_B
323	SRRM2	1554671_a_at	0.014	0.825496362	A_	-353.561	0.12407	0.00092
		207435_s_at	-0.068	0.142230238	A_
		208610_s_at	-0.331	0.001278639	_B
324	DAPP1	236707_at	-0.12	0.097318589		-354.495	0.29429	0.01601
		222858_s_at	-0.383	2.15E-05
325	PIGL	232262_at	-0.025	0.740203991		-355.353	0.95295	0.06546
		205873_at	-0.286	2.04E-05
326	CSNK1A1	208865_at	-0.059	0.341991046	A_	-355.838	0.00007	0
		206562_s_at	-0.111	0.063497506	A_
		208866_at	-0.36	2.45E-06	A_
		240221_at	-0.558	1.97E-07	_B
		243338_at	-0.634	6.83E-07	_B
		1556007_s_at	-0.636	2.04E-06	_B
		1556006_s_at	-0.693	4.73E-08	_B
327	ACTR2	1554390_s_at	0.219	0.003669547	A_	-356.113	0.2784	0.03428
		200727_s_at	0.19	0.008126412	A_
		1558015_s_at	0.028	0.745084994	_B
		200728_at	-0.035	0.624334192	_B
		200729_s_at	-0.086	0.431307768	_B
328	ATP5H	210149_s_at	0.179	0.043627655		-356.626	0.0131	0.01266
		1555998_at	-0.077	0.158194956
329	LATS2	227013_at	-0.08	0.306526105		-356.902	0.55095	0.01047
		223380_s_at	-0.341	9.37E-05
330	MAPK8IP3	213177_at	0.023	0.828154489		-357.075	0.96311	0.01423
		213178_s_at	-0.238	0.000479704
331	HSPA5	230031_at	0	0.901705971		-357.865	0.98392	0.0048
		211936_at	-0.261	0.001672933
332	MARCKS	201669_s_at	0.285	0.002964695		-360.76	0.90538	0.02171
		201670_s_at	0.025	0.775165211
333	SLC16A1	202234_s_at	0.712	2.57E-07	A_	-360.784	0.00082	0.00195
		209900_s_at	0.57	5.18E-07	A_
		202236_s_at	0.386	7.34E-05	_B
		1557918_s_at	0.261	0.011565477	_B
334	VRK3	221998_s_at	0.376	9.95E-05	A_	-365.168	0.03291	0.00349
		221999_at	0.129	0.053890808	_B
		218022_at	0.089	0.085084726	_B
335	CEP164	204251_s_at	-0.104	0.122121108		-367.641	0.30803	0.01003
		1558953_s_at	-0.363	4.78E-05
336	SGPP1	223391_at	0.604	4.50E-06		-371.793	0.07386	0.09698
		221268_s_at	0.339	0.007306867
337	SORBS3	207788_s_at	0.412	8.61E-06		-371.902	0.03128	0.002
		209253_at	0.151	0.002667503
338	BCAR3	204032_at	-0.374	0.000628316		-371.929	0.07377	0.03147
		239908_at	-0.64	6.15E-08
339	ZBTB17	203601_s_at	0.163	0.006563055		-376.045	0.05553	0.00232
		203602_s_at	-0.089	0.123029115
340	LOC399959	225381_at	-0.805	2.99E-07	A_	-376.716	0.00022	0.05513
		232113_at	-1.025	1.65E-07	_B
		233364_s_at	-1.176	3.51E-09	_B
341	EGFR	1565483_at	0.323	0.442800973	A_	-376.751	0	0
		1565484_x_at	0.213	0.607762578	A_
		201984_s_at	-0.18	0.021421978	A_
		201983_s_at	-0.311	0.000504772	A_
		210984_x_at	-0.366	0.000113992	A_
		224999_at	-0.376	0.000127128	A_
		211607_x_at	-0.391	3.28E-05	A_
		233044_at	-0.702	0.000146936	_B
		232120_at	-0.728	2.28E-05	_B
		232925_at	-0.825	1.13E-05	_B
		232541_at	-0.952	2.64E-06	_B
342	DDX3X	201210_at	0.139	0.052596326	A_	-381.928	0.00197	0.02895
		212515_s_at	-0.025	0.647552135	_B
		212514_x_at	-0.048	0.44302426	_B
		201211_s_at	-0.121	0.075704483	_B
343	HRH3	221663_x_at	0.183	0.009378333		-382.902	0.12807	0.00502
		1555215_a_at	-0.069	0.229407385
344	PLXNB1	215668_s_at	-0.141	0.018035812		-387.364	0.16965	0.00252
		215807_s_at	-0.396	3.17E-06
345	C1orf79	223774_at	0.131	0.164915226	A_	-390.059	0.01629	0.0499
		228990_at	-0.1	0.081941631	_B
		223773_s_at	-0.118	0.154386561	_B
346	WNK1	211992_at	0.09	0.067936131		-391.846	0.01461	0.00188
		211993_at	-0.156	0.013410507
347	ARIH1	201880_at	0.095	0.034588125	A_	-394.269	0.0132	0.00227
		201878_at	-0.025	0.661178479	A_
		201881_s_at	-0.122	0.029700681	_B
		201879_at	-0.175	0.002254535	_B
348	ACSL3	201660_at	0.074	0.340907298	A_	-394.555	0.08743	0.09404
		201662_s_at	-0.145	0.203494993	_B
		201661_s_at	-0.189	0.047779826	_B
349	ITGAV	202351_at	0.073	0.336622399	A_	-395.007	0.0873	0.00464
		241769_at	-0.172	0.133781249	A_
		236251_at	-0.358	0.000906271	_B
350	EPM2AIP1	227847_at	0.13	0.000841223		-396.03	0.09436	0.00099
		202909_at	-0.117	0.071983653
351	GALNT1	201722_s_at	0.503	0.000133608	A_	-397.561	0.01095	0.03513
		201724_s_at	0.431	8.78E-05	A_
		201723_s_at	0.222	0.017718117	_B
		1568618_a_at	0.154	0.11751925	_B
352	ZCCHC17	223107_s_at	0.319	4.33E-05		-398.557	0.47258	0.00286
		223108_s_at	0.069	0.198873622
353	RARG	204188_s_at	0.229	0.000992776		-400.951	0.76248	0.00089
		204189_at	-0.02	0.571423148
354	BCAM	40093_at	-0.008	0.802965077		-401.77	0.85424	0.10145
		203009_at	-0.257	0.034701449
355	BUB3	209974_s_at	0.147	0.061531319	A_	-401.872	0.00968	0.0811
		201458_s_at	0.04	0.658329994	A_
		201457_x_at	-0.028	0.542075385	_B
		201456_s_at	-0.117	0.151009953	_B
356	ACAA2	202003_s_at	0.307	0.001562297		-403.228	0.69145	0.03767
		202002_at	0.058	0.529963829
357	CAST	208908_s_at	-0.044	0.36885281	A_	-406.46	0.24563	0.00351
		207467_x_at	-0.049	0.305074855	A_
		1564010_at	-0.298	0.000776908	_B
358	TRAPPC2L	238628_s_at	0.119	0.095240937		-407.032	0.06095	0.0034
		238627_at	-0.123	0.004407202
359	PRKD2	241669_x_at	0.105	0.304718656	A_	-408.017	0.49364	0.02943
		209282_at	-0.084	0.156971823	_B
		38269_at	-0.151	0.00035286	_B
360	CAPZB	201950_x_at	0.166	0.01945802	A_	-411.238	0.0524	0.00497
		201949_x_at	0.16	0.003645977	A_
		37012_at	0.111	0.075262561	A_
		232949_at	-0.094	0.104827564	_B
361	LARP1	212137_at	0.266	0.000135977	A_	-411.617	0.8776	0.00381
		212193_s_at	0.027	0.683187873	_B
		210966_x_at	-0.011	0.795882766	_B
362	CHFR	218803_at	0.148	0.014560921		-412.346	0.01815	0.00231
		223931_s_at	-0.092	0.073367752
363	MESP1	229195_at	0.189	0.019710656		-412.53	0.32055	0.02868
		243387_at	-0.056	0.430451972
364	NPAS2	205460_at	-0.132	0.015079111	A_	-413.852	0.00018	0.00031
		213462_at	-0.264	0.000408536	A_
		39549_at	-0.277	0.001438936	A_
		1557690_x_at	-0.458	2.50E-05	_B
		1557689_at	-0.56	1.66E-06	_B
365	SERBP1	210466_s_at	0.194	0.055313585	A_	-415.123	0.00791	0.04263
		217724_at	0.17	0.043396326	A_
		217725_x_at	-0.056	0.560341674	_B
		210076_x_at	-0.063	0.316838808	_B
		209669_s_at	-0.073	0.380508667	_B
366	SCARB2	224983_at	0.171	0.051880992	A_	-415.172	0.21744	0.13587
		201646_at	0.096	0.228814206	A_
		201647_s_at	-0.095	0.455848362	_B
367	C3orf9	222681_at	0.149	0.005637398		-416.447	0.07824	0.00224
		218587_s_at	-0.092	0.124509104
368	PRPF40A	218053_at	0.064	0.344779316	A_	-418.028	0.54629	0.01134
		233080_s_at	0.001	0.91511642	A_
		213729_at	-0.184	0.000387744	_B
369	BBX	223135_s_at	0.04	0.363042196	A_	-421.262	0.27035	0.01036
		223134_at	-0.042	0.553773994	A_
		232008_s_at	-0.23	0.004269031	_B
370	EIF5	208708_x_at	0.001	0.992869053	A_	-421.706	0.66816	0.01824
		208290_s_at	-0.053	0.510556301	A_
		208705_s_at	-0.299	0.001658025	_B
371	BAZ1A	217986_s_at	0.223	0.001556067		-424.503	0.85606	0.00701
		217985_s_at	-0.02	0.677860029
372	TPM4	212481_s_at	0.083	0.41871992	A_	-428.002	0.08879	0.0011
		209344_at	0.052	0.636559697	A_
		1567107_s_at	-0.049	0.659754281	A_
		237561_x_at	-0.216	0.029509921	A_
		235094_at	-0.424	3.47E-05	_B
373	DAAM1	216060_s_at	-0.043	0.320030529	A_	-429.301	0.45029	0.01648
		244062_at	-0.288	0.000922263	_B
		232552_at	-0.288	0.002798976	_B
374	AXL	202685_s_at	0.172	0.003149944		-430.196	0.28618	0.00452
		202686_s_at	-0.068	0.261457837
375	GSK3A	632_at	0.036	0.513752241	A_	-430.671	0.3806	0.12575
		202210_x_at	0.019	0.977158083	A_
		230368_at	-0.208	0.033760325	_B
376	RPL37	224763_at	0.061	0.378136663		-432.034	0.67371	0.00233
		224767_at	-0.18	0.000120068
377	ACIN1	201715_s_at	-0.208	0.000364495		-432.739	0.03354	0.00259
		243249_at	-0.456	9.10E-07
378	RALY	201271_s_at	0.238	0.000349107		-433.537	0.9903	0.00031
		224096_at	-0.003	0.901434952
379	PEBP1	205353_s_at	0.189	0.025472851		-436.605	0.18331	0.01519
		211941_s_at	-0.05	0.334792984
380	SERPINA1	211429_s_at	0.077	0.222054626	A_	-438.224	0.08347	0.03424
		202833_s_at	-0.045	0.615877234	A_
		230318_at	-0.18	0.015319773	_B
381	CORO1C	222409_at	0.108	0.131857216		-440.536	0.02382	0.0198
		221676_s_at	-0.123	0.075872649
382	HSP90B1	200599_s_at	-0.039	0.613247093	A_	-440.852	0.4568	0.00091
		216449_x_at	-0.204	0.032895907	A_
		239451_at	-0.441	4.37E-08	_B
		200598_s_at	-0.442	0.000804217	_B
383	CD74	209619_at	0.142	0.002743482		-441.409	0.02762	0.0002
		241849_at	-0.091	0.030502415
384	LOC440993	1557293_at	-0.165	0.053559857		-443.347	0.11411	0.05898
		1558220_at	-0.407	0.00032301
385	MTDH	212250_at	0.399	0.000980967	A_	-444.546	0.03599	0.0132
		212248_at	0.156	0.032113324	_B
		212251_at	0.032	0.748147938	_B
386	DDX42	201788_at	0.003	0.938482754		-445.244	0.99469	0.00424
		1559954_s_at	-0.235	0.001750172
387	HNRPA0	201054_at	0.508	1.69E-05		-445.58	0.07428	0.03931
		201055_s_at	0.263	0.007905407
388	SLC4A11	223748_at	0.428	8.21E-07		-445.686	0.05382	0.00206
		233550_s_at	0.185	0.000657489
389	MGC26963	227038_at	0.461	0.000973092		-447.118	0.00856	0.06119
		243141_at	0.211	0.008233277
390	CLCF1	219500_at	-0.102	0.08361184	A_	-449.483	0.26566	0.02418
		235525_at	-0.287	0.001703828	_B
		1556385_at	-0.369	5.12E-05	_B
391	SMARCB1	212167_s_at	0.15	0.000674745		-451.331	0.31126	0.00262
		231324_at	-0.085	0.184416955
392	TMEM30A	222391_at	0.145	0.095221691	A_	-453.203	0.13833	0.17506
		217743_s_at	-0.091	0.451263277	_B
		232591_s_at	-0.091	0.538366398	_B
393	SCAMP1	212416_at	0.371	0.001059717	A_	-454.068	0.08397	0.10785
		212417_at	0.147	0.109524119	_B
		1552978_a_at	0.084	0.317234744	_B
394	PLEKHG5	237646_x_at	0.018	0.987579759		-454.423	0.99987	0.08345
		227142_at	-0.217	0.000204897
395	LNPEP	225176_at	-0.061	0.397736085		-454.43	0.74629	0.00578
		231866_at	-0.297	4.58E-05
396	KIAA0692	212200_at	0.164	0.018622166		-456.89	0.20875	0.01593
		212201_at	-0.069	0.315820278
397	HDGFRP3	209524_at	0.616	7.49E-06	A_	-458.997	0.00017	0.02362
		216693_x_at	0.336	0.00032547	_B
		209526_s_at	0.335	0.000127841	_B
398	ANKRD15	238789_at	-0.118	0.019612305		-460.024	0.24912	0.00161
		213005_s_at	-0.354	2.05E-06
399	LOC285014	235418_at	0.115	0.017219232		-461.127	0.01149	0.00158
		235621_at	-0.11	0.037891395
400	FAM100B	224783_at	0.267	4.27E-06		-462.653	0.95423	0.01528
		224785_at	0.034	0.677047671
401	FEN1	204767_s_at	1.181	5.48E-10		-463.041	0.00003	0.00548
		204768_s_at	0.838	7.45E-11
402	NALP1	1562257_x_at	-0.066	0.466114859	A_	-463.4	0.00119	0.00002
		1562256_at	-0.094	0.361701614	A_
		218380_at	-0.302	5.95E-06	A_
		210113_s_at	-0.476	2.74E-07	_B
		211822_s_at	-0.562	1.93E-07	_B
		211824_x_at	-0.617	1.14E-07	_B
403	MXRA7	212509_s_at	0.301	0.004317654		-466.953	0.17116	0.03489
		227326_at	0.067	0.179080609
404	MYST3	202423_at	0.233	4.01E-06		-467.646	0.99945	0.00117
		221715_at	0.001	0.963575556
405	TNFSF10	202688_at	0.119	0.373862535		-469.184	0.61285	0.32871
		202687_s_at	-0.112	0.622330017
406	PLCD3	1552476_s_at	0.095	0.130071986		-472.544	0.05046	0.00666
		1557244_a_at	-0.131	0.019591118
407	FXR1	201637_s_at	0.138	0.140520744		-474.821	0.06854	0.04375
		201635_s_at	-0.087	0.167546155
408	MGEA5	200899_s_at	-0.152	0.002310366	A_	-475.019	0.00501	0.00325
		214972_at	-0.209	0.002527464	A_
		223494_at	-0.426	1.47E-05	_B
409	SRA1	224130_s_at	0.129	0.035929639		-476.884	0.01501	0.00193
		224864_at	-0.09	0.014714008
410	SAPS3	217928_s_at	0.064	0.148873131		-478.192	0.05322	0.00643
		222467_s_at	-0.162	0.023911811
411	LITAF	200704_at	0.222	0.004112612		-478.868	0.92572	0.01716
		200706_s_at	-0.008	0.785139989
412	RASSF7	204927_at	0.295	8.96E-05		-480.547	0.70465	0.00903
		40359_at	0.065	0.370581842
413	RAI1	1552558_a_at	0.074	0.124893202	A_	-483.722	0.06967	0.00014
		1556540_a_at	-0.05	0.135805314	A_
		226143_at	-0.216	0.000901581	_B
414	RDH13	225449_at	-0.121	0.018096404		-484.378	0.35896	0.001
		225467_s_at	-0.35	2.60E-07
415	SAR1A	201542_at	0.309	0.001725807		-484.551	0.41091	0.06699
		201543_s_at	0.081	0.287081594
416	COL12A1	225664_at	-0.282	0.000156883	A_	-484.926	0	0.00363
		231766_s_at	-0.397	3.28E-05	A_
		234951_s_at	-0.444	0.000175828	A_
		231879_at	-0.472	3.58E-05	A_
		233109_at	-0.77	3.99E-06	_B
417	DCBLD2	239446_x_at	0.052	0.748557747	A_	-485.101	0.83195	0.13871
		224911_s_at	-0.173	0.021477528	_B
		213865_at	-0.185	0.023906878	_B
418	FTSJ2	218356_at	0.667	2.93E-08		-485.967	0.00649	0.00571
		222130_s_at	0.412	1.19E-06
419	CKAP4	200999_s_at	-0.17	0.041245478		-486.57	0.15433	0.05281
		200998_s_at	-0.401	0.000121663
420	MCCC1	218440_at	0.066	0.190124624		-489.434	0.08483	0.0085
		242223_at	-0.158	0.023868958
421	SPEG	232153_at	0.075	0.239160591		-489.604	0.21789	0.00801
		205265_s_at	-0.15	0.008130112
422	PARG	1558784_at	-0.088	0.088703375		-497.331	0.39023	0.00306
		229428_at	-0.314	1.99E-05
423	CTSD	200766_at	0.094	0.18469975		-499.079	0.15597	0.0093
		227886_at	-0.128	0.008642751
424	SLC2A4RG	222650_s_at	0.043	0.596709831		-500.736	0.83632	0.01189
		218494_s_at	-0.181	0.000715366
425	HES1	203395_s_at	0.584	1.36E-08		-500.772	0.05458	0.00955
		203394_s_at	0.348	2.22E-05
426	TRAM2	238395_at	0.241	0.005418317		-502.663	0.87917	0.02616
		202369_s_at	0.017	0.728011834
427	BNC1	206581_at	-0.109	0.086795497		-507.52	0.0441	0.09897
		1552487_a_at	-0.336	0.010848296
428	LOC401504	226635_at	-0.255	0.002166924		-509.694	0.20181	0.01911
		225640_at	-0.481	1.20E-07
429	WDR68	209592_s_at	0.111	0.004509155	A_	-510.878	0.09013	0.00999
		221744_at	0.063	0.248824628	A_
		224748_at	0.038	0.289929462	A_
		224730_at	-0.014	0.749196687	_B
		221745_at	-0.118	0.091283234	_B
430	TRA2A	204658_at	-0.104	0.119921036	A_	-512.978	0.00051	0.00002
		213575_at	-0.188	0.027336796	A_
		213593_s_at	-0.452	2.83E-05	A_
		229574_at	-0.661	6.88E-06	_B
431	PCMT1	205202_at	0.624	0.000223103	A_	-516.646	0.00039	0.17036
		208857_s_at	0.358	0.006920589	_B
		210156_s_at	0.357	0.001436705	_B
432	SFRS2IP	206989_s_at	-0.093	0.253543138	A_	-519.501	0.88	0.00588
		209376_x_at	-0.311	6.26E-09	_B
		213850_s_at	-0.333	3.85E-05	_B
433	EGR1	201694_s_at	0.493	4.78E-05		-521.828	0.052	0.07258
		201693_s_at	0.264	0.004600812
434	PSMD1	201199_s_at	0.168	0.000862069		-522.539	0.5892	0.00385
		201198_s_at	-0.051	0.356468294
435	PRKAB2	225278_at	0.179	0.0030454		-523.318	0.72433	0.00782
		1558027_s_at	-0.039	0.539250634
436	WDR42A	216885_s_at	-0.041	0.494122877	A_	-525.279	0.50262	0.0183
		202249_s_at	-0.055	0.393869594	A_
		243318_at	-0.271	0.000611816	_B
437	RARA	203750_s_at	0.084	0.267856478		-525.34	0.17644	0.02164
		240630_at	-0.132	0.023797505
438	RAD23B	201223_s_at	0.154	0.097972997	A_	-526.33	0.2393	0.14721
		223598_at	-0.018	0.761502164	_B
		201222_s_at	-0.072	0.416460915	_B
439	TRIM25	206911_at	-0.158	0.003928169		-526.467	0.12464	0.00479
		224806_at	-0.38	3.99E-06
440	TP73L	209863_s_at	-0.118	0.152375611	A_	-526.994	0.02981	0.06077
		211834_s_at	-0.126	0.107106943	A_
		211195_s_at	-0.189	0.030511424	A_
		211194_s_at	-0.202	0.024023466	A_
		207382_at	-0.405	1.12E-05	_B
441	C7orf30	226386_at	0.164	0.052523409		-527.166	0.39498	0.06398
		226385_s_at	-0.053	0.507580872
442	CEP350	213165_at	0.106	0.079072354	A_	-527.434	0.01496	0.02492
		204373_s_at	-0.059	0.383581151	_B
		213957_s_at	-0.109	0.047292438	_B
443	TAX1BP1	200977_s_at	0.213	0.009152688		-530.672	0.98125	0.02066
		200976_s_at	-0.004	0.899489976
444	TTC17	224849_at	-0.238	4.29E-05	A_	-531.109	0.00055	0.00007
		218972_at	-0.323	4.48E-06	A_
		224852_at	-0.509	4.53E-08	_B
		232323_s_at	-0.566	1.35E-07	_B
445	PDXK	218019_s_at	0.089	0.063375195	A_	-534.077	0.02196	0.00325
		222492_at	-0.001	0.977057378	A_
		218018_at	-0.092	0.095959523	_B
		202671_s_at	-0.141	0.015029089	_B
446	SNRPA1	215722_s_at	0.076	0.240746632	A_	-535.119	0.09018	0.04004
		216977_x_at	-0.032	0.585033929	A_
		206055_s_at	-0.159	0.030744806	_B
447	SH3PXD2A	230767_at	-0.024	0.556653412	A_	-539.443	0.76033	0.00431
		243853_at	-0.032	0.586850483	A_
		213252_at	-0.245	0.000145103	_B
448	ADRBK1	201401_s_at	0.143	0.005214965		-544.239	0.02557	0.00026
		38447_at	-0.067	0.018642576
449	ATP11A	230875_s_at	0.671	8.92E-09		-544.61	0.00145	0.00142
		216488_s_at	0.412	2.91E-09
450	REEP5	208873_s_at	0.312	0.000546059		-545.017	0.48443	0.06255
		208872_s_at	0.098	0.245109962
451	BIN3	1557582_at	-0.024	0.542591511		-547.492	0.80555	0.00356
		222199_s_at	-0.237	0.000747521
452	PAFAH1B1	200816_s_at	0.154	0.018099853	A_	-550.551	0.16456	0.06309
		200815_s_at	0.089	0.216915076	A_
		200813_s_at	0.025	0.564628418	_B
		211547_s_at	-0.103	0.300330917	_B
453	CTNND1	1557944_s_at	-0.134	0.008038708	A_	-555.7	0.0005	0.06243
		208407_s_at	-0.154	0.012824346	A_
		238884_at	-0.382	0.006259294	_B
454	ARL6IP5	200761_s_at	0.005	0.864992798		-555.855	0.93906	0.10918
		200760_s_at	-0.207	0.053257065
455	SLC4A7	209884_s_at	-0.246	0.000896895		-557.765	0.02266	0.04343
		207604_s_at	-0.47	4.80E-05
456	NDFIP2	224802_at	0.158	0.12891289	A_	-557.977	0.35233	0.19855
		224801_at	0.025	0.663774209	_B
		224799_at	-0.093	0.532411846	_B
457	ETV6	235056_at	-0.035	0.567874983	A_	-559.997	0.1299	0.00212
		205585_at	-0.132	0.010823888	A_
		232685_at	-0.344	2.54E-05	_B
458	SOLH	230295_at	-0.106	0.051767867		-560.398	0.35326	0.01117
		204275_at	-0.318	1.57E-05
459	CFB	211920_at	-0.015	0.821454601		-561.411	0.89674	0.16941
		202357_s_at	-0.225	0.05365683
460	MMP28	224207_x_at	-0.035	0.333672796	A_	-561.66	0.00963	0.00986
		222937_s_at	-0.079	0.126167765	A_
		219909_at	-0.086	0.110284686	A_
		239273_s_at	-0.227	0.007539736	_B
		239272_at	-0.353	0.004579628	_B
461	VPS13B	213243_at	-0.123	0.007322096		-562.109	0.19978	0.00265
		236254_at	-0.335	3.39E-06
462	LTB4DH	231897_at	0.135	0.063195966		-562.404	0.12703	0.03354
		228825_at	-0.073	0.260234555
463	P4HA2	1568611_at	0.087	0.182537003		-563.618	0.1084	0.04077
		202733_at	-0.119	0.125797541
464	UGCG	224967_at	-0.051	0.526377277		-563.716	0.77224	0.03732
		204881_s_at	-0.261	0.001345682
465	SNX27	221006_s_at	0.073	0.218076818		-564.516	0.15952	0.01097
		221498_at	-0.134	0.021016413
466	RAB11FIP3	203933_at	0.509	4.48E-08		-565.088	0.38668	0.06658
		228613_at	0.296	0.00666031
467	ARID1B	225181_at	0.171	0.031939184		-567.809	0.4461	0.02492
		244772_at	-0.038	0.477874132
468	KIAA2010	223160_s_at	0.077	0.086426745		-568.928	0.08015	0.03786
		220368_s_at	-0.125	0.162738026
469	PIGQ	204144_s_at	0.049	0.565187352		-573.957	0.93119	0.01808
		1555359_at	-0.159	4.49E-06
470	CXXC5	224516_s_at	1.021	1.16E-08	A_	-576.712	0	0.00061
		233955_x_at	0.766	2.29E-08	_B
		222996_s_at	0.551	3.13E-08	_B
471	CCNG2	202769_at	0.119	0.131895112	A_	-577.042	0.05881	0.14432
		202770_s_at	-0.042	0.63222639	_B
		211559_s_at	-0.086	0.0887658	_B
472	PHLDB1	216019_x_at	0.137	0.008074102		-578.516	0.46536	0.03059
		212134_at	-0.069	0.372068274
473	KHSRP	204372_s_at	0.088	0.101706855		-583.48	0.06172	0.02136
		204371_s_at	-0.111	0.105697273
474	SLC44A1	224596_at	0.187	0.0619893		-585.693	0.99918	0.14506
		224595_at	-0.018	0.984080948
475	PRDM2	203057_s_at	0.442	1.35E-05		-586.608	0.02961	0.01852
		203056_s_at	0.225	0.000331322
476	MAST4	210958_s_at	-0.229	7.57E-05	A_	-587.852	0.00138	0.00316
		40016_g_at	-0.346	2.13E-05	A_
		225613_at	-0.536	1.37E-06	_B
477	ITGA6	201656_at	-0.109	0.225519472		-588.422	0.39806	0.07356
		215177_s_at	-0.315	0.001753698
478	CTBP2	201220_x_at	0.01	0.967035333	A_	-588.445	0.71727	0.01416
		210835_s_at	-0.002	0.898666505	A_
		210554_s_at	-0.043	0.410718498	A_
		236794_at	-0.251	0.00038251	_B
479	TMTC3	226604_at	0.173	0.053579819	A_	-591.916	0.69764	0.19749
		226600_at	0.131	0.163198061	A_
		1560017_at	-0.047	0.672984448	_B
480	SF3A2	226201_at	0.396	1.17E-06	A_	-592.177	0.15564	0.01427
		37462_i_at	0.371	9.96E-06	A_
		209381_x_at	0.176	0.002764753	_B
481	PRKCBP1	230533_at	-0.109	0.00571762		-593.006	0.22521	0.00092
		209048_s_at	-0.314	1.96E-06
482	IGF2BP2	223963_s_at	-0.094	0.102415906		-597.792	0.25468	0.0359
		218847_at	-0.298	0.000891177
483	MAP4	212567_s_at	0.303	1.32E-05	A_	-598.634	0.06701	0.00003
		212566_at	0.245	0.000830834	A_
		200836_s_at	0.147	0.023284423	_B
		243_g_at	0.11	0.079302609	_B
		200835_s_at	-0.087	0.076669193	_B
484	CASR	240886_at	0.063	0.435206897		-598.918	0.53807	0.03766
		210577_at	-0.139	0.010713705
485	EXT2	202012_s_at	0.035	0.609409438		-600.966	0.80594	0.03916
		202013_s_at	-0.166	0.00478175
486	PHF20	209423_s_at	-0.111	0.014673108		-601.431	0.22598	0.00444
		206567_s_at	-0.315	1.42E-05
487	CSNK1G2	202573_at	0.141	0.022214443		-601.545	0.44779	0.04052
		202574_s_at	-0.06	0.428317266
488	SEMA3F	209730_at	0.032	0.800771471	A_	-603.515	0.77677	0.12595
		206832_s_at	0.029	0.637972024	A_
		35666_at	-0.174	0.005861235	_B
489	SPTBN1	215918_s_at	0.091	0.137975511	A_	-606.399	0.00903	0.05345
		226342_at	0.084	0.130933607	A_
		200672_x_at	-0.03	0.718631728	_B
		212071_s_at	-0.091	0.191338384	_B
		200671_s_at	-0.121	0.081238188	_B
490	MESDC2	224675_at	0.668	3.43E-06		-607.521	0.00299	0.03503
		224679_at	0.424	1.34E-06
491	SERPINE1	202627_s_at	-0.499	0.000154981		-607.67	0.02694	0.12967
		202628_s_at	-0.725	3.23E-06
492	ACTR1B	202135_s_at	-0.111	0.054890293		-609.266	0.28796	0.02274
		230945_at	-0.313	0.000108439
493	LOC339287	224765_at	0.008	0.792316546		-612.974	0.96329	0.00192
		212708_at	-0.191	0.000934858
494	PAPOLA	212718_at	-0.072	0.166357138		-614.072	0.2779	0.041
		212720_at	-0.272	0.003254582
495	PCYT1A	225069_at	0.112	0.011463434		-614.255	0.15775	0.00744
		204209_at	-0.084	0.143172893
496	KLF16	226328_at	0.291	0.003859428		-614.585	0.5591	0.12129
		224111_x_at	0.091	0.37486884
497	TBXA2R	207555_s_at	0.139	0.027767833		-618.392	0.11221	0.00805
		336_at	-0.057	0.161230453
498	FST	204948_s_at	-0.145	0.068544927	A_	-619.005	0.08164	0.09015
		226847_at	-0.172	0.032464451	A_
		207345_at	-0.366	0.000146664	_B
499	SLC30A7	239596_at	0.011	0.784629519		-619.752	0.96519	0.00747
		226217_at	-0.186	0.000561321
500	DAZAP1	229813_x_at	0.101	0.13082079	A_	-620.494	0.07956	0.07442
		226620_x_at	0.04	0.536280969	A_
		218443_s_at	-0.101	0.114215216	_B
501	KRTAP4-7	225225_at	0.014	0.791946844		-622.169	0.95829	0.0193
		225332_at	-0.183	0.001725158
502	PRPF4	209161_at	0.347	3.38E-05		-622.825	0.22456	0.02304
		209162_s_at	0.147	0.019339785
503	KLF7	204334_at	-0.275	0.00017501		-623.024	0.02721	0.04045
		1555420_a_at	-0.487	1.10E-05
504	PIGO	214990_at	0.037	0.565581007	A_	-623.243	0.81237	0.01449
		209998_at	-0.146	0.008747116	_B
		214991_s_at	-0.173	0.001805293	_B
505	LTBP2	204682_at	-0.359	2.91E-05		-624.511	0.04916	0.03425
		223690_at	-0.571	2.20E-07
506	HMG2L1	212597_s_at	0.015	0.795004049		-625.66	0.97326	0.00636
		212596_s_at	-0.181	0.000269728
507	LMAN1	224629_at	0.046	0.456692455		-629.313	0.413	0.07336
		203293_s_at	-0.15	0.094879095
508	GOLGA4	201567_s_at	-0.094	0.109522095		-631.156	0.08185	0.11232
		215203_at	-0.293	0.019487362
509	CDK3	229468_at	-0.088	0.131154758		-633.538	0.38228	0.0327
		207188_at	-0.284	0.00046115
510	DDX31	219328_at	-0.179	3.49E-05		-633.639	0.01008	0.01069
		236210_at	-0.39	4.59E-05
511	NCOR2	207760_s_at	0.082	0.187446411	A_	-635.57	0.14388	0.11462
		240792_at	-0.036	0.493156702	_B
		208889_s_at	-0.129	0.163417019	_B
512	WDR34	224715_at	0.168	0.000146001		-635.769	0.86301	0.0007
		237287_at	-0.027	0.513942527
513	RP5-1022P6.2	224835_at	-0.152	0.000206091		-636.394	0.0268	0.0074
		224826_at	-0.356	3.13E-05
514	RIOK3	202130_at	-0.059	0.272589355	A_	-636.851	0.48858	0.05956
		215588_x_at	-0.244	0.003298459	_B
		202129_s_at	-0.266	0.001629998	_B
515	INTS10	229632_s_at	0.15	0.037115981		-639.032	0.5004	0.03833
		229633_at	-0.043	0.492723648
516	OGT	212307_s_at	-0.201	0.004291188	A_	-639.208	0.01859	0.06097
		207563_s_at	-0.23	0.00526705	A_
		207564_x_at	-0.414	3.32E-05	_B
		209240_at	-0.419	0.000109206	_B
		220594_at	-0.435	7.47E-06	_B
517	COBLL1	203642_s_at	0.173	0.029848125	A_	-639.648	0.3383	0.03268
		203641_s_at	0.11	0.041781982	A_
		238106_at	-0.051	0.378478147	_B
518	XRCC5	208643_s_at	0.055	0.407111595		-639.774	0.34848	0.05694
		208642_s_at	-0.138	0.079566494
519	NCOA5	239815_at	0.099	0.046159275		-642.128	0.04806	0.00871
		234471_s_at	-0.088	0.090504432
520	FOXO3A	224891_at	0.8	2.49E-08	A_	-643.524	0	0
		204131_s_at	0.498	2.14E-08	_B
		224889_at	0.45	4.98E-09	_B
		204132_s_at	0.413	3.09E-06	_B
		210655_s_at	0.38	9.62E-08	_B
		242320_at	-0.084	0.237046285	_B
521	SFRS2B	213152_s_at	0.313	3.22E-05		-644.575	0.41379	0.02357
		214789_x_at	0.119	0.064386305
522	PPIG	208994_s_at	-0.219	0.00837229		-645.438	0.04331	0.10251
		208993_s_at	-0.423	0.000959399
523	RNF123	224186_s_at	0.047	0.167784958		-646.058	0.38068	0.00054
		221063_x_at	-0.145	0.00136665
524	VDAC1	217140_s_at	0.222	0.011514379		-648.836	0.88673	0.07219
		212038_s_at	0.03	0.727146899
525	SPTAN1	214925_s_at	0.063	0.558601463	A_	-648.867	0.60551	0.12338
		215235_at	-0.107	0.090760716	_B
		208611_s_at	-0.145	0.03293187	_B
526	PWP1	201607_at	-0.243	0.001096526	A_	-649.386	0.08641	0.01191
		201608_s_at	-0.269	6.85E-05	A_
		201606_s_at	-0.463	8.19E-09	_B
527	C12orf22	221260_s_at	-0.048	0.348845475		-650.633	0.86822	0.00274
		225042_s_at	-0.239	1.88E-06
528	CXXC1	218058_at	0.228	0.000129955		-651.004	0.75493	0.00284
		48580_at	0.037	0.353242724
529	GAK	202281_at	-0.051	0.080230465		-651.278	0.5248	0.00031
		40225_at	-0.243	1.01E-05
530	GALNT10	212256_at	0.12	0.003499237	A_	-656.261	0.33943	0.01264
		213123_at	0.082	0.100667934	A_
		241202_at	-0.079	0.196511492	_B
531	NFAT5	208003_s_at	-0.146	0.067676935	A_	-657.463	0.59429	0.04661
		215092_s_at	-0.326	9.81E-07	_B
		224984_at	-0.361	2.47E-05	_B
532	STCH	202557_at	-0.093	0.391650826		-657.968	0.33467	0.29598
		202558_s_at	-0.284	0.081715354
533	JARID2	203297_s_at	-0.001	0.965227021		-658.826	0.99734	0.0352
		232835_at	-0.191	0.030065496
534	DNAJA4	225061_at	0.198	0.001757599		-659.771	0.9807	0.00891
		220395_at	0.009	0.853217571
535	CRIM1	202552_s_at	-0.004	0.934698264		-662.027	0.99466	0.03416
		202551_s_at	-0.193	0.006165543
536	PTP4A1	200733_s_at	0.163	0.08933316	A_	-662.038	0.48334	0.21674
		200730_s_at	-0.01	0.905706807	_B
		200732_s_at	-0.012	0.794163217	_B
		200731_s_at	-0.034	0.541120728	_B
537	GABARAPL1	208869_s_at	0.352	3.02E-05		-664.381	0.38364	0.04882
		208868_s_at	0.161	0.048602231
538	TMEM127	219460_s_at	0.358	9.91E-06		-664.977	0.06256	0.00646
		222887_s_at	0.162	0.000340628
539	SERINC3	221472_at	0.169	0.005332232	A_	-668.301	0.94766	0.2734
		211769_x_at	-0.003	0.916227225	_B
		221473_x_at	-0.02	0.908032805	_B
		221471_at	-0.028	0.832790236	_B
540	SNX6	217789_at	0.141	0.019274368		-669.214	0.63459	0.05447
		222410_s_at	-0.047	0.517862076
541	SS18	202816_s_at	0.132	0.011950329		-672.273	0.14369	0.00236
		209954_x_at	-0.053	0.106843006
542	FBXL11	208989_s_at	-0.027	0.518856183	A_	-673.054	0.4133	0.01904
		208987_s_at	-0.034	0.350901692	A_
		208988_at	-0.221	0.005232481	_B
543	MET	203510_at	-0.05	0.390842338	A_	-674.176	0.08345	0.12326
		211599_x_at	-0.11	0.191951485	A_
		213807_x_at	-0.117	0.151768436	A_
		213816_s_at	-0.298	0.004390238	_B
544	BTBD9	235248_at	0.095	0.211857215		-674.382	0.19598	0.0362
		215261_at	-0.084	0.033924401
545	ATP2B1	212930_at	0.547	4.60E-06	A_	-675.079	0.01537	0.09617
		215716_s_at	0.475	4.53E-05	A_
		209281_s_at	0.311	6.24E-05	_B
546	SEPHS1	208939_at	0.333	0.000111311		-677.008	0.03205	0.01225
		208941_s_at	0.138	0.000462284
547	CC2D1A	58994_at	0.324	3.45E-07		-677.043	0.75724	0.03391
		221888_at	0.137	0.129916558
548	BMPR2	225144_at	0.123	0.129434294	A_	-677.558	0.17125	0.0839
		210214_s_at	0.057	0.243195488	A_
		231873_at	-0.087	0.239715427	_B
549	EPRS	200841_s_at	-0.467	6.63E-06		-677.618	0.12289	0.03433
		200842_s_at	-0.667	3.17E-09
550	LOC152485	228046_at	-0.145	0.014696778		-678.855	0.38646	0.01684
		243618_s_at	-0.333	1.81E-06
551	CAMKK2	212252_at	0.283	9.62E-08		-680.69	0.66183	0.00185
		213812_s_at	0.097	0.045786275
552	OSBPL10	216755_at	-0.122	0.020293865		-680.805	0.23685	0.01846
		219073_s_at	-0.31	6.79E-05
553	ADD3	201034_at	0.109	0.16024592	A_	-681.248	0.21517	0.32045
		201753_s_at	-0.017	0.819079592	_B
		201752_s_at	-0.019	0.730689848	_B
		205882_x_at	-0.085	0.241984378	_B
554	RAB40C	213466_at	0.209	0.001041475		-681.362	0.95524	0.01748
		1569396_at	0.024	0.757095926
555	USP36	227093_at	0.05	0.211233544		-684.794	0.44805	0.00159
		224978_s_at	-0.134	0.001962968
556	C1orf19	225399_at	0.298	0.003105229	A_	-685.398	0.01113	0.02873
		230257_s_at	0.106	0.009515284	_B
		225400_at	0.094	0.026710541	_B
557	CEBPG	225527_at	0.285	0.000302559		-689.878	0.67272	0.10547
		204203_at	0.101	0.289376331
558	DBF4B	1555378_at	-0.024	0.681143514		-690.164	0.9655	0.00421
		238508_at	-0.208	1.61E-05
559	GATAD1	208503_s_at	-0.114	0.010910757	A_	-690.4	0.07161	0.00474
		213018_at	-0.181	0.002830215	A_
		214718_at	-0.346	7.83E-06	_B
560	FNBP4	212232_at	-0.291	9.95E-05		-690.873	0.04271	0.05031
		229272_at	-0.49	5.61E-06
561	PLXNA2	227032_at	0.175	0.004738995	A_	-691.169	0.83661	0.02546
		213030_s_at	0.016	0.780692293	_B
		222159_at	-0.022	0.672236334	_B
562	CALD1	212077_at	0.049	0.578915226	A_	-695.666	0.00185	0
		201617_x_at	0.037	0.772500222	A_
		201616_s_at	0.021	0.856688171	A_
		214880_x_at	-0.02	0.638364934	A_
		201615_x_at	-0.221	0.004047001	A_
		235834_at	-0.255	0.004443183	A_
		231881_at	-0.399	0.000553579	_B
		243084_at	-0.409	0.000106627	_B
		205525_at	-0.51	0.000170305	_B
563	EFNB2	202668_at	0.187	0.015415051		-697.515	0.98832	0.06933
		202669_s_at	0.005	0.913501798
564	MTA1	202247_s_at	0.045	0.184557398		-698.546	0.17634	0.0094
		1568929_at	-0.135	0.029222941
565	PDCD4	212593_s_at	-0.046	0.600030975	A_	-700.114	0.02239	0.15076
		202730_s_at	-0.095	0.034538052	A_
		202731_at	-0.283	0.028535583	_B
566	RUFY1	218243_at	0.276	8.42E-06		-700.668	0.6145	0.00755
		233380_s_at	0.094	0.104789335
567	FLJ43663	238619_at	-0.531	2.63E-05		-703.837	0.04224	0.15446
		239331_at	-0.738	5.54E-07
568	DSC2	204750_s_at	0.114	0.197558618	A_	-705.602	0.41723	0.23603
		226817_at	0.015	0.731708107	_B
		204751_x_at	-0.082	0.417748524	_B
569	PAPOLG	1556929_at	0.018	0.968836605		-706.478	0.99816	0.21393
		224427_s_at	-0.163	0.026693883
570	FXC1	222481_at	0.08	0.069881907		-707.628	0.06638	0.00994
		217981_s_at	-0.094	0.068171094
571	USP31	226035_at	0.047	0.338381613	A_	-708.985	0.68376	0.00977
		226033_at	0.017	0.772652252	A_
		1558117_s_at	-0.137	0.000502255	_B
572	LOC284454	235317_at	-0.195	0.019572879		-713.009	0.18312	0.12651
		1555847_a_at	-0.38	0.000240165
573	RY1	212438_at	0.175	0.027098064		-713.484	0.99566	0.11559
		212440_at	-0.004	0.951877553
574	RALB	202101_s_at	0.158	0.092968071		-714.038	0.77226	0.09888
		202100_at	-0.021	0.677095075
575	EPHB4	202894_at	0.303	1.40E-05		-714.284	0.68735	0.07423
		216680_s_at	0.124	0.165235492
576	NF2	218915_at	0.121	0.052280749		-714.354	0.48672	0.08493
		217150_s_at	-0.058	0.474239355
577	ZNF403	218079_s_at	0.039	0.399287481		-715.363	0.38811	0.0425
		233936_s_at	-0.139	0.063645782
578	ABCA1	203505_at	-0.357	0.000907737		-718.878	0.04905	0.1707
		203504_s_at	-0.553	6.81E-05
579	SYPL1	201260_s_at	0.209	0.012264808		-719.179	0.80236	0.13173
		201259_s_at	0.03	0.612484293
580	HSP90AB1	200064_at	-0.226	0.004946109	A_	-719.632	0.02846	0.17915
		214359_s_at	-0.268	0.009298011	A_
		1557910_at	-0.441	0.000121843	_B
581	SMARCE1	211989_at	0.378	1.30E-05		-721.102	0.19811	0.03596
		211988_at	0.196	0.004167729
582	RBM35A	225846_at	0.014	0.792008893		-723.386	0.95115	0.02992
		219121_s_at	-0.163	0.006870498
583	ALKBH5	234302_s_at	0.689	4.55E-09		-725.086	0.06857	0.0365
		1553101_a_at	0.491	8.14E-07
584	RUTBC1	212319_at	0.213	1.87E-05		-725.868	0.85157	0.00218
		36129_at	0.036	0.367781583
585	CBFA2T2	207625_s_at	-0.037	0.263233534		-725.943	0.38731	0.03655
		238549_at	-0.214	0.011460827
586	ABI1	209028_s_at	-0.116	0.189897316		-726.797	0.60546	0.11743
		209027_s_at	-0.294	0.000173711
587	SLC6A8	202219_at	0.248	0.000300274	A_	-727.177	0.42065	0.03559
		210854_x_at	0.077	0.180057058	_B
		213843_x_at	0.051	0.323308848	_B
588	SAMD4A	212845_at	-0.282	0.000893955	A_	-728.948	0.00685	0.03024
		235756_at	-0.33	1.97E-06	A_
		230503_at	-0.535	7.50E-06	_B
589	SPG7	214494_s_at	-0.1	0.091193745	A_	-731.589	0.132	0.00241
		1557409_at	-0.233	0.002934682	A_
		202104_s_at	-0.337	2.14E-05	_B
		230884_s_at	-0.429	3.39E-06	_B
590	LPHN1	47560_at	0.579	2.86E-09		-732.872	0.16217	0.02096
		203488_at	0.393	6.21E-06
591	FTS	218373_at	0.02	0.718430356		-734.665	0.88324	0.03502
		223894_s_at	-0.155	0.017751362
592	DHX15	201385_at	-0.145	0.022573322		-737.271	0.47517	0.02542
		201386_s_at	-0.321	2.09E-06
593	MYO1C	225080_at	0.035	0.501698713	A_	-737.451	0.8194	0.02785
		32811_at	-0.137	0.00114594	_B
		214656_x_at	-0.157	0.040881098	_B
594	PGRMC1	201121_s_at	0.428	1.87E-05		-739.525	0.18034	0.09189
		201120_s_at	0.247	0.003666608
595	SETD8	225118_at	0.224	8.76E-05		-741.187	0.78707	0.01077
		225094_at	0.05	0.328556067
596	TIMP2	224560_at	0.406	4.38E-05	A_	-741.282	0.08805	0.00346
		231579_s_at	0.268	0.003556501	_B
		203167_at	0.069	0.076927706	_B
597	CCDC8	223495_at	0.19	0.00564652		-743.911	0.91557	0.05162
		223496_s_at	0.017	0.712116398
598	CLU	208792_s_at	-0.01	0.961776702		-744.186	0.99663	0.21004
		208791_at	-0.184	0.128730965
599	BCAP29	225677_at	0.091	0.335946318		-745.501	0.79566	0.31838
		225674_at	-0.082	0.666305398
600	MBD1	208595_s_at	-0.049	0.183791005	A_	-745.799	0.59818	0.00798
		226862_at	-0.219	0.000308195	_B
		203353_s_at	-0.23	0.000158946	_B
601	PRKAR2A	225011_at	0.372	9.60E-05	A_	-746.395	0.04936	0.00023
		225000_at	0.188	0.000570328	_B
		213052_at	0.021	0.675434453	_B
602	SORBS1	222513_s_at	0.223	0.006986463		-749.951	0.4926	0.05813
		1559245_at	0.05	0.291016113
603	CXADR	226374_at	0.571	0.000197296		-750.601	0.07486	0.28556
		203917_at	0.382	0.003301989
604	CUGBP1	221743_at	-0.149	0.00892351	A_	-751.135	0.0943	0.02271
		221742_at	-0.176	0.003811909	A_
		209489_at	-0.346	9.70E-06	_B
605	OPTN	202074_s_at	0.201	0.002703109		-752.19	0.94855	0.10167
		202073_at	0.029	0.750215392
606	TRIM44	217760_at	0.065	0.131793218		-752.383	0.13306	0.01019
		217759_at	-0.104	0.039088545
607	CSNK1E	202332_at	0.137	0.033714753	A_	-753.562	0.12941	0.02348
		226858_at	0.07	0.151380083	A_
		222015_at	-0.054	0.148983407	_B
608	C7orf20	223811_s_at	0.107	0.187720423		-754.583	0.32272	0.0778
		224808_s_at	-0.063	0.241345074
609	CDK6	207143_at	0.08	0.151220794	A_	-755.853	0.0974	0.09952
		224851_at	0.026	0.7096844	A_
		224847_at	-0.08	0.145119412	_B
		224848_at	-0.104	0.089307454	_B
610	STX12	212111_at	-0.034	0.369278921		-755.861	0.68965	0.01359
		212112_s_at	-0.206	0.001947582
611	MTMR11	1556034_s_at	0.018	0.606376006		-756.176	0.79296	0.01478
		205076_s_at	-0.153	0.016419916
612	SFRP1	202037_s_at	-0.149	0.105112152		-756.58	0.39993	0.10809
		202036_s_at	-0.322	0.000651713
613	PTPLAD1	222404_x_at	0.594	5.38E-06	A_	-756.605	0.04591	0.27481
		234000_s_at	0.59	1.26E-05	A_
		217777_s_at	0.402	0.000224804	_B
614	TNPO1	212635_at	0.187	0.04019195	A_	-757.089	0.20328	0.24153
		225766_s_at	0.058	0.455449639	_B
		225765_at	0.032	0.649791666	_B
		209225_x_at	0.005	0.930672585	_B
		221829_s_at	0.001	0.920497278	_B
		207657_x_at	-0.033	0.549059322	_B
		209226_s_at	-0.044	0.565339938	_B
615	NF1	212676_at	-0.046	0.288533999	A_	-764.074	0.65124	0.00191
		212678_at	-0.055	0.209268069	A_
		211914_x_at	-0.197	0.000384025	_B
		204323_x_at	-0.238	6.46E-06	_B
616	GRSF1	201501_s_at	0.196	0.062830367		-764.185	0.85887	0.15902
		201520_s_at	0.026	0.739583201
617	AGPAT2	210678_s_at	0.145	0.178888723		-764.639	0.83749	0.19076
		32837_at	-0.025	0.714062312
618	CSDE1	202646_s_at	0.348	0.000298589		-764.703	0.50007	0.17225
		222975_s_at	0.176	0.127241326
619	C7orf26	219261_at	0.337	8.21E-06		-765.396	0.07411	0.00793
		47083_at	0.159	0.000103211
620	PSMB4	202243_s_at	0.053	0.461574998		-766.026	0.53066	0.09444
		202244_at	-0.116	0.121220553
621	NOL5A	200875_s_at	0.2	0.001533173		-766.879	0.96368	0.05328
		200874_s_at	0.031	0.771455808
622	CASP1	211366_x_at	-0.041	0.461341969	A_	-767.079	0.22278	0.25616
		209970_x_at	-0.061	0.338913955	A_
		211368_s_at	-0.226	0.080685712	_B
623	MTHFR	239035_at	-0.041	0.355020721		-767.31	0.86149	0.00492
		226929_at	-0.211	1.46E-05
624	ABI2	225112_at	-0.022	0.568958434	A_	-769.029	0.14442	0.00012
		211793_s_at	-0.024	0.608439842	A_
		207268_x_at	-0.076	0.081027725	A_
		209856_x_at	-0.157	0.005744183	A_
		225098_at	-0.309	1.88E-05	_B
625	VAMP2	201557_at	0.08	0.041137838		-769.566	0.12249	0.01063
		214792_x_at	-0.082	0.10350882
626	CNOT7	225053_at	0.215	0.036019058		-771.121	0.69737	0.15827
		218250_s_at	0.046	0.573261518
627	KLF5	209211_at	-0.204	0.055738108		-771.377	0.34849	0.20501
		209212_s_at	-0.376	0.000281907
628	ASXL1	212234_at	0.042	0.281964045	A_	-773.217	0.59323	0.00951
		212238_at	-0.103	0.056061736	_B
		212237_at	-0.136	0.001903314	_B
629	C1orf77	202559_x_at	-0.095	0.001557305		-773.601	0.13966	0.00323
		202560_s_at	-0.267	3.74E-05
630	VIL2	208623_s_at	0.325	5.02E-05	A_	-775.746	0.17347	0.05573
		208622_s_at	0.27	0.000459893	A_
		217234_s_at	0.131	0.032100672	_B
		208621_s_at	0.126	0.061613596	_B
631	ZZZ3	229325_at	0.002	0.99038091		-776.189	0.9998	0.08686
		212893_at	-0.166	0.048917723
632	TNFRSF25	216042_at	-0.16	0.010306236	A_	-776.826	0.14766	0.146
		211841_s_at	-0.327	0.002053711	_B
		211282_x_at	-0.339	0.000185208	_B
633	AQP3	39248_at	0.266	0.057697518	A_	-776.961	0.08406	0.10864
		39249_at	0.093	0.107514197	_B
		203747_at	0.011	0.806336574	_B
634	NIPSNAP1	201709_s_at	0.012	0.786151377		-779.537	0.95677	0.01115
		201708_s_at	-0.156	0.005543155
635	FGFR2	208228_s_at	0.362	0.000142255	A_	-780.157	0.42292	0.00024
		203638_s_at	0.356	3.45E-06	A_
		203639_s_at	0.186	0.018194693	_B
		208234_x_at	0.006	0.924495003	_B
636	ADCK2	221893_s_at	0.401	9.84E-08		-781.425	0.24116	0.01602
		44120_at	0.229	0.000177356
637	AKAP13	209534_x_at	-0.095	0.032988442	A_	-782.68	0.03231	0.00278
		237018_at	-0.127	0.021594269	A_
		224884_at	-0.16	0.000462326	A_
		222024_s_at	-0.167	0.000763935	A_
		221718_s_at	-0.333	1.96E-06	_B
638	MTMR2	214649_s_at	0.135	0.020637828	A_	-785.52	0.7423	0.24393
		203212_s_at	-0.015	0.85338768	_B
		203211_s_at	-0.035	0.586028402	_B
639	NT5E	203939_at	-0.164	0.107006438		-786.116	0.23993	0.25908
		1553995_a_at	-0.333	0.006847217
640	CD47	226016_at	0.235	0.026245858	A_	-786.999	0.24411	0.24317
		211075_s_at	0.072	0.334761329	_B
		213055_at	0.058	0.397736773	_B
		213857_s_at	0.001	0.867429121	_B
641	PRODH2	243614_s_at	0.115	0.042819312		-787.384	0.31155	0.02268
		216696_s_at	-0.05	0.283644985
642	ANP32B	201306_s_at	0.34	0.000284568		-790.266	0.3185	0.11036
		201305_x_at	0.172	0.041032991
643	SLC35E1	227518_at	0.196	0.000808994	A_	-790.372	0.85654	0.01806
		222263_at	0.034	0.536642647	_B
		79005_at	-0.016	0.831173089	_B
644	POLR2J2	228823_at	0.088	0.222655047	A_	-791.494	0.10774	0.00128
		216242_x_at	-0.142	0.020962206	A_
		1552621_at	-0.267	0.00149327	_B
645	SMCHD1	212579_at	0.343	0.000135662		-792.1	0.08481	0.04473
		212577_at	0.169	0.001127674
646	ZBTB38	219221_at	-0.01	0.783457671		-794.491	0.9071	0.16261
		225512_at	-0.175	0.113642585
647	TGOLN2	212040_at	0.084	0.309533344	A_	-794.614	0.35303	0.13967
		203834_s_at	-0.056	0.270940075	_B
		203833_s_at	-0.088	0.144242864	_B
648	CLIC4	201560_at	0.1	0.313187909		-794.745	0.70557	0.26121
		201559_s_at	-0.064	0.553616423
649	NRP2	229225_at	-0.049	0.416137516	A_	-797.475	0.63558	0.02292
		225566_at	-0.071	0.301310398	A_
		210841_s_at	-0.211	0.000168962	_B
		214632_at	-0.254	0.000418954	_B
650	PNPLA8	223310_x_at	-0.071	0.333663195	A_	-798.548	0.56284	0.20342
		223982_s_at	-0.101	0.215855657	A_
		223309_x_at	-0.256	0.00012851	_B
651	ADAMTS5	229357_at	0.308	0.005046037	A_	-798.713	0.15389	0.35462
		235368_at	0.145	0.137578777	_B
		219935_at	0.13	0.162262936	_B
652	NRIP1	202600_s_at	0.477	5.88E-05		-799.411	0.11551	0.15115
		202599_s_at	0.302	0.00164453
653	CAP1	200625_s_at	0.005	0.986222151		-799.554	0.99968	0.10966
		213798_s_at	-0.159	0.032193461
654	CA12	210735_s_at	-0.214	0.000877463	A_	-800.831	0.00011	0.02853
		204508_s_at	-0.215	0.006192518	A_
		214164_x_at	-0.299	0.001351867	A_
		215867_x_at	-0.308	0.00015261	A_
		203963_at	-0.339	6.10E-05	A_
		233388_at	-0.554	0.000240754	_B
655	PIK4CB	206139_at	0.1	0.060492587	A_	-800.963	0.08806	0.02147
		206138_s_at	-0.048	0.257478835	_B
		210417_s_at	-0.068	0.131373249	_B
656	NR3C1	201866_s_at	0.034	0.513072875	A_	-801.278	0.71795	0.16566
		216321_s_at	-0.008	0.949078059	A_
		211671_s_at	-0.122	0.055084934	_B
		201865_x_at	-0.138	0.013147342	_B
657	FBXO42	221813_at	0.188	2.44E-05		-802.937	0.95148	0.00444
		221812_at	0.025	0.595176921
658	COL27A1	225293_at	-0.168	0.007606467	A_	-807.997	0.07569	0.05741
		225292_at	-0.171	0.002735782	A_
		230603_at	-0.343	3.38E-05	_B
659	C6orf49	223516_s_at	-0.005	0.918820584		-808.207	0.99301	0.03964
		218233_s_at	-0.168	0.009736889
660	C13orf23	218420_s_at	0.107	0.043027159		-808.316	0.4853	0.05691
		225887_at	-0.054	0.407130565
661	USP4	202681_at	-0.032	0.370939465	A_	-809.06	0.78977	0.01648
		211800_s_at	-0.194	0.000348817	_B
		202682_s_at	-0.199	0.001416931	_B
662	TRIO	209012_at	-0.103	0.093605741	A_	-809.643	0.00282	0.0959
		209013_x_at	-0.134	0.049952946	A_
		209011_at	-0.149	0.008903467	A_
		208178_x_at	-0.193	0.005489836	A_
		235705_at	-0.356	0.004151072	_B
663	KIAA1458	224844_at	0.28	0.002117107		-810.02	0.20632	0.08077
		224845_s_at	0.115	0.039886139
664	JUB	225807_at	-0.137	0.029290429	A_	-811.545	0.14248	0.17574
		225806_at	-0.28	0.002013646	_B
		1553764_a_at	-0.328	0.001501127	_B
665	HSP90AA1	210211_s_at	0.486	2.30E-05	A_	-813.23	0.04519	0.15389
		214328_s_at	0.419	2.93E-05	A_
		211969_at	0.28	0.001978037	_B
		211968_s_at	0.268	0.017742346	_B
666	CDC2	203213_at	0.386	0.004939136	A_	-814.226	0.02491	0.21261
		210559_s_at	0.247	0.020382385	_B
		203214_x_at	0.153	0.034464523	_B
667	CTDSPL	201906_s_at	0.105	0.010383288		-814.484	0.40399	0.00737
		201904_s_at	-0.056	0.214038249
668	PROSC	209384_at	0.348	0.000157909		-815.874	0.31917	0.1475
		209385_s_at	0.183	0.027268981
669	XDH	210301_at	-0.374	6.82E-06		-817.574	0.02782	0.07407
		241994_at	-0.563	3.95E-06
670	ATP6AP2	201443_s_at	0.091	0.244879467		-818.207	0.71987	0.21669
		201444_s_at	-0.069	0.572001337
671	RAB2	208732_at	0.291	0.027365514	A_	-818.512	0.21238	0.47547
		208731_at	0.265	0.039816725	A_
		208734_x_at	0.114	0.192471585	_B
672	AHNAK	211986_at	-0.376	8.66E-05		-822.972	0.13772	0.12688
		235281_x_at	-0.549	7.76E-07
673	ANGEL1	36865_at	-0.032	0.253665074		-825.19	0.75585	0.00185
		213099_at	-0.192	0.000101006
674	CD109	229900_at	-0.202	0.003059149		-825.355	0.05146	0.15949
		226545_at	-0.375	0.001915571
675	KIAA0999	213034_at	-0.147	0.000608062		-827.025	0.06652	0.03491
		204157_s_at	-0.315	0.000255285
676	ITGB4	214292_at	-0.242	0.003190755	A_	-827.116	0.00114	0.06467
		204990_s_at	-0.399	4.92E-05	A_
		204989_s_at	-0.535	8.14E-05	_B
		211905_s_at	-0.583	0.000160474	_B
677	JUND	203752_s_at	0.801	1.46E-07		-827.208	0.0669	0.14646
		203751_x_at	0.613	5.70E-06
678	ERBB2IP	222473_s_at	0.125	0.112417807		-827.613	0.73638	0.11838
		217941_s_at	-0.034	0.60254097
679	FNDC3B	225032_at	-0.033	0.635751009	A_	-827.912	0.78503	0.06412
		222692_s_at	-0.064	0.377529017	A_
		218618_s_at	-0.207	0.0001531	_B
		242029_at	-0.252	0.007915307	_B
680	LEREPO4	201595_s_at	-0.109	0.212418058		-830.061	0.52777	0.18158
		201593_s_at	-0.268	0.002582144
681	AIG1	223136_at	-0.006	0.904429595		-830.731	0.99056	0.0945
		232810_at	-0.164	0.010395534
682	WDR41	218055_s_at	0.163	0.006059177		-831.586	0.99739	0.05394
		222503_s_at	0.005	0.945335593
683	TEX261	212083_at	0.154	0.031609893		-831.641	0.9871	0.11314
		212084_at	-0.004	0.908914551
684	AGXT2L2	226519_s_at	-0.16	0.00259871	A_	-833.017	0.07645	0.00946
		232488_at	-0.31	3.19E-06	A_
		226783_at	-0.467	0.000231037	_B
685	CAMK2D	225019_at	0.199	0.00360624		-833.742	0.83303	0.08713
		224994_at	0.041	0.531315243
686	C20orf194	226607_at	-0.303	4.49E-05		-834.264	0.15711	0.03818
		225825_at	-0.471	3.08E-07
687	TEGT	200804_at	0.013	0.860700578		-834.736	0.96365	0.18814
		200803_s_at	-0.144	0.131804979
688	C10orf9	224652_at	0.125	0.063942873		-834.873	0.95427	0.24299
		224651_at	-0.033	0.843752767
689	CENTG3	225789_at	0.106	0.022240892		-837.659	0.59439	0.04496
		239026_x_at	-0.05	0.412969757
690	CHD4	201184_s_at	-0.072	0.098115761	A_	-838.748	0.06896	0.00004
		201182_s_at	-0.253	2.01E-05	A_
		201183_s_at	-0.41	1.92E-06	_B
691	C6orf111	212176_at	0.028	0.562506255	A_	-838.829	0.05974	0
		226412_at	-0.21	2.12E-05	A_
		225507_at	-0.379	6.32E-06	_B
692	TTLL4	1557611_at	0.125	0.028221169		-840.616	0.5784	0.02099
		203702_s_at	-0.031	0.420566614
693	PRKAR1A	200603_at	0.059	0.541585736	A_	-840.634	0.66202	0.41119
		200604_s_at	-0.022	0.83666257	A_
		200605_s_at	-0.107	0.199158117	_B
694	TNPO2	215844_at	0.042	0.77292952	A_	-841.114	0.27122	0.01697
		226428_at	0.032	0.623390382	A_
		221507_at	-0.112	0.033303325	A_
		221506_s_at	-0.266	0.000480902	_B
695	EPHB3	204600_at	-0.283	0.00023601		-844.579	0.30952	0.04331
		1438_at	-0.445	7.90E-08
696	LAMA1	222346_at	-0.143	0.010619697		-844.803	0.29437	0.04399
		227048_at	-0.302	6.26E-05
697	APTX	218527_at	-0.07	0.269810438		-845.524	0.75247	0.05839
		222338_x_at	-0.227	0.000196871
698	APOC1	204416_x_at	0.218	0.000425988		-846.494	0.75947	0.05223
		213553_x_at	0.061	0.314480591
699	CCDC92	218175_at	0.234	0.000108487		-847.285	0.54998	0.01892
		236751_at	0.077	0.087861531
700	MAPKAPK3	202787_s_at	0.09	0.015144476		-847.404	0.3953	0.01505
		202788_at	-0.064	0.216640412
701	TGFB2	228121_at	-0.133	0.28622034	A_	-847.952	0.5344	0.41508
		220407_s_at	-0.262	0.01345932	_B
		209908_s_at	-0.315	0.006554228	_B
702	AKAP1	201675_at	-0.122	0.039896664	A_	-847.983	0.61994	0.05415
		210625_s_at	-0.257	0.000549292	_B
		201674_s_at	-0.289	1.64E-06	_B
703	HMGCR	202540_s_at	-0.383	0.000270354		-849.077	0.12556	0.16087
		202539_s_at	-0.553	6.77E-06
704	LOC150166	229295_at	-0.042	0.297345116		-849.478	0.85279	0.00378
		229101_at	-0.197	1.46E-05
705	CDS1	226187_at	-0.036	0.493925913		-850.866	0.60464	0.1407
		205709_s_at	-0.191	0.052360964
706	CIRBP	200810_s_at	0.033	0.584639309	A_	-851.833	0.6799	0.07363
		200811_at	0.003	0.959808878	A_
		228519_x_at	-0.028	0.647965877	A_
		225191_at	-0.135	0.040172641	_B
		230142_s_at	-0.163	0.016830948	_B
707	PURB	225120_at	0.239	0.000263888		-852.793	0.5593	0.04026
		235711_at	0.084	0.118891764
708	M-RIP	212197_x_at	-0.169	0.012915171	A_	-852.999	0.12608	0.01932
		214771_x_at	-0.236	0.000364077	A_
		239549_at	-0.34	2.26E-05	_B
		214694_at	-0.38	3.33E-07	_B
		225896_at	-0.415	1.43E-06	_B
709	RNASET2	217983_s_at	0.146	0.047697218	A_	-853.642	0.76119	0.15921
		217984_at	0.131	0.02986849	A_
		220096_at	-0.016	0.80498385	_B
		239388_at	-0.021	0.631889236	_B
710	MKL1	215292_s_at	0.056	0.434361876		-853.717	0.56064	0.07013
		212748_at	-0.098	0.040615232
711	PTCRA	211837_s_at	0.102	0.289039959	A_	-853.76	0.61371	0.35264
		211252_x_at	-0.004	0.968644286	_B
		215492_x_at	-0.054	0.429213514	_B
712	SBF1	212389_at	-0.195	0.031454438	A_	-854.242	0.04444	0.00446
		39835_at	-0.343	6.00E-07	A_
		212393_at	-0.509	1.19E-07	_B
713	FLJ12886	223188_at	0.005	0.917920359		-856.09	0.98978	0.06815
		221335_x_at	-0.149	0.033588833
714	SESN2	223196_s_at	-0.141	0.056590798		-856.829	0.54777	0.10738
		223195_s_at	-0.296	3.22E-05
715	CDC5L	209055_s_at	0	0.946835792		-857.644	0.99592	0.13644
		209056_s_at	-0.154	0.03006672
716	TNS4	222265_at	-0.07	0.20348181		-857.773	0.64415	0.06875
		230398_at	-0.224	0.000510712
717	SMCR7L	224319_s_at	0.012	0.866243468	A_	-858.32	0.75705	0.01369
		204594_s_at	-0.044	0.371561948	A_
		221516_s_at	-0.198	0.001163281	_B
718	CARD10	210025_s_at	-0.182	0.009810009		-858.963	0.38744	0.07714
		210026_s_at	-0.339	1.08E-05
719	PNN	212037_at	-0.222	0.001016937	A_	-860.818	0.19553	0.09797
		212036_s_at	-0.351	4.19E-05	_B
		1567214_a_at	-0.406	4.70E-06	_B
720	ARPC4	211672_s_at	0.296	0.001391979		-862.572	0.13169	0.08001
		217817_at	0.137	0.008415784
721	EPPK1	232164_s_at	-0.462	4.02E-06		-863.765	0.08965	0.09774
		208156_x_at	-0.636	1.39E-07
722	SMEK2	224474_x_at	0.081	0.103040769		-866.085	0.36444	0.05598
		233759_s_at	-0.07	0.259320204
723	SSBP2	203787_at	0.457	1.23E-06	A_	-866.479	0.03793	0.00012
		210829_s_at	0.282	1.22E-06	_B
		1557813_at	0.051	0.606670141	_B
724	NTRK3	215115_x_at	0.047	0.318665112	A_	-867.191	0.35606	0.13007
		217377_x_at	-0.028	0.663507329	A_
		217033_x_at	-0.118	0.076179977	_B
725	CSGlcA-T	221799_at	0.056	0.289908817		-868.196	0.37653	0.03324
		55093_at	-0.095	0.044606583
726	CORO1B	221754_s_at	0.057	0.578134113		-868.562	0.85219	0.12659
		64486_at	-0.095	0.006756687
727	INTS5	53968_at	0.224	0.000547828		-869.561	0.69231	0.05401
		221818_at	0.072	0.24382938
728	MED25	1553993_s_at	0.259	0.00034373		-870.911	0.48321	0.06465
		208110_x_at	0.106	0.08163004
729	MKKS	222530_s_at	0.13	0.307286237		-871.171	0.78071	0.24677
		218138_at	-0.022	0.600360063
730	ZFP106	217781_s_at	-0.027	0.551607812		-872.347	0.8947	0.0195
		222407_s_at	-0.179	0.000993501
731	EXOSC7	212627_s_at	-0.052	0.328193271		-875.15	0.74047	0.06312
		213648_at	-0.204	0.001116998
732	UBE2D2	201343_at	0.338	0.001307275		-875.931	0.38142	0.18743
		201345_s_at	0.184	0.078275315
733	TRPS1	218502_s_at	0.044	0.510907613	A_	-878.207	0.07026	0.01072
		222651_s_at	-0.144	0.007632963	A_
		232653_at	-0.298	0.011751067	_B
734	PBX1	242022_at	0.004	0.913132188		-882.148	0.99133	0.04862
		212151_at	-0.147	0.019252179
735	POMT1	218476_at	0.162	0.001725492		-882.965	0.9789	0.02597
		239873_at	0.012	0.806057394
736	KDELR1	200922_at	0.143	0.105582805		-885.508	0.99696	0.16156
		1555575_a_at	-0.006	0.957922641
737	MCAM	209087_x_at	0.251	0.000214082		-886.041	0.73528	0.13337
		211340_s_at	0.101	0.234687451
738	TMEM9B	218065_s_at	0.214	0.005268198		-886.552	0.6845	0.21095
		222507_s_at	0.065	0.358750081
739	POLDIP2	217806_s_at	0.112	0.015800526		-886.888	0.59494	0.01546
		222425_s_at	-0.037	0.357239564
740	TncRNA	224565_at	-0.017	0.796851356	A_	-887.474	0.00254	0.00022
		214657_s_at	-0.069	0.694677364	A_
		224566_at	-0.166	0.039382352	A_
		238320_at	-0.392	0.001224467	A_
		234989_at	-0.447	0.00016502	A_
		227062_at	-0.611	0.000322613	_B
741	RHBDD2	222995_s_at	0.246	0.015726763		-889.157	0.32689	0.20738
		232053_x_at	0.095	0.157991362
742	PEX16	221604_s_at	0.079	0.046579443		-890.083	0.14142	0.00709
		49878_at	-0.065	0.073790911
743	ASPH	209135_at	0.282	0.007050062		-892.199	0.41657	0.24966
		210896_s_at	0.132	0.165338377
744	GPC1	202755_s_at	-0.043	0.634471422		-894.135	0.84851	0.15794
		202756_s_at	-0.192	0.021637791
745	CBS	1553972_a_at	-0.266	0.002904115		-894.187	0.4172	0.13416
		212816_s_at	-0.418	9.52E-07
746	DHX36	223140_s_at	-0.141	0.018343322	A_	-894.94	0.2612	0.05242
		223138_s_at	-0.248	0.005144682	A_
		223139_s_at	-0.36	2.63E-06	_B
747	HBEGF	38037_at	-0.487	4.72E-05		-896.263	0.07031	0.20279
		203821_at	-0.661	6.48E-06
748	ELAVL1	201726_at	0.281	0.000177353		-897.227	0.32905	0.06245
		201727_s_at	0.131	0.017640522
749	ULBP2	221291_at	-0.019	0.742651181		-897.828	0.90337	0.11632
		238542_at	-0.167	0.040157001
750	MYL6	212082_s_at	0.075	0.252671514		-899.845	0.56909	0.14916
		214002_at	-0.071	0.350817059
751	LOXL2	202997_s_at	-0.148	0.09673796		-900.063	0.41727	0.17699
		202998_s_at	-0.297	0.001820731
752	CENTD2	242039_at	0.036	0.76698007	A_	-900.627	0.95953	0.36037
		212516_at	-0.082	0.307459091	_B
		34206_at	-0.116	0.005346464	_B
753	PLEC1	201373_at	-0.494	2.72E-06		-900.839	0.03149	0.15139
		216971_s_at	-0.678	1.96E-06
754	SPFH1	202441_at	0.034	0.484870284		-901.342	0.65812	0.12239
		202444_s_at	-0.113	0.167914081
755	SORT1	224818_at	0.256	1.09E-05		-902.007	0.71334	0.05422
		212807_s_at	0.108	0.101849099
756	CYB5R3	1554574_a_at	0.264	0.00018577		-902.257	0.66487	0.11579
		201885_s_at	0.116	0.156973248
757	AZGP1	217014_s_at	-0.054	0.469914329		-902.438	0.65213	0.20825
		209309_at	-0.201	0.03413955
758	STX16	221500_s_at	-0.111	0.074876339	A_	-903.253	0.41406	0.09959
		221499_s_at	-0.118	0.090090214	A_
		1558249_s_at	-0.249	2.41E-05	_B
		221638_s_at	-0.297	0.000699979	_B
759	TINF2	220052_s_at	-0.09	0.156789318	A_	-906.733	0.82646	0.06302
		224809_x_at	-0.221	0.000324658	_B
		223776_x_at	-0.245	1.50E-06	_B
760	CHAF1A	214426_x_at	0.303	8.30E-07		-911.896	0.57202	0.03579
		203975_s_at	0.156	0.011986132
761	STK4	225364_at	0.259	5.66E-06		-912.803	0.73571	0.06331
		236259_at	0.113	0.097375285
762	RHOD	209885_at	0.146	0.158928122		-913.999	0.97503	0.24665
		31846_at	0.001	0.874783724
763	SLC25A29	225305_at	0.317	2.01E-06		-915.57	0.85656	0.20192
		225306_s_at	0.171	0.199921671
764	IDS	202439_s_at	0.127	0.004123078	A_	-915.965	0.90286	0.10551
		212221_x_at	0.094	0.198415933	A_
		212223_at	-0.024	0.62177732	_B
[truncated: 3,174 more rows]
