# Supplementary material for: SplicerAV: a tool for mining microarray expression data for changes in RNA processing
Source: BMC Bioinformatics. 2010 Feb 25;11:108. doi: 10.1186/1471-2105-11-108 (PMC2838864; doi:10.1186/1471-2105-11-108)
Supplement: Additional file 4 — Tab delimited SplicerAV output of CTNNB1 vs. GFP over-expression. [file 1471-2105-11-108-S4.TXT]

Filename: betacatenin_may17/betacatenin_may17_IsoformChanges.csv
7023 total expressedgenes from 54675 probesets: 2019 genes have multiple probes for analysis
Rank	Gene Symbol	Probeset Name	Logfold Change	P-val	Group	Splice Score	SplicerAV P-val	ANOVA P-val
1	VPS13D	243297_at	0.443	0.000641916	A_	213.495	0	0
		212323_s_at	-0.073	0.134058745	_B
		212324_s_at	-0.237	0.001202032	_B
		212326_at	-0.323	5.93E-05	_B
2	ATP2A2	239996_x_at	0.301	0.002092011	A_	174.129	0	0
		209186_at	-0.238	0.006869459	_B
		212361_s_at	-0.264	0.00020127	_B
3	PDCD5	219275_at	0.318	0.000636247		165.596	0	0
		227751_at	-0.391	0.000567932
4	LRP11	1561180_at	0.451	0.07197842		141.019	0	0.00738
		225060_at	-0.281	0.001887362
5	HNRPA2B1	244131_at	0.278	0.005462739	A_	128.688	0	0.00021
		205292_s_at	-0.057	0.445988281	_B
		225932_s_at	-0.18	0.046019895	_B
		225107_at	-0.261	0.013874588	_B
6	RUNX1	208129_x_at	0.205	0.007335655	A_	126.789	0	0.00039
		209360_s_at	0.177	0.00829972	A_
		211181_x_at	0.114	0.087203236	A_
		211182_x_at	0.105	0.117225167	A_
		211620_x_at	0.046	0.40385773	A_
		210365_at	-0.061	0.350348838	_B
		236114_at	-0.083	0.429616169	_B
		1557527_at	-0.231	0.033110795	_B
7	ATN1	1555754_s_at	0.187	5.72E-05	A_	126.21	0	0
		208871_at	0.144	0.010382058	A_
		40489_at	0.133	0.005324681	A_
		236961_at	-0.313	0.000362666	_B
8	TAOK2	204878_s_at	0.279	0.002547448		124.386	0	0
		204986_s_at	-0.24	0.000364023
9	SMCR7L	224319_s_at	0.307	4.64E-05	A_	108.054	0	0
		204594_s_at	-0.054	0.330460315	_B
		221516_s_at	-0.245	9.08E-05	_B
10	RBM17	221309_at	0.358	0.001741124	A_	107.423	0	0
		224781_s_at	0.055	0.290569277	_B
		225751_at	-0.221	0.000957934	_B
11	PAWR	214237_x_at	0.349	8.43E-05	A_	102.048	0	0
		204004_at	-0.13	0.071931396	_B
		226223_at	-0.206	0.031904298	_B
		204005_s_at	-0.336	0.002457495	_B
12	HIC2	216911_s_at	0.365	0.00052112		101.895	0	0
		1559600_at	-0.187	0.00062745
13	NQO1	201467_s_at	0.239	0.002115605	A_	98.867	0	0
		201468_s_at	-0.102	0.047872108	_B
		210519_s_at	-0.182	0.000709535	_B
14	LOC162073	228074_at	0.275	0.007819479	A_	95.732	0	0.00006
		227792_at	-0.058	0.386261246	_B
		1568619_s_at	-0.203	0.000655954	_B
15	FAM62B	239334_at	0.236	8.20E-05	A_	93.636	0	0.00012
		235912_at	-0.05	0.484843012	_B
		224699_s_at	-0.084	0.270075519	_B
		224698_at	-0.153	0.123153811	_B
		1558511_s_at	-0.293	0.007118852	_B
16	CENTA1	219150_s_at	0.245	0.003235397		83.067	0.00002	0.00001
		90265_at	-0.159	0.000243618
17	MAP2K7	226023_at	0.274	0.024432733		75.746	0.00001	0.00121
		226053_at	-0.143	0.003290003
18	CORO1B	221754_s_at	0.376	0.000564405		68.884	0	0.00001
		64486_at	-0.113	0.000313823
19	NFIC	226895_at	0.192	0.000175217	A_	67.686	0	0
		236830_at	0.089	0.320374301	A_
		206929_s_at	-0.088	0.033313026	_B
		213298_at	-0.216	5.96E-05	_B
20	DCBLD2	239446_x_at	0.248	0.018493074	A_	62.794	0	0.00097
		224911_s_at	-0.085	0.191074231	_B
		213865_at	-0.147	0.034804554	_B
21	GOLGA2	211059_s_at	0.2	0.004718149	A_	60.108	0	0
		225672_at	0.131	0.006644055	A_
		35436_at	-0.226	8.44E-05	_B
22	SIRPA	202895_s_at	0.199	0.000862108	A_	55.407	0	0
		202897_at	0.193	0.004730589	A_
		217024_x_at	0.098	0.036466586	A_
		1558299_at	-0.302	3.82E-06	_B
23	SCAMP1	212416_at	0.171	0.084656322		53.595	0	0.00368
		1552978_a_at	-0.32	0.021094449
24	SOLH	230295_at	0.142	0.00137335		49.931	0.00001	0
		204275_at	-0.237	0.000185246
25	HR	220163_s_at	0.213	0.015496963	A_	48.009	0.00001	0.00002
		210086_at	0.118	0.051031976	A_
		241355_at	-0.231	0.000350381	_B
26	FLRT3	222853_at	0.226	0.006375372		46.715	0.00005	0.00066
		219250_s_at	-0.163	0.042189333
27	LOC96610	217179_x_at	0.19	0.001382305		46.489	0.00004	0
		233132_at	-0.234	1.87E-05
28	NRG1	206237_s_at	0.16	0.010576815	A_	44.951	0	0
		208230_s_at	0.146	0.027131999	A_
		206343_s_at	-0.112	0.221366389	A_
		208241_at	-0.442	0.000338619	_B
29	CCDC80	225242_s_at	0.189	0.036543219		44.612	0.00014	0.0005
		225241_at	-0.197	0.002703247
30	PRKD2	241669_x_at	0.245	0.102700434	A_	40.742	0.00168	0.01679
		209282_at	-0.005	0.933386783	_B
		38269_at	-0.13	0.004326897	_B
31	TFRC	240686_x_at	0.447	0.00051378	A_	38.721	0	0.00001
		207332_s_at	-0.074	0.370565039	_B
		208691_at	-0.217	0.024535112	_B
32	MEG3	242246_x_at	0.268	0.002426716		36.382	0	0
		226211_at	-0.483	3.47E-07
33	SERPINA1	211429_s_at	0.175	0.018125403	A_	32.453	0.00008	0.00093
		202833_s_at	-0.033	0.721819284	_B
		230318_at	-0.225	0.000896144	_B
34	RAB11FIP3	242658_at	0.452	7.72E-05	A_	29.865	0.00001	0
		203933_at	0.168	0.023739211	A_
		228613_at	-0.263	0.021339426	_B
35	WDR68	209592_s_at	0.161	7.83E-05	A_	28.422	0	0
		221744_at	-0.085	0.084760189	_B
		224730_at	-0.108	0.015804483	_B
		224748_at	-0.115	0.016416134	_B
		221745_at	-0.279	0.000148165	_B
36	SEMA3F	209730_at	0.284	0.003709129	A_	28.404	0.00004	0.00234
		206832_s_at	0.073	0.413081046	A_
		35666_at	-0.15	0.042825936	_B
37	MMP25	207890_s_at	0.151	0.070966227		27.691	0.00042	0.00042
		240054_at	-0.259	0.00239921
38	SF3A1	201357_s_at	0.218	0.001186497	A_	26.033	0.00025	0.00013
		201356_at	0.007	0.854023928	_B
		216457_s_at	-0.186	0.037677191	_B
39	OPTN	202074_s_at	0.14	0.058871869		24.618	0.00088	0.00022
		202073_at	-0.254	0.001302244
40	SMYD2	243288_at	0.332	4.44E-06		23.643	0.0002	0
		212922_s_at	-0.134	0.004210521
41	LYAR	223414_s_at	0.126	0.0497649		22.122	0.00041	0.00005
		223413_s_at	-0.31	0.000601173
42	ESRRA	203193_at	0.253	0.012636134		19.249	0.00003	0.00055
		1487_at	-0.111	0.002923247
43	HRH3	221663_x_at	0.287	0.001051838		18.783	0.00149	0.00016
		1555215_a_at	-0.114	0.070944735
44	MTMR2	214649_s_at	0.235	0.012454188		18.615	0.00015	0.00222
		203211_s_at	-0.138	0.078735419
45	GRLF1	202045_s_at	0.115	0.048511276		18.613	0.00094	0.00003
		229394_s_at	-0.313	0.000320908
46	POLR2J2	228823_at	0.328	0.000284459	A_	18.201	0.00008	0.00001
		216242_x_at	-0.043	0.451093899	_B
		1552621_at	-0.158	0.032847714	_B
47	ADARB1	209979_at	0.376	0.001265663		15.071	0.00094	0.00023
		203865_s_at	-0.104	0.127114347
48	TRA2A	213575_at	0.172	0.021728221	A_	14.985	0.00003	0.00003
		204658_at	-0.143	0.054422998	_B
		213593_s_at	-0.21	0.010109784	_B
		229574_at	-0.352	0.000234334	_B
49	WDR33	223147_s_at	0.323	0.001843124		13.074	0.00523	0.00094
		222763_s_at	-0.118	0.17671797
50	FBXW2	218941_at	0.114	0.032548167		11.805	0.00006	0.00044
		209630_s_at	-0.256	0.005924305
51	JMJD2B	215616_s_at	0.286	0.001148176	A_	11.578	0.00022	0
		212496_s_at	-0.288	1.37E-05	_B
		212492_s_at	-0.396	9.83E-10	_B
52	DNAJB9	202842_s_at	0.294	0.02098529		8.738	0.03885	0.0253
		1554462_a_at	-0.13	0.446755278
53	MAP4	212567_s_at	0.343	3.52E-06	A_	6.644	0.00004	0
		200836_s_at	0.147	0.007344129	A_
		243_g_at	0.038	0.398057576	_B
		212566_at	-0.017	0.710780227	_B
		200835_s_at	-0.151	0.001248846	_B
54	SARS	200802_at	0.101	0.141427701		5.302	0.08223	0.00001
		231894_at	-0.351	9.46E-06
55	SLC20A2	231818_x_at	0.387	0.000241911		3.469	0.14221	0.0002
		202744_at	-0.074	0.337497484
56	EWSR1	210011_s_at	0.109	0.017682624	A_	3.255	0.00448	0
		209214_s_at	-0.259	6.64E-06	_B
		229966_at	-0.341	1.29E-05	_B
57	TGIF	203313_s_at	0.052	0.457286039		2.372	0.26017	0.0015
		1566901_at	-0.338	0.002072029
58	PLEKHG5	237646_x_at	0.43	0.000911847		2.291	0.18778	0.00039
		227142_at	-0.036	0.446157244
59	CAPZB	238388_x_at	0.31	0.001085137	A_	2.109	0.00006	0.00003
		232949_at	0.038	0.405966048	_B
		201949_x_at	0.028	0.541189092	_B
		201950_x_at	-0.024	0.633456424	_B
		37012_at	-0.114	0.028663791	_B
60	STAU2	241636_x_at	0.437	0.000180948		1.829	0.29977	0.00023
		1561391_at	-0.058	0.472675309
61	PABPN1	201545_s_at	0.066	0.367514338		1.383	0.44515	0.00001
		213046_at	-0.384	3.94E-06
62	FRMD4B	242505_at	0.026	0.626099083		0.944	0.48839	0.00146
		213056_at	-0.394	0.00249886
63	PACS1	241618_at	0.441	0.000176523		0.904	0.20306	0.00018
		224658_x_at	0.032	0.31391059
64	DYNC1H1	211928_at	-0.151	0.040030936		0.867	0.02432	0
		229115_at	-0.812	4.55E-09
65	PRPF38B	218040_at	-0.06	0.418380283		0.487	0.39384	0.00005
		230270_at	-0.582	5.79E-06
66	SNRPA1	215722_s_at	0.118	0.149854147	A_	0.408	0.02273	0.00058
		216977_x_at	-0.019	0.748363141	A_
		206055_s_at	-0.27	0.000712413	_B
67	KIAA1033	212795_at	-0.07	0.236280245		0.345	0.49735	0
		212794_s_at	-0.618	1.63E-09
68	RUFY3	213437_at	-0.025	0.617262753		0.246	0.74494	0
		213939_s_at	-0.594	5.69E-07
69	MCL1	200797_s_at	-0.025	0.653722895		0.244	0.74712	0.00001
		200798_x_at	-0.595	2.16E-06
70	TAF15	202840_at	0.026	0.745304555		0.181	0.8774	0.0008
		227891_s_at	-0.356	9.56E-05
71	FLJ27365	232480_at	0.029	0.707251485		0.154	0.88635	0.00001
		241464_s_at	-0.442	8.65E-07
72	EXT1	201995_at	-0.012	0.834266954		0.143	0.85374	0.00078
		232174_at	-0.538	0.000786134
73	OSBPL10	216755_at	0.009	0.777243056		0.069	0.93846	0
		219073_s_at	-0.473	3.72E-07
74	AMFR	202204_s_at	-0.114	0.082311133		-0.104	0.09393	0.00001
		202203_s_at	-0.608	1.81E-07
75	BAT5	230221_at	0.512	0.000201717		-0.383	0.03283	0.00146
		224756_s_at	0.086	0.15904534
76	SGPP1	223391_at	-0.105	0.395567143		-1.061	0.17992	0.03594
		221268_s_at	-0.487	0.002244502
77	SUFU	222749_at	0.361	0.001541639		-1.491	0.68531	0.00112
		224203_at	-0.019	0.677763298
78	ABCG1	211113_s_at	-0.122	0.05780415		-1.749	0.0022	0.00046
		204567_s_at	-0.606	4.90E-05
79	ACTN4	200601_at	0.083	0.197794846	A_	-1.943	0.02072	0.00168
		232058_at	-0.227	0.025003643	_B
		244753_at	-0.358	0.001377154	_B
80	NIPBL	212469_at	-0.111	0.021503332		-2.605	0.01445	0.00005
		213918_s_at	-0.519	2.89E-06
81	SDHAL1	226693_at	0.097	0.093186427	A_	-3.198	0.00039	0.00003
		222021_x_at	-0.099	0.083665064	A_
		239022_at	-0.396	0.000412969	_B
82	NDRG1	200632_s_at	0.016	0.866596907		-3.789	0.93464	0.00397
		240991_at	-0.362	0.002194967
83	FLNB	208614_s_at	-0.18	0.010491677		-3.969	0.03817	0.00004
		1562416_at	-0.615	2.67E-08
84	GNG12	212294_at	-0.207	0.00592548		-3.984	0.0051	0.00001
		222834_s_at	-0.733	1.59E-08
85	SFTPC	215454_x_at	0.391	0.001729721		-4.338	0.92104	0.00272
		38691_s_at	0.013	0.848470973
86	BNC1	206581_at	-0.147	0.047165234		-4.584	0.00128	0.00209
		1552487_a_at	-0.616	7.37E-05
87	ZBTB38	219221_at	-0.104	0.008882728		-5.348	0.00108	0.00017
		225512_at	-0.502	2.13E-05
88	EIF4G1	208625_s_at	0.004	0.982274202		-6.233	0.99974	0.00005
		208624_s_at	-0.374	6.88E-07
89	TACC1	234010_at	0.389	0.00053005		-7.688	0.90019	0.00152
		200911_s_at	0.012	0.803596868
90	TOP2A	201292_at	-0.218	0.066810001		-8.105	0.12722	0.00878
		201291_s_at	-0.597	1.37E-06
91	RAI1	1552558_a_at	0.068	0.300972336	A_	-8.612	0.28557	0
		1556540_a_at	-0.028	0.478163113	A_
		226143_at	-0.389	2.06E-06	_B
92	F2R	1569642_at	-0.093	0.036032981		-8.713	0.00076	0.00472
		203989_x_at	-0.472	0.000816732
93	PDCD4	202730_s_at	0.033	0.659002066	A_	-9.514	0.52	0.00427
		212593_s_at	-0.007	0.937308562	A_
		202731_at	-0.377	0.00410044	_B
94	RAP1A	202362_at	-0.273	0.003540124	A_	-9.694	0.45336	0
		1555339_at	-7.842	3.25E-12	_B
		1555340_x_at	-8.618	3.25E-12	_B
95	RAC1	208641_s_at	-0.044	0.469964887	A_	-9.805	0.13899	0.0012
		208640_at	-0.053	0.449498886	A_
		1567458_s_at	-0.452	0.00045308	_B
96	MARS	201475_x_at	-0.023	0.630012721	A_	-10.066	0.37649	0.00005
		213671_s_at	-0.048	0.407498449	A_
		213672_at	-0.427	4.15E-05	_B
97	TMEM43	222418_s_at	0.035	0.64529039	A_	-10.142	0.78634	0
		217795_s_at	0.003	0.939989315	A_
		233480_at	-0.535	3.69E-07	_B
98	JOSD3	221580_s_at	-0.283	0.001180197		-10.379	0.01465	0.00009
		222728_s_at	-0.725	1.91E-09
99	SMARCA4	1569073_x_at	0.22	0.068329823	A_	-10.509	0.00303	0.00039
		214728_x_at	0.028	0.445952177	A_
		208794_s_at	0.021	0.707419693	A_
		215714_s_at	-0.046	0.310222063	_B
		213720_s_at	-0.063	0.367110651	_B
		212520_s_at	-0.237	0.00014662	_B
100	DNAJC16	217358_at	0.051	0.335758005		-11.413	0.33725	0.00005
		212908_at	-0.323	9.33E-05
101	QKI	1555154_a_at	-0.129	0.023944859	A_	-13.889	0.07433	0
		214543_x_at	-0.21	0.002619495	A_
		212263_at	-0.609	1.51E-11	_B
102	CCNL1	1555411_a_at	-0.086	0.196198861	A_	-14.921	0.00142	0.00108
		220046_s_at	-0.146	0.103033601	A_
		241495_at	-0.558	0.000133939	_B
103	PER1	36829_at	-0.092	0.022182116	A_	-15.048	0.00441	0
		202861_at	-0.131	0.009531262	A_
		244677_at	-0.512	1.05E-07	_B
104	C1orf79	223774_at	0.216	0.002117924	A_	-18.578	0.00008	0.0004
		228990_at	-0.079	0.244138013	_B
		223773_s_at	-0.158	0.026290543	_B
105	SAE1	217946_s_at	0.072	0.269165945		-21.425	0.38751	0.00006
		1555618_s_at	-0.298	9.41E-06
106	FN1	214701_s_at	-0.179	0.020191832	A_	-23.486	0.00769	0.00857
		235629_at	-0.498	0.000905453	_B
		214702_at	-0.652	1.17E-06	_B
		1558199_at	-0.664	0.000132955	_B
107	PHC2	200919_at	-0.171	0.000402845		-23.813	0	0.00011
		1557852_at	-0.678	7.74E-06
108	PDLIM7	203370_s_at	0.161	0.047984701	A_	-31.837	0	0.00083
		214121_x_at	0.125	0.145794075	A_
		1569149_at	-0.179	0.040383885	_B
		1569150_x_at	-0.21	0.012240591	_B
109	ECOP	241010_x_at	0.281	0.002530079		-33.831	0.04202	0.00105
		208091_s_at	-0.083	0.222592986
110	CROP	220044_x_at	-0.206	0.017358029	A_	-35.181	0.00154	0.0014
		203804_s_at	-0.305	0.004980895	A_
		208835_s_at	-0.651	2.82E-07	_B
111	ZFP36L2	201369_s_at	0.21	0.018134195		-35.623	0.00017	0.00314
		201368_at	-0.141	0.076531444
112	H2AFX	212525_s_at	0.322	0.000223291		-36.088	0.61234	0.00055
		205436_s_at	-0.044	0.543308425
113	ITGAV	202351_at	-0.104	0.338446576	A_	-39.796	0.00251	0.00029
		241769_at	-0.37	0.003891232	A_
		236251_at	-0.743	1.14E-06	_B
114	C1orf63	209007_s_at	-0.25	0.004545709		-40.4	0.0052	0.00343
		209006_s_at	-0.622	2.28E-06
115	VAMP2	201557_at	0.212	0.000115447		-44.794	0.00745	0.00004
		214792_x_at	-0.143	0.030343087
116	NADK	213607_x_at	-0.032	0.495850311		-49.058	0.73125	0.00008
		208918_s_at	-0.392	5.61E-06
117	TCF7L2	212759_s_at	-0.009	0.627792364	A_	-50.691	0.00001	0
		212761_at	-0.101	0.0720586	A_
		216037_x_at	-0.117	0.024620475	A_
		216035_x_at	-0.19	0.001238635	A_
		212762_s_at	-0.59	2.29E-06	_B
118	STK11	204292_x_at	0.271	0.002937321	A_	-51.181	0.00103	0.00014
		41657_at	-0.025	0.561677793	_B
		231017_at	-0.091	0.067672967	_B
119	ASAH1	213902_at	0.165	0.0081475	A_	-52.454	0.00001	0.01354
		213702_x_at	-0.121	0.206258678	_B
		210980_s_at	-0.17	0.123101931	_B
		1555419_a_at	-0.189	0.046118701	_B
120	PNMA3	220923_s_at	0.254	0.002362836		-53.812	0.0093	0.00062
		223621_at	-0.1	0.116123211
121	LUC7L2	226758_at	-0.085	0.061449415	A_	-56.036	0.00119	0.00002
		220099_s_at	-0.134	0.011274021	A_
		242024_at	-0.484	9.54E-06	_B
122	FTSJ1	213937_s_at	0.107	0.008157468		-60.614	0.00086	0
		205324_s_at	-0.24	0.000156938
123	SAR1B	223512_at	0.005	0.949286799		-62.119	0.98094	0.0311
		218254_s_at	-0.351	0.027820559
124	ARHGAP5	217936_at	-0.159	0.06588435	A_	-65.756	0.00097	0.01794
		233849_s_at	-0.175	0.087382558	A_
		242110_at	-0.531	0.000222516	_B
125	ACAA2	202002_at	0.381	0.00051899		-68.652	0.7032	0.00226
		202003_s_at	0.027	0.625863996
126	FRYL	212548_s_at	-0.194	0.002186087	A_	-69.045	0.06926	0.00005
		212546_s_at	-0.546	5.62E-07	_B
		1554260_a_at	-0.557	3.10E-09	_B
127	SAMD4B	226714_at	0.106	0.080970934	A_	-69.48	0.03195	0.00003
		227511_at	-0.023	0.569174206	A_
		229871_at	-0.259	0.000105982	_B
128	ZNF146	200050_at	0.042	0.621529891		-69.993	0.73624	0.00208
		1554433_a_at	-0.311	0.000238749
129	SUB1	214512_s_at	0.095	0.384174583	A_	-73.498	0.13967	0.01094
		212857_x_at	-0.253	0.011577894	_B
		224586_x_at	-0.263	0.005224228	_B
130	PLXNA1	221537_at	0.029	0.57943244		-76.359	0.62863	0.0006
		221538_s_at	-0.322	0.000622645
131	PLXNA2	222159_at	0.057	0.239574223		-76.797	0.41507	0.00001
		213030_s_at	-0.293	5.52E-06
132	SDCCAG1	218649_x_at	-0.094	0.12770595		-76.873	0.44275	0.00005
		1569594_a_at	-0.444	8.35E-08
133	KIAA2002	220008_at	0.156	0.041452296		-77.108	0.0386	0.00008
		225913_at	-0.19	2.48E-05
134	SLC2A9	240223_at	0.262	0.000170068		-79.432	0.15695	0.00017
		219991_at	-0.086	0.197910168
135	LUC7L	223546_x_at	0.137	0.013127832	A_	-80.462	0.00001	0.00002
		220143_x_at	0.124	0.024924964	A_
		223295_s_at	-0.195	0.002465755	_B
136	C19orf42	229650_s_at	0.26	0.006579739	A_	-81.919	0	0.00018
		219097_x_at	0.174	0.010898927	A_
		224717_s_at	-0.045	0.660492058	_B
		224712_x_at	-0.094	0.017931927	_B
		229384_at	-0.13	0.033161143	_B
137	CTSD	200766_at	0.316	7.58E-05		-82.563	0.6996	0.00024
		227886_at	-0.032	0.546040662
138	SAPS3	217928_s_at	0.059	0.160003717		-84.683	0.0526	0.00016
		222467_s_at	-0.286	0.000858694
139	SPEN	1556059_s_at	-0.141	0.0207981	A_	-85.412	0.00091	0.00004
		201997_s_at	-0.162	0.003069919	A_
		201996_s_at	-0.512	1.39E-06	_B
140	HNRPH1	213470_s_at	0.108	0.087490478	A_	-86.377	0.00042	0.00304
		201031_s_at	-0.134	0.063983306	_B
		213472_at	-0.28	0.010938132	_B
141	BAIAP2L1	222675_s_at	0.053	0.227117898	A_	-94.539	0.24545	0
		227371_at	-0.026	0.553579313	A_
		227372_s_at	-0.309	2.35E-05	_B
142	FOXP1	215221_at	0.104	0.022116555	A_	-98.365	0.00327	0.00006
		224837_at	0.026	0.644799329	A_
		223287_s_at	0.016	0.764566905	A_
		235444_at	-0.242	0.000205484	_B
143	ALDH3B1	205640_at	0.29	0.000159713	A_	-98.767	0.02549	0
		211004_s_at	0.211	0.00010338	A_
		1565731_at	-0.094	0.060009907	_B
144	NDUFB8	201226_at	0.138	0.056576713	A_	-99.17	0.00073	0.00077
		201227_s_at	-0.05	0.293101975	_B
		214241_at	-0.213	0.005861506	_B
145	DMPK	217066_s_at	0.195	0.006735611		-100.09	0.00003	0.00016
		37996_s_at	-0.125	0.007732337
146	DDX17	208719_s_at	0.026	0.649085142	A_	-100.478	0.00027	0
		208151_x_at	0.011	0.777911848	A_
		208718_at	-0.16	0.050471109	A_
		213998_s_at	-0.314	0.001111281	A_
		230180_at	-0.644	2.73E-06	_B
147	PAFAH1B1	200815_s_at	0.07	0.176958759	A_	-108.755	0.00007	0
		200813_s_at	-0.124	0.005087174	A_
		200816_s_at	-0.145	0.025984885	A_
		211547_s_at	-0.463	4.14E-05	_B
148	SEC22C	235120_at	-0.028	0.566214834		-116.618	0.85215	0.00005
		225460_at	-0.364	1.72E-06
149	MAPK8IP3	213177_at	0.285	0.001251215		-118.312	0.25557	0.00078
		213178_s_at	-0.05	0.35248008
150	SMARCE1	211989_at	0.309	0.001905977		-120.102	0.62874	0.00185
		211988_at	-0.025	0.610434733
151	LARS	223888_s_at	0.12	0.068874728	A_	-121.204	0.00077	0.00003
		222427_s_at	-0.132	0.035105007	A_
		222428_s_at	-0.364	0.000316678	_B
152	PDPK1	224986_s_at	-0.062	0.24040105		-124.523	0.25574	0.00142
		204524_at	-0.395	0.000135575
153	CD44	204489_s_at	-0.095	0.154673003	A_	-127.996	0	0
		204490_s_at	-0.099	0.192058563	A_
		212014_x_at	-0.116	0.107483071	A_
		209835_x_at	-0.126	0.082202409	A_
		212063_at	-0.32	0.000135375	A_
		217523_at	-0.806	1.76E-05	_B
154	IFI16	208966_x_at	-0.089	0.161488884	A_	-128.761	0.07965	0.0003
		206332_s_at	-0.101	0.124662762	A_
		208965_s_at	-0.432	7.48E-06	_B
155	ANKRD11	234701_at	0.056	0.12465748		-129.425	0.08531	0.00003
		219437_s_at	-0.274	0.000224543
156	PIGQ	204144_s_at	0.258	0.003406336		-133.03	0.02013	0.00075
		1555359_at	-0.069	0.137964374
157	DCAKD	221224_s_at	0.272	0.003984571		-133.33	0.17325	0.0031
		232447_at	-0.057	0.350719873
158	C1orf121	212371_at	-0.032	0.641977995		-134.484	0.83229	0.00191
		222158_s_at	-0.362	6.21E-05
159	SAMD14	213866_at	0.396	7.28E-05		-135.277	0.32788	0.00113
		1559995_at	0.066	0.256430632
160	OTUB2	240550_at	0.246	0.000831193		-138.99	0.02579	0.00012
		1555682_at	-0.079	0.090167588
161	NIPSNAP1	201709_s_at	0.168	0.000164152		-139.022	0.00778	0.00004
		201708_s_at	-0.152	0.019080688
162	ARL4C	202208_s_at	0.108	0.033171296	A_	-139.497	0.00196	0.0002
		202207_at	-0.094	0.100952999	_B
		202206_at	-0.24	0.001380453	_B
163	KIAA1530	234761_at	-0.05	0.406366349		-144.594	0.73271	0.00027
		233893_s_at	-0.377	1.51E-06
164	PHLDA1	218000_s_at	0.115	0.177191925	A_	-152.763	0.05265	0.01031
		225842_at	-0.096	0.227183682	_B
		217998_at	-0.194	0.001269158	_B
		217996_at	-0.208	0.01809307	_B
		217997_at	-0.228	0.011576596	_B
		217999_s_at	-0.279	0.010965473	_B
165	LOC285014	235418_at	0.137	0.004156139		-156.073	0.00026	0.00014
		235621_at	-0.163	0.009875051
166	SLC25A28	223192_at	0.179	0.00107984	A_	-157.55	0.00136	0.00006
		221432_s_at	0.047	0.268553523	A_
		1556971_a_at	-0.145	0.017228409	_B
167	EIF4A1	211787_s_at	-0.088	0.179735927	A_	-158.473	0.02734	0.00183
		201530_x_at	-0.104	0.075888399	A_
		214805_at	-0.425	4.82E-05	_B
168	TPM1	206116_s_at	0.162	0.059081376	A_	-158.536	0.00039	0
		210986_s_at	-0.163	0.003886348	A_
		238688_at	-0.405	8.93E-05	_B
169	C10orf9	224652_at	0.017	0.830292655		-162.658	0.87608	0.01667
		224651_at	-0.303	0.01297287
170	CFB	211920_at	0.295	0.004506706		-163.34	0.86889	0.02082
		202357_s_at	-0.025	0.794455318
171	BRD4	226054_at	0.101	0.045932774	A_	-164.012	0.01497	0.00004
		233833_at	-0.119	0.024079862	_B
		202102_s_at	-0.248	0.000330764	_B
172	LOC440993	1557293_at	0	0.942303411		-164.695	0.99503	0.00442
		1558220_at	-0.32	0.000156228
173	VPS13A	1570295_at	-0.07	0.338687246	A_	-165.536	0.54229	0.00939
		227988_s_at	-0.378	1.69E-05	_B
		227987_at	-0.4	0.00091389	_B
		214785_at	-0.418	0.000130207	_B
174	SQLE	213577_at	-0.054	0.397128223		-167.88	0.29532	0.01497
		209218_at	-0.372	0.002542985
175	CNTROB	231884_at	0.298	0.001696909		-168.065	0.56381	0.00082
		228633_s_at	-0.02	0.544869328
176	SLC2A4RG	222650_s_at	0.227	0.00393418		-168.727	0.00082	0.00026
		218494_s_at	-0.082	0.024952479
177	C16orf57	218060_s_at	0.153	0.039609287		-168.939	0.0051	0.0005
		1554016_a_at	-0.155	0.001666822
178	CLCF1	219500_at	0.174	0.002993256	A_	-169.782	0.00023	0.00018
		1556385_at	-0.074	0.141580939	_B
		235525_at	-0.15	0.019874313	_B
179	UNC93B1	220998_s_at	0.363	0.000374902		-169.826	0.48655	0.00418
		225869_s_at	0.045	0.419954258
180	PB1	220355_s_at	0.13	0.046119609	A_	-171.156	0.00027	0.00296
		224152_s_at	0.067	0.379322074	A_
		223238_s_at	-0.185	0.01341439	_B
181	SH3TC1	216688_at	0.038	0.427226527		-175.69	0.40922	0.00078
		219256_s_at	-0.277	0.001263651
182	CORO1C	222409_at	0.008	0.923255177		-177.219	0.99107	0.00601
		221676_s_at	-0.307	0.000193656
183	6-Mar	201736_s_at	-0.343	0.000596316		-177.299	0.00293	0.01065
		201737_s_at	-0.674	1.38E-06
184	CDH11	207172_s_at	-0.137	0.012448302		-177.653	0.00335	0.00503
		207173_x_at	-0.458	0.000213509
185	ZNF451	212557_at	-0.204	0.015332332		-179.852	0.05359	0.00587
		215012_at	-0.523	3.27E-06
186	MYO1E	203072_at	-0.056	0.361121324		-180.311	0.33647	0.00783
		232471_at	-0.37	0.000928552
187	RASAL2	234343_s_at	-0.079	0.112212484		-181.937	0.51832	0.00005
		222810_s_at	-0.393	4.61E-08
188	CRTAP	226656_at	0.147	0.026810674	A_	-182.501	0.00563	0.05882
		201380_at	-0.062	0.434957082	_B
		1554464_a_at	-0.179	0.211267202	_B
189	CBL	243475_at	-0.023	0.421458048		-184.8	0.72172	0.00001
		225231_at	-0.336	5.40E-06
190	ZZZ3	229325_at	-0.003	0.991076116		-190.281	0.99986	0.00053
		212893_at	-0.314	0.000497921
191	FUBP1	203091_at	0.048	0.13181384		-194.647	0.00554	0.00521
		214093_s_at	-0.257	0.017044502
192	OSMR	1554008_at	-0.034	0.626806814		-194.805	0.64447	0.01692
		205729_at	-0.344	0.00402397
193	PARG	1558784_at	-0.024	0.684383237		-195.581	0.88059	0.00132
		229428_at	-0.333	7.31E-05
194	RALA	224880_at	-0.141	0.058437089		-197.709	0.03945	0.01613
		214435_x_at	-0.453	0.000212489
195	DDX42	201788_at	-0.099	0.029619847		-199.918	0.02904	0.00137
		1559954_s_at	-0.409	7.83E-05
196	C7orf20	223811_s_at	0.293	0.000567225		-200.989	0.93098	0.00148
		224808_s_at	-0.014	0.802946114
197	CLIC4	201560_at	0.013	0.848695447		-201.617	0.92457	0.02232
		201559_s_at	-0.294	0.00675332
198	TRABD	232706_s_at	0.348	0.000882459	A_	-203.043	0.28824	0.00024
		225360_at	0.043	0.343300223	_B
		221807_s_at	-0.012	0.749668572	_B
199	C9orf88	233974_s_at	0.252	0.004053337		-204.773	0.26663	0.00355
		223019_at	-0.053	0.385484082
200	ZBTB17	203601_s_at	0.262	0.001293456		-205.506	0.38243	0.00089
		203602_s_at	-0.043	0.395755517
201	DARS	201623_s_at	0.001	0.978261914		-207.754	0.99908	0.00267
		201624_at	-0.304	0.000853375
202	STARD10	232322_x_at	0.257	0.002192366		-210.979	0.22081	0.00095
		223103_at	-0.047	0.309943845
203	PROM2	239528_at	0.015	0.92485053	A_	-217.499	0.32825	0.0002
		1562378_s_at	-0.047	0.245526011	A_
		1552797_s_at	-0.352	0.000126574	_B
204	PPIG	208994_s_at	-0.209	0.00847035		-217.86	0.10403	0.00271
		208993_s_at	-0.515	2.37E-07
205	TBRG1	225819_at	-0.029	0.463666179		-219.234	0.7224	0.00019
		226318_at	-0.331	2.53E-05
206	GNAQ	211426_x_at	-0.145	0.007053991		-219.371	0.02094	0.00129
		202615_at	-0.45	9.73E-06
207	PITPNB	202522_at	-0.119	0.017713505	A_	-220.097	0.0078	0.01059
		235985_at	-0.369	0.00066051	_B
		244826_at	-0.468	0.000123897	_B
208	KCNIP3	231774_at	0.263	0.005943801		-220.255	0.26009	0.00301
		228269_x_at	-0.038	0.398445034
209	ANXA1	201012_at	-0.094	0.162909948		-222.318	0.0856	0.02387
		233011_at	-0.396	0.001396177
210	FBXL11	208989_s_at	0.052	0.232059898	A_	-223.506	0.06634	0.00003
		208987_s_at	0.026	0.350360423	A_
		208988_at	-0.26	0.001233809	_B
211	EIF3S9	211501_s_at	-0.045	0.389688521	A_	-225.478	0.00003	0.00021
		208688_x_at	-0.099	0.067322251	A_
		203462_x_at	-0.127	0.003138297	A_
		236274_at	-0.151	0.042782317	A_
		242550_at	-0.446	0.000172964	_B
212	RBM25	212028_at	-0.156	0.000290415	A_	-226.881	0.00001	0
		212033_at	-0.156	0.078216786	A_
		212030_at	-0.191	0.010478168	A_
		212031_at	-0.236	0.006810919	A_
		212027_at	-0.413	9.42E-06	A_
		1557081_at	-0.642	5.63E-08	_B
213	MAX	210734_x_at	0.118	0.070585751	A_	-227.087	0.00444	0.00043
		209331_s_at	-0.05	0.262866868	A_
		209332_s_at	-0.223	0.002718175	_B
214	GLT8D2	221447_s_at	-0.119	0.097484558		-230.243	0.05103	0.02049
		227070_at	-0.42	0.000785281
215	TMED7	209404_s_at	-0.099	0.405459662		-230.501	0.07397	0.17281
		214658_at	-0.398	0.047436857
216	DNAJC1	218409_s_at	0.223	0.009753191	A_	-233.351	0.16038	0.01875
		222621_at	-0.028	0.768280119	_B
		222620_s_at	-0.081	0.377499465	_B
217	MAST4	210958_s_at	-0.135	0.010448669	A_	-234.698	0.00119	0.00091
		40016_g_at	-0.184	0.007822329	A_
		225613_at	-0.471	1.75E-05	_B
218	GPR107	211979_at	0.235	0.000960497		-235.303	0.43218	0.00251
		211977_at	-0.061	0.397250045
219	STCH	202557_at	-0.147	0.190665253		-236.583	0.0289	0.1261
		202558_s_at	-0.447	0.011189603
220	BICD1	204741_at	-0.041	0.269911689		-236.995	0.18768	0.00594
		242052_at	-0.337	0.002121772
221	CDC42BPA	203794_at	-0.073	0.131072691		-237.143	0.32475	0.00035
		214464_at	-0.369	8.92E-06
222	HEG1	212822_at	-0.127	0.039752527		-247.657	0.11243	0.00294
		213069_at	-0.422	1.30E-05
223	LAMP1	201551_s_at	0.427	0.059192555	A_	-247.834	0.00189	0.0142
		213728_at	0.137	0.005610486	_B
		201552_at	-0.022	0.757482987	_B
		201553_s_at	-0.08	0.283491026	_B
224	NPEPPS	201455_s_at	-0.063	0.23217568		-249.271	0.68422	0.00014
		201454_s_at	-0.356	1.71E-07
225	CASR	240886_at	0.182	0.056168603		-252.287	0.00117	0.01096
		210577_at	-0.098	0.091200377
226	SND1	201622_at	0.107	0.083515923	A_	-253.819	0.00123	0.00066
		242506_at	0.089	0.108726019	A_
		228271_at	-0.185	0.00668565	_B
227	ATPIF1	218671_s_at	0.124	0.149212723		-255.368	0.00645	0.02392
		223338_s_at	-0.156	0.085849626
228	ZNF508	203322_at	0.062	0.406560734		-256.207	0.42552	0.00306
		203321_s_at	-0.227	0.001501373
229	RY1	212438_at	-0.021	0.720637867		-258.642	0.82658	0.01906
		212440_at	-0.311	0.002837792
230	ANTXR1	227660_at	-0.029	0.511952984	A_	-261.896	0.17337	0.00964
		232808_at	-0.033	0.493405163	A_
		224694_at	-0.323	0.009050679	_B
231	MAPKAP1	240241_at	0.308	0.000209092		-262.157	0.87357	0.00183
		217808_s_at	0.02	0.684431419
232	ITPK1	217710_x_at	0.137	0.033384703		-262.926	0.07931	0.00017
		210740_s_at	-0.133	7.10E-05
233	SEC23A	204344_s_at	-0.134	0.003216998		-264.708	0.00009	0.02395
		212887_at	-0.436	0.002403465
234	FBXO21	212231_at	-0.005	0.927812341		-265.101	0.98765	0.00529
		212229_s_at	-0.293	0.003101698
235	C19orf2	214173_x_at	-0.029	0.523915876		-266.319	0.58898	0.00771
		222266_at	-0.316	0.001883884
236	SURF4	222977_at	0.179	0.044765717	A_	-266.349	0.01077	0.05946
		222978_at	0.098	0.249725954	A_
		222979_s_at	-0.123	0.225741538	_B
237	EIF5B	201027_s_at	0.043	0.368193148		-270.184	0.55682	0.00021
		201024_x_at	-0.242	0.000127839
238	F11R	224097_s_at	0.259	0.02425376	A_	-271.785	0.66728	0.02003
		226482_s_at	-0.004	0.93527336	_B
		221664_s_at	-0.03	0.715429872	_B
239	KLF7	204334_at	-0.28	0.000142802		-272.584	0.00191	0.00532
		1555420_a_at	-0.582	2.05E-06
240	ACIN1	201715_s_at	-0.052	0.290802716		-273.681	0.45644	0.00148
		243249_at	-0.337	0.000114309
241	SEC23B	201583_s_at	-0.029	0.458401475		-273.746	0.5178	0.0039
		210293_s_at	-0.314	0.001445392
242	TCOF1	202384_s_at	0.236	0.004605233	A_	-275.641	0.02928	0.00062
		244686_at	0.023	0.557540115	_B
		202385_s_at	-0.059	0.13920004	_B
243	SCUBE1	233988_x_at	0.374	0.001132408		-275.754	0.04158	0.01407
		233258_at	0.088	0.080769071
244	FTS	218373_at	0.035	0.534251462		-278.765	0.73135	0.00076
		223894_s_at	-0.248	0.000242612
245	PLEKHA1	226247_at	-0.257	0.009413055		-279.772	0.13826	0.01379
		219024_at	-0.544	2.76E-07
246	LNPEP	225176_at	-0.346	0.002643966		-282.118	0.08152	0.03014
		231866_at	-0.635	1.24E-07
247	SLC6A17	229925_at	0.189	0.008128713		-282.586	0.00621	0.00093
		233287_at	-0.087	0.056910716
248	ICOSLG	228976_at	0.132	0.09153747		-283.636	0.0139	0.00483
		213450_s_at	-0.132	0.012602747
249	TNRC4	215045_at	0.413	0.000706756		-285.755	0.10259	0.02784
		206817_x_at	0.13	0.122458162
250	CCT2	201947_s_at	-0.039	0.487351809		-287.584	0.6962	0.00395
		201946_s_at	-0.319	0.000181543
251	XIST	221728_x_at	-0.207	0.03433501	A_	-289.286	0	0.00136
		243712_at	-0.267	0.003695745	A_
		214218_s_at	-0.302	0.007674091	A_
		224588_at	-0.38	0.002263999	A_
		227671_at	-0.592	1.96E-06	_B
		224590_at	-0.648	1.80E-05	_B
		224589_at	-0.654	9.78E-06	_B
252	RBM39	207941_s_at	-0.129	0.12829101	A_	-290.454	0.04569	0.01978
		208720_s_at	-0.164	0.036787879	A_
		227223_at	-0.439	1.55E-05	_B
253	SLC30A7	239596_at	0.014	0.854327525		-292.602	0.97993	0.00253
		226217_at	-0.265	5.78E-05
254	MMP28	224207_x_at	0.102	0.001749866	A_	-294.103	0.02086	0.03491
		222937_s_at	0.028	0.546276928	A_
		239273_s_at	0.012	0.796089766	A_
		219909_at	-0.066	0.320769878	_B
		239272_at	-0.204	0.080707212	_B
255	C3orf28	221533_at	0.163	0.045986059	A_	-294.213	0.00021	0.02213
		223193_x_at	-0.076	0.274941912	_B
		220942_x_at	-0.102	0.156149686	_B
		224345_x_at	-0.111	0.109662619	_B
256	SDAD1	218607_s_at	-0.146	0.000578681		-294.379	0.00967	0.00035
		228408_s_at	-0.431	2.50E-06
257	CARD10	210025_s_at	0.124	0.096260053		-294.62	0.00681	0.00537
		210026_s_at	-0.146	0.021379647
258	MARK3	202568_s_at	-0.142	0.003791937		-294.723	0.02518	0.00083
		202569_s_at	-0.425	7.31E-06
259	FEM1B	212367_at	-0.012	0.83550072	A_	-295.919	0.50429	0.00275
		212374_at	-0.028	0.507024453	A_
		212373_at	-0.308	0.003165729	_B
260	JMJD1C	241661_at	-0.108	0.010117846	A_	-296.003	0.00011	0.00069
		224933_s_at	-0.134	0.00766126	A_
		221763_at	-0.386	0.000299628	_B
		228793_at	-0.437	0.000106455	_B
261	DHX36	223140_s_at	-0.122	0.012778966	A_	-296.054	0.06811	0.0003
		223138_s_at	-0.13	0.070855905	A_
		223139_s_at	-0.408	5.07E-07	_B
262	GATAD1	213018_at	-0.031	0.499208178	A_	-296.689	0.28078	0.00008
		208503_s_at	-0.09	0.101707603	A_
		214718_at	-0.364	5.41E-06	_B
263	HIP1R	209559_at	0.13	0.022330411	A_	-297.569	0.00063	0.00122
		209558_s_at	-0.091	0.092787388	_B
		38340_at	-0.141	0.01444644	_B
264	RHBDD1	233164_x_at	0.223	0.010106487	A_	-300.39	0.01215	0.00099
		226948_at	-0.046	0.244056317	_B
		226945_at	-0.059	0.209128383	_B
265	MCC	206132_at	-0.109	0.004903009		-303.804	0.00415	0.00421
		226225_at	-0.391	0.000241125
266	WIPI2	202031_s_at	0.152	0.00309259		-304.399	0.00612	0.0002
		204710_s_at	-0.115	0.024487087
267	ARHGEF1	203055_s_at	0.21	0.001214223		-304.996	0.35542	0.00216
		1560445_x_at	-0.065	0.321516267
268	TNRC6A	243834_at	0.109	0.035469044	A_	-306.728	0.03779	0.00015
		224704_at	-0.118	0.038514777	_B
		234734_s_at	-0.175	0.000265904	_B
269	CSNK1E	202332_at	0.12	0.040235184	A_	-309.978	0.00808	0.00014
		222015_at	-0.116	0.009140328	_B
		226858_at	-0.172	0.002324358	_B
270	HNRPDL	209067_s_at	0.071	0.38781564	A_	-312.733	0.07799	0.00106
		209068_at	-0.007	0.912635821	A_
		201993_x_at	-0.086	0.203284271	A_
		212454_x_at	-0.316	0.001689921	_B
271	HSMPP8	221771_s_at	-0.05	0.868432754	A_	-314.912	0.21283	0.03179
		227026_at	-0.143	0.01088215	A_
		225041_at	-0.42	9.41E-08	_B
272	HNRPA0	201055_s_at	0.278	0.000527048		-315.322	0.99224	0.00976
		201054_at	0.005	0.925449937
273	NLGN2	226288_s_at	0.123	0.003511881		-315.708	0.01531	0.00093
		1554428_s_at	-0.133	0.039665518
274	MAGI1	225465_at	-0.011	0.734301284		-316.651	0.92924	0.00031
		225474_at	-0.283	0.000103611
275	SNX27	221006_s_at	0.053	0.388975767		-321.107	0.61688	0.00066
		221498_at	-0.218	0.000128641
276	BCL2L11	1553088_a_at	0.127	0.013203886		-322.642	0.00281	0.00017
		1553096_s_at	-0.13	0.00469275
277	JMJD1B	201643_x_at	-0.083	0.072680651		-323.095	0.27591	0.00041
		210878_s_at	-0.354	7.13E-06
278	UGCGL1	244814_at	0.092	0.25908808	A_	-325.94	0.19954	0.00549
		222568_at	-0.126	0.029837819	_B
		218257_s_at	-0.194	0.002392243	_B
		222569_at	-0.198	0.007582088	_B
279	NSFL1C	217831_s_at	0.121	0.007058905	A_	-327.278	0.00294	0.00019
		217830_s_at	0.016	0.68005348	A_
		232520_s_at	-0.091	0.124985306	_B
		220248_x_at	-0.153	0.000965857	_B
280	PCYT1A	225069_at	0.137	0.026341408		-328.106	0.00714	0.00056
		204209_at	-0.116	0.005153968
281	IGFBP4	201508_at	0.254	0.00264088		-333.132	0.8685	0.00373
		242657_at	-0.013	0.737006146
282	COL8A2	52651_at	-0.256	0.000129844		-334.089	0.0636	0.00052
		221900_at	-0.53	5.69E-09
283	LAMA1	222346_at	0.016	0.808612594		-337.889	0.9265	0.00715
		227048_at	-0.25	0.003155427
284	PYCR2	224855_at	0.166	0.002176882		-337.895	0.15291	0.00399
		231715_s_at	-0.098	0.185495546
285	SNX19	202358_s_at	-0.004	0.900867977		-339.394	0.99208	0.00119
		202359_s_at	-0.27	4.11E-05
286	TARDBP	200020_at	-0.084	0.179279224		-339.473	0.1664	0.02274
		221264_s_at	-0.351	0.001416775
287	KIAA0143	212150_at	-0.1	0.223241305		-340.018	0.34875	0.0122
		212149_at	-0.366	0.000257527
288	MFI2	243629_x_at	0.166	0.002994398		-344.57	0.06813	0.00132
		235911_at	-0.094	0.115539739
289	MBNL2	205017_s_at	-0.02	0.583599321	A_	-344.771	0.7595	0.00043
		203640_at	-0.023	0.762076684	A_
		232369_at	-0.282	0.000190804	_B
		232138_at	-0.302	0.001273431	_B
290	B4GALT1	201883_s_at	0.279	0.000432922	A_	-345.944	0.66747	0.01313
		211631_x_at	0.044	0.568964674	_B
		216627_s_at	-0.048	0.671554161	_B
291	PITPNA	237424_at	0.162	0.005543681		-348.732	0.07085	0.00322
		201192_s_at	-0.098	0.147702307
292	MYADM	225673_at	0.336	0.000351093		-349.437	0.46919	0.01818
		224920_x_at	0.072	0.31333293
293	DKFZp761I2123	221525_at	0.182	0.016212284	A_	-350.944	0.0039	0.004
		236309_x_at	-0.039	0.499726426	_B
		54970_at	-0.08	0.056739679	_B
294	C2orf18	225695_at	0.219	0.000621177	A_	-351.109	0.47437	0.00088
		219783_at	0.006	0.865063138	_B
		1554444_s_at	-0.047	0.356546676	_B
295	IDH1	201193_at	-0.076	0.305526734		-351.764	0.28414	0.04842
		1555037_a_at	-0.339	0.003126125
296	KIAA0892	227465_at	0.018	0.691101258		-353.097	0.94076	0.00011
		212505_s_at	-0.244	9.44E-06
297	USP7	201499_s_at	0.008	0.850809339		-354.221	0.98148	0.00027
		201498_at	-0.254	5.77E-05
298	NR3C1	201866_s_at	-0.153	0.013162936	A_	-354.292	0.16821	0.00534
		201865_x_at	-0.387	5.59E-07	_B
		216321_s_at	-0.398	0.000305912	_B
		211671_s_at	-0.464	4.43E-07	_B
299	STAU1	213037_x_at	-0.026	0.720615933	A_	-358.14	0.26031	0.03607
		207320_x_at	-0.044	0.481408067	A_
		208948_s_at	-0.058	0.445073116	A_
		211505_s_at	-0.315	0.00235985	_B
300	PEX16	221604_s_at	0.151	0.003475407		-358.457	0.00183	0.00004
		49878_at	-0.097	0.002923798
301	LAMP2	203041_s_at	0.045	0.561033729	A_	-360.921	0.31677	0.16057
		200821_at	-0.031	0.85618056	A_
		203042_at	-0.224	0.05617128	_B
302	PTPLB	212640_at	0.019	0.80965785		-362.841	0.91016	0.02172
		227741_at	-0.24	0.008151086
303	DRCTNNB1A	223625_at	-0.137	0.008946417		-363.116	0.00845	0.01534
		227239_at	-0.403	0.0004798
304	DERL1	225488_at	0.186	0.004279942	A_	-363.513	0.3949	0.03562
		219402_s_at	-0.013	0.915063284	_B
		222543_at	-0.076	0.402540299	_B
305	ALDH3A2	202053_s_at	0.01	0.848500425	A_	-364.849	0.97196	0.01617
		202054_s_at	0.007	0.927470268	A_
		210544_s_at	-0.252	0.000153663	_B
306	SEMA6A	220454_s_at	0.068	0.214906103		-365.114	0.11883	0.00332
		223449_at	-0.189	0.007565936
307	ACLY	201127_s_at	0.026	0.590775284	A_	-367.587	0.26422	0.00011
		210337_s_at	-0.097	0.12258264	A_
		201128_s_at	-0.346	4.95E-05	_B
308	MRPL41	225425_s_at	0.039	0.548415866		-367.755	0.7531	0.00284
		227186_s_at	-0.219	0.000523567
309	WWC1	243290_at	0.265	0.003609051		-369.783	0.94364	0.00637
		213085_s_at	0.007	0.830290662
310	TPM4	212481_s_at	0.025	0.805755242	A_	-371.625	0.88867	0.01886
		209344_at	0.017	0.905411503	A_
		237561_x_at	-0.006	0.998081234	A_
		235094_at	-0.235	0.006656957	_B
		1567107_s_at	-0.249	0.021798738	_B
311	KHDRBS1	214185_at	-0.081	0.195986169	A_	-371.707	0.27686	0.00872
		200040_at	-0.12	0.120734526	A_
		201488_x_at	-0.365	3.39E-06	_B
312	MGC99813	242782_x_at	0.202	0.003494562		-371.762	0.11118	0.00084
		227890_at	-0.053	0.157691561
313	BBX	223135_s_at	-0.11	0.011433396	A_	-373.008	0.07613	0.00191
		223134_at	-0.306	0.000154778	_B
		232008_s_at	-0.41	7.65E-06	_B
314	ACTR2	200727_s_at	0.091	0.408133399	A_	-373.38	0.02076	0.01149
		1554390_s_at	0.039	0.657877026	A_
		200728_at	-0.053	0.457260731	A_
		1558015_s_at	-0.132	0.164589663	A_
		200729_s_at	-0.331	0.00524267	_B
315	NAP1L1	208752_x_at	-0.023	0.654925498	A_	-378.295	0.00104	0.0019
		212967_x_at	-0.1	0.099698174	A_
		204528_s_at	-0.107	0.074242925	A_
		213864_s_at	-0.224	0.013584187	A_
		208754_s_at	-0.441	0.000390961	_B
316	GOLGA4	215203_at	-0.011	0.920768175		-378.616	0.99336	0.02183
		201567_s_at	-0.266	0.000265051
317	ABCA1	203505_at	-0.221	0.004504956		-382.189	0.01433	0.0268
		203504_s_at	-0.485	8.24E-05
318	CDKN2A	211156_at	0.301	0.001190848		-382.55	0.62056	0.01467
		209644_x_at	0.047	0.469519465
319	TMEM37	227190_at	0.133	0.149635832		-383.535	0.01967	0.02
		1554483_at	-0.107	0.043040841
320	EXT2	202012_s_at	0.005	0.919391354		-385.853	0.99194	0.01964
		202013_s_at	-0.248	0.000605085
321	MIR16	226214_at	0.052	0.388059947		-386.054	0.18053	0.02408
		202593_s_at	-0.199	0.033542075
322	MMP14	202828_s_at	0.188	0.13213911	A_	-387.33	0.17123	0.46156
		202827_s_at	0.029	0.706866142	_B
		160020_at	0.022	0.793886817	_B
		217279_x_at	-0.108	0.481201767	_B
323	UBE2H	221962_s_at	-0.144	0.013229098	A_	-388.094	0.00019	0.00119
		222421_at	-0.172	0.031236451	A_
		217799_x_at	-0.194	3.86E-05	A_
		222420_s_at	-0.462	7.06E-06	_B
324	NAV1	224774_s_at	0.096	0.014583192	A_	-388.818	0.0281	0.00072
		224772_at	-0.094	0.111609941	_B
		224771_at	-0.143	0.02825748	_B
		224770_s_at	-0.167	0.000187686	_B
325	ERRFI1	224657_at	-0.433	0.003972605		-388.994	0.00519	0.19973
		235419_at	-0.71	0.000166745
326	STX12	212111_at	0.005	0.989222775		-389.77	0.99988	0.00258
		212112_s_at	-0.248	0.000224854
327	C7orf30	226386_at	0.098	0.231236004		-390.141	0.04456	0.03369
		226385_s_at	-0.149	0.077245355
328	OCIAD1	223011_s_at	-0.056	0.562058072		-392.872	0.71713	0.05596
		223010_s_at	-0.307	0.001782678
329	LMAN1	224629_at	-0.06	0.365020482		-393.403	0.36392	0.03198
		203293_s_at	-0.312	0.004692261
330	GLTSCR2	234918_at	0.383	0.000858291	A_	-393.526	0.05402	0.03508
		234339_s_at	0.138	0.089281898	_B
		217807_s_at	0.088	0.318319996	_B
331	LRRFIP2	232704_s_at	0.342	0.000369002	A_	-395.396	0.02814	0.0024
		218364_at	0.09	0.110145652	_B
		220610_s_at	0.082	0.062522168	_B
332	GPBP1L1	222452_s_at	0.033	0.505954415	A_	-400.163	0.68927	0.0016
		217877_s_at	-0.019	0.720376955	A_
		1560263_at	-0.231	0.000276968	_B
333	MTHFR	239035_at	0.019	0.663153947		-401.662	0.93625	0.0001
		226929_at	-0.23	9.12E-06
334	C6orf89	224987_at	0.092	0.179398087	A_	-403.901	0.00029	0.00546
		225729_at	0.084	0.070660802	A_
		224988_at	-0.122	0.077027645	_B
		224977_at	-0.174	0.037179417	_B
335	SGCB	205120_s_at	0.083	0.251986802		-404.12	0.05551	0.02592
		226112_at	-0.162	0.043792476
336	RAN	200750_s_at	0.051	0.598917692		-404.511	0.46677	0.09699
		200749_at	-0.197	0.102885744
337	IHPK2	218192_at	0.003	0.994402935		-405.339	0.99998	0.00287
		223165_s_at	-0.245	7.11E-05
338	SDK2	220628_s_at	0.106	0.105038193	A_	-406.246	0.00223	0.01213
		233585_at	0.058	0.167051124	A_
		232061_at	0.023	0.685760468	A_
		242064_at	-0.158	0.034765943	_B
339	ALCAM	201952_at	0.102	0.118908163		-407.409	0.05187	0.0491
		201951_at	-0.138	0.194922978
340	CHD7	222755_s_at	0.121	0.011636956		-407.492	0.00323	0.00033
		226123_at	-0.113	0.011619011
341	LTBP2	204682_at	-0.171	0.032323262		-410.746	0.18491	0.02863
		223690_at	-0.42	1.27E-05
342	SRA1	224130_s_at	0.126	0.058453353		-411.258	0.0203	0.0026
		224864_at	-0.108	0.011541127
343	FLJ21127	218584_at	0.072	0.079617602		-412.552	0.08584	0.00025
		1556864_at	-0.171	0.001515239
344	ANKRD17	225852_at	-0.052	0.311500537		-413.201	0.61311	0.00243
		212211_at	-0.298	6.80E-05
345	AHNAK	211986_at	-0.168	0.072774934		-415.14	0.12435	0.08966
		235281_x_at	-0.417	0.000401376
346	WIBG	224465_s_at	0.139	0.013828044		-416.135	0.17756	0.03723
		242304_at	-0.103	0.285834907
347	TEX264	218548_x_at	0.23	0.000431001		-417.597	0.87516	0.0003
		226624_at	-0.015	0.6587475
348	SAFB2	203280_at	0.258	0.011852192		-420.122	0.79845	0.01724
		32099_at	0.014	0.708468105
349	COL1A1	202312_s_at	0.328	0.004525227		-420.913	0.08527	0.0364
		217430_x_at	0.082	0.128039289
350	ABCC3	242553_at	0.065	0.42674757	A_	-421.365	0.31806	0.07868
		230682_x_at	-0.178	0.092539758	_B
		208161_s_at	-0.179	0.015637971	_B
		209641_s_at	-0.188	0.020185935	_B
351	TRPS1	232653_at	0.015	0.770282267		-422.826	0.94388	0.02083
		222651_s_at	-0.228	0.000428476
352	DNAJB6	208811_s_at	-0.181	0.021190547		-423.225	0.19294	0.01545
		208810_at	-0.427	4.46E-06
353	PRKAB2	225278_at	-0.195	0.007030722		-423.762	0.12186	0.011
		1558027_s_at	-0.442	2.40E-06
354	SFRS4	201696_at	-0.117	0.005316196	A_	-425.894	0.02096	0.01479
		239512_at	-0.341	0.000703936	_B
		242837_at	-0.382	5.67E-05	_B
355	IGF1R	203628_at	-0.035	0.531213649		-426.362	0.84004	0.00713
		203627_at	-0.278	5.21E-05
356	SCARB2	224983_at	0.061	0.481994654	A_	-426.843	0.12538	0.1315
		201646_at	-0.072	0.551247696	A_
		201647_s_at	-0.239	0.055710372	_B
357	MRPL9	211594_s_at	0.05	0.435772011		-428.114	0.31787	0.01879
		209609_s_at	-0.191	0.023487019
358	ARPC2	207988_s_at	-0.035	0.60170134		-430.253	0.83617	0.01719
		213513_x_at	-0.277	0.00040671
359	VMD2	207671_s_at	0.196	0.02266014		-432.06	0.36346	0.02231
		1554442_at	-0.044	0.461355515
360	PMS2L11	210707_x_at	-0.074	0.192828156		-432.113	0.44186	0.00538
		179_at	-0.316	9.12E-05
361	TNK2	216439_at	0.133	0.062518317		-432.214	0.00586	0.00793
		1556103_at	-0.097	0.054372072
362	KDELR1	200922_at	0.281	0.004443202		-433.077	0.60394	0.02925
		1555575_a_at	0.04	0.506357885
363	EXOSC7	212627_s_at	0.049	0.394477445		-433.559	0.64012	0.0013
		213648_at	-0.192	0.000325816
364	GART	212379_at	-0.233	3.75E-05	A_	-433.901	0.00004	0.0067
		212378_at	-0.255	0.000633876	A_
		230097_at	-0.527	2.67E-05	_B
365	PCMT1	205202_at	0.079	0.622191697	A_	-434.023	0.30638	0.31192
		210156_s_at	0.067	0.590875005	A_
		208857_s_at	-0.17	0.189741455	_B
366	TRAPPC2L	238628_s_at	0.225	0.00419636		-437.013	0.78412	0.00309
		238627_at	-0.014	0.64266677
367	MET	203510_at	-0.132	0.027855467	A_	-437.894	0.00155	0.01183
		213807_x_at	-0.236	0.006563455	A_
		211599_x_at	-0.243	0.006592871	A_
		213816_s_at	-0.478	3.16E-05	_B
368	SORBS3	207788_s_at	0.347	8.19E-06		-438.445	0.14985	0.00098
		209253_at	0.105	0.015580632
369	MTHFD1L	231094_s_at	0.034	0.587512913		-441.067	0.76231	0.00428
		225520_at	-0.205	0.002028175
370	DPP9	226916_x_at	0.147	0.012402958		-442.796	0.07696	0.00576
		230018_at	-0.088	0.155846699
371	CDS1	226187_at	-0.113	0.07380572		-443.187	0.06844	0.04697
		205709_s_at	-0.354	0.002183008
372	AAK1	205435_s_at	0.098	0.095873749	A_	-445.556	0.1591	0.00055
		205434_s_at	-0.074	0.149406347	_B
		225522_at	-0.135	0.001602164	_B
		211186_s_at	-0.156	0.000437017	_B
373	KLHDC4	221219_s_at	0.069	0.184119581		-447.689	0.11597	0.00376
		232171_x_at	-0.166	0.009823159
374	FSCN1	201564_s_at	0.053	0.425262492		-448.031	0.3084	0.01988
		210933_s_at	-0.183	0.025304954
375	MGEA5	200899_s_at	-0.101	0.144178489	A_	-448.083	0.02762	0.01641
		214972_at	-0.113	0.036455171	A_
		223494_at	-0.353	0.000457221	_B
376	MED25	208110_x_at	0.092	0.086934621		-448.953	0.01576	0.00536
		1553993_s_at	-0.137	0.030545199
377	PAPOLG	1556929_at	0.024	0.877963337		-448.972	0.97787	0.03654
		224427_s_at	-0.213	0.002293255
378	PRKCSH	200707_at	0.139	0.095355617		-451.662	0.01532	0.01435
		214080_x_at	-0.086	0.040676372
379	AXIN1	239795_at	0.06	0.119968028		-452.77	0.23214	0.00013
		212849_at	-0.175	0.000466364
380	9-Sep	208657_s_at	0.13	0.024539322		-457.655	0.0345	0.0005
		41220_at	-0.094	0.002177793
381	UFM1	222502_s_at	-0.029	0.372105515		-458.05	0.6347	0.00121
		218050_at	-0.264	0.000287402
382	LOC399959	232113_at	-0.561	0.000814093	A_	-458.066	0.00092	0.13325
		225381_at	-0.608	7.15E-05	A_
		233364_s_at	-0.876	3.80E-07	_B
383	HLA-E	200904_at	0.172	0.021083828	A_	-459.151	0.07325	0.01741
		217456_x_at	-0.049	0.37560006	_B
		200905_x_at	-0.073	0.319024662	_B
384	THRAP1	201987_at	-0.114	0.044084103		-461.121	0.52233	0.00111
		201986_at	-0.348	7.90E-08
385	KLK7	205778_at	0.273	0.00728356		-461.9	0.71329	0.06299
		239381_at	0.039	0.60340163
386	GORASP2	208842_s_at	0.04	0.426881158	A_	-462.864	0.25441	0.09753
		207812_s_at	-0.149	0.164299844	_B
		208843_s_at	-0.215	0.036089661	_B
387	HNRPUL2	222264_at	0.166	0.000387166		-463.789	0.3756	0.00055
		225405_at	-0.067	0.194445939
388	JAK1	201648_at	-0.055	0.365868012	A_	-463.843	0.41619	0.00213
		1552610_a_at	-0.137	0.065701022	A_
		1552611_a_at	-0.359	6.24E-07	_B
389	IGFBP3	210095_s_at	0.143	0.008266188		-465.323	0.16668	0.00786
		212143_s_at	-0.087	0.2102145
390	FBXO31	222352_at	0.128	0.054005455	A_	-465.954	0.01206	0.03999
		219784_at	0.011	0.987741366	_B
		224162_s_at	-0.099	0.093843916	_B
391	PSMB4	202243_s_at	0.038	0.557472334		-466.611	0.63939	0.01417
		202244_at	-0.194	0.00878051
392	TMEM50A	222401_s_at	0.142	0.144048914		-467.34	0.13772	0.06821
		217766_s_at	-0.088	0.287990112
393	IL6ST	212195_at	-0.212	0.097568176		-468.552	0.13811	0.13167
		212196_at	-0.448	0.001144452
394	ECHDC1	223088_x_at	0.071	0.440285447	A_	-470.631	0.14679	0.03152
		219974_x_at	-0.076	0.32406733	A_
		223087_at	-0.255	0.010269091	_B
395	HNRPR	208765_s_at	-0.02	0.677167028		-472.921	0.8145	0.02369
		208766_s_at	-0.251	0.006370353
396	RTKN	225150_s_at	-0.131	0.00907522		-473.594	0.02504	0.02311
		239653_at	-0.368	0.00041754
397	MYO6	203216_s_at	-0.204	0.013702668		-474.163	0.17876	0.03053
		203215_s_at	-0.438	4.70E-06
398	MSRA	234435_at	0.081	0.162224222		-477.743	0.05785	0.0092
		219281_at	-0.145	0.026078754
399	CD47	213055_at	0.131	0.013146024	A_	-477.791	0.19953	0.31653
		211075_s_at	-0.004	0.918909901	_B
		213857_s_at	-0.072	0.519254472	_B
		226016_at	-0.118	0.377224665	_B
400	UBAP2L	201378_s_at	0.144	0.001031217	A_	-479.834	0.01228	0.00007
		201377_at	-0.033	0.473479812	_B
		209947_at	-0.083	0.004893405	_B
401	C6orf85	233206_at	0.13	0.118808482		-480.129	0.04078	0.0279
		1568718_at	-0.093	0.114839841
402	EVA1	230518_at	-0.082	0.130502375		-480.448	0.02161	0.13865
		203780_at	-0.315	0.038932245
403	EIF2C2	233244_at	0.001	0.956628485		-480.877	0.99834	0.00489
		225569_at	-0.228	0.000310635
404	RRM1	201477_s_at	0.033	0.658264471		-482.485	0.73474	0.04343
		201476_s_at	-0.195	0.016697438
405	GAK	202281_at	0.032	0.28572845		-482.974	0.61864	0.00004
		40225_at	-0.196	7.87E-05
406	RNF123	224186_s_at	0.099	0.021321421		-486.566	0.03696	0.00012
		221063_x_at	-0.123	0.001695143
407	NEO1	225270_at	0.055	0.490351076		-486.821	0.48444	0.02714
		204321_at	-0.172	0.017221373
408	HSP90AB1	200064_at	-0.092	0.139984408	A_	-489.378	0.03566	0.02446
		214359_s_at	-0.2	0.032549364	A_
		1557910_at	-0.403	0.000356193	_B
409	FSTL3	241921_x_at	0.229	0.026404345		-490.214	0.99999	0.04106
		203592_s_at	0.002	0.998329289
410	KIAA0179	212844_at	-0.013	0.697266314		-491.891	0.79336	0.02435
		212846_at	-0.24	0.015947763
411	ITGA6	201656_at	-0.23	0.023997577		-493.125	0.095	0.07866
		215177_s_at	-0.462	0.000149996
412	RPS6KA2	204906_at	-0.043	0.463723282		-493.692	0.68117	0.01444
		212912_at	-0.269	0.001145387
413	C9orf98	230976_at	0.197	0.000529439		-494.146	0.94443	0.04786
		1557666_s_at	-0.028	0.759444368
414	CAST	208908_s_at	0.003	0.980102478	A_	-495.952	0.48868	0.00251
		207467_x_at	-0.065	0.231245173	A_
		1564010_at	-0.293	0.000203521	_B
415	ZFP36L1	211965_at	-0.088	0.105622896		-496.953	0.22064	0.01705
		211962_s_at	-0.314	0.000549805
416	DKFZP434A0131	221191_at	0.091	0.217600936		-496.992	0.07322	0.03397
		229949_at	-0.13	0.074314188
417	TNPO2	215844_at	0.418	0.000757149	A_	-498.525	0.0022	0.00027
		226428_at	0.221	0.006494223	_B
		221507_at	0.112	0.037107882	_B
		221506_s_at	-0.049	0.398112453	_B
418	ZCCHC17	223107_s_at	0.127	0.047510664		-501.396	0.02809	0.01289
		223108_s_at	-0.091	0.130718309
419	AXL	202685_s_at	0.084	0.219345172		-502.443	0.0908	0.0162
		202686_s_at	-0.136	0.033628546
420	FLJ20850	218958_at	0.294	0.002697587		-502.881	0.17393	0.02265
		51200_at	0.069	0.138842623
421	PKM2	201251_at	0.006	0.952801729		-505.373	0.9919	0.09276
		213700_s_at	-0.217	0.045385159
422	DOM3Z	204522_at	0.274	0.0001374	A_	-508.942	0.31689	0.00011
		38157_at	0.053	0.131408432	_B
		215982_s_at	0.021	0.553432817	_B
423	HNRPD	200073_s_at	0.009	0.998927927	A_	-509.82	0.03129	0.01739
		221481_x_at	-0.032	0.478476125	A_
		209330_s_at	-0.116	0.188552973	A_
		213359_at	-0.123	0.078638357	A_
		229434_at	-0.345	0.001830015	_B
424	AKAP13	224884_at	0.019	0.669607461	A_	-510.657	0.36494	0.0001
		209534_x_at	-0.032	0.504886545	A_
		237018_at	-0.035	0.36468903	A_
		222024_s_at	-0.062	0.162559319	A_
		221718_s_at	-0.276	1.38E-05	_B
425	APP	200602_at	-0.107	0.135948795		-511.359	0.09016	0.09606
		214953_s_at	-0.331	0.010036579
426	CTSC	225646_at	0.052	0.468619954	A_	-511.472	0.43005	0.08271
		225647_s_at	-0.116	0.149823703	_B
		201487_at	-0.181	0.018812661	_B
		231234_at	-0.188	0.027100888	_B
427	EPHB3	204600_at	0.041	0.503170799		-511.915	0.54504	0.01893
		1438_at	-0.18	0.013986269
428	HSPA5	230031_at	0.066	0.200367982		-513.776	0.06097	0.02049
		211936_at	-0.152	0.057687864
429	C22orf32	225794_s_at	0.14	0.052266725		-515.216	0.33396	0.10138
		225795_at	-0.08	0.473042888
430	C2orf33	223091_x_at	-0.118	0.009047371	A_	-515.506	0.02376	0.00149
		222832_s_at	-0.134	0.038769642	A_
		223354_x_at	-0.174	0.001915182	A_
		219137_s_at	-0.381	9.58E-07	_B
431	SLC5A3	213164_at	-0.372	2.41E-05		-520.436	0.00268	0.04005
		212944_at	-0.623	6.28E-06
432	BIRC6	233093_s_at	-0.227	0.000762775	A_	-520.998	0.00206	0.01859
		224635_s_at	-0.276	0.000542923	A_
		242068_at	-0.499	1.15E-05	_B
433	STIP1	213330_s_at	0.185	0.00054756		-521.317	0.86514	0.00624
		212009_s_at	-0.034	0.616437588
434	CIRBP	228519_x_at	0.129	0.068870259	A_	-522.739	0.05202	0.16357
		200810_s_at	0.029	0.608664416	A_
		200811_at	0.02	0.653596681	A_
		225191_at	0.002	0.966376509	_B
		230142_s_at	-0.103	0.192054684	_B
435	AGPAT2	210678_s_at	0.305	0.000302563		-523.327	0.45727	0.02596
		32837_at	0.085	0.209565868
436	CAMKK2	212252_at	0.092	0.015296013		-524.797	0.02287	0.00016
		213812_s_at	-0.12	0.004184341
437	TMEM165	226825_s_at	-0.028	0.853905525		-524.836	0.9338	0.13047
		218095_s_at	-0.247	0.037059971
438	TNFRSF10B	209295_at	-0.147	0.019061479	A_	-526.115	0.17926	0.0345
		210405_x_at	-0.362	0.000163152	_B
		209294_x_at	-0.376	1.23E-05	_B
439	FARP1	201911_s_at	0.147	0.002904583	A_	-526.653	0.12975	0.00644
		201910_at	-0.003	0.945279776	_B
		235501_at	-0.072	0.09788658	_B
440	ZNF444	218707_at	0.252	0.006579516		-526.865	0.43827	0.01874
		50376_at	0.034	0.36810531
441	EPHB4	216680_s_at	0.356	0.001658645		-527.161	0.0338	0.04869
		202894_at	0.132	0.02027521
442	DBI	209389_x_at	0.19	0.040715445	A_	-530.265	0.70121	0.22846
		211070_x_at	0.014	0.893852539	_B
		202428_x_at	-0.034	0.695263729	_B
443	C2orf24	207511_s_at	0.156	0.003563154		-531.528	0.26878	0.00214
		200070_at	-0.06	0.202242204
444	WDR77	201420_s_at	-0.037	0.24633725		-536.215	0.61116	0.00078
		201421_s_at	-0.253	6.67E-05
445	ATXN7	209964_s_at	-0.089	0.086412945		-537.31	0.50457	0.00316
		204516_at	-0.305	3.91E-06
446	PEBP1	205353_s_at	0.201	0.007134586		-537.419	0.87796	0.01597
		211941_s_at	-0.015	0.727611996
447	C11orf24	218299_at	0.066	0.23057847		-537.527	0.27624	0.00546
		52164_at	-0.148	0.005454992
448	FST	204948_s_at	-0.186	0.005236428	A_	-537.553	0.01957	0.02756
		226847_at	-0.236	0.006101177	A_
		207345_at	-0.44	1.30E-05	_B
449	IGHG1	211693_at	0.265	0.009614112		-537.568	0.23546	0.03477
		217039_x_at	0.049	0.243621077
450	MTF1	205323_s_at	0.16	0.006619169		-537.783	0.3071	0.00494
		205322_s_at	-0.055	0.266529277
451	MTMR11	1556034_s_at	0.186	4.97E-05		-537.955	0.81918	0.00014
		205076_s_at	-0.029	0.448868926
452	LTB4R	216388_s_at	0.086	0.277121418		-538.55	0.14133	0.04509
		210128_s_at	-0.127	0.086930692
453	ZC3H7B	205877_s_at	0.013	0.909628859		-538.858	0.99395	0.01098
		213323_s_at	-0.203	0.000239752
454	PLOD2	202619_s_at	0.065	0.402123411		-538.931	0.33124	0.13346
		202620_s_at	-0.149	0.219003766
455	AHCYL1	200849_s_at	0.013	0.856655151	A_	-541.525	0.73326	0.00226
		200850_s_at	-0.045	0.411251467	A_
		200848_at	-0.259	0.000162982	_B
456	MBD1	208595_s_at	-0.066	0.100820403	A_	-542.436	0.36998	0.00146
		226862_at	-0.073	0.174570739	A_
		203353_s_at	-0.286	3.46E-06	_B
457	TNFRSF21	218856_at	0.141	0.054247966		-545.764	0.26787	0.05341
		214581_x_at	-0.072	0.40835574
458	PVR	214444_s_at	0.152	0.016007141	A_	-546.108	0.0996	0.02972
		212662_at	0.152	0.020458385	A_
		214443_at	0.001	0.944686804	_B
		32699_s_at	-0.054	0.32623142	_B
		216283_s_at	-0.08	0.368458453	_B
459	PPIC	204518_s_at	0.227	0.026817891		-548.036	0.82666	0.22123
		204517_at	0.014	0.734748736
460	C2orf17	218037_at	0.107	0.072102	A_	-548.766	0.03629	0.05489
		221984_s_at	-0.05	0.437130904	_B
		221983_at	-0.116	0.15331152	_B
461	MYO1C	225080_at	0.092	0.006256819	A_	-551.162	0.03825	0.00051
		214656_x_at	-0.077	0.16187256	_B
		32811_at	-0.122	0.000439802	_B
462	RABGAP1	213313_at	0.053	0.511577076		-552.059	0.84407	0.0141
		204028_s_at	-0.16	0.000114237
463	ZAK	238613_at	-0.101	0.059398886	A_	-552.546	0.0003	0.01036
		222757_s_at	-0.224	7.72E-05	A_
		225665_at	-0.228	0.025074873	A_
		225662_at	-0.373	0.002629761	_B
		223519_at	-0.488	3.57E-05	_B
464	KHSRP	204371_s_at	0.102	0.221367825		-553.092	0.10727	0.04113
		204372_s_at	-0.106	0.085321125
465	RNF126	215031_x_at	0.135	0.062577662	A_	-557.973	0.04626	0.03713
		223332_x_at	-0.002	0.999868311	_B
		205748_s_at	-0.074	0.141994635	_B
466	C1orf77	202559_x_at	-0.015	0.621835951		-559.894	0.88279	0.00163
		202560_s_at	-0.226	0.000456132
467	CCNI	236974_at	0.127	0.192570401	A_	-560.906	0.08391	0.08195
		208656_s_at	-0.078	0.151643995	_B
		208655_at	-0.08	0.238830347	_B
468	ELAVL1	201727_s_at	0.068	0.294828626		-560.996	0.15575	0.0282
		201726_at	-0.14	0.04687339
469	KIAA1618	241347_at	-0.198	0.015447637		-561.005	0.07925	0.09121
		231956_at	-0.415	0.000257152
470	CDH4	206866_at	-0.142	0.030241971		-562.305	0.39514	0.01191
		220227_at	-0.354	1.59E-06
471	FLRT2	204358_s_at	-0.028	0.597067366		-562.413	0.75804	0.04216
		204359_at	-0.238	0.006790103
472	C6orf68	225071_at	0.045	0.529803606		-563.313	0.6432	0.0254
		225070_at	-0.165	0.010589913
473	IRF6	202597_at	0.034	0.646712587	A_	-564.649	0.56339	0.07452
		1552477_a_at	-0.027	0.681035464	A_
		1552478_a_at	-0.205	0.024493976	_B
474	ITGB1	211945_s_at	-0.094	0.115416411	A_	-565.63	0.10112	0.16752
		1553530_a_at	-0.295	0.009166843	_B
		1553678_a_at	-0.319	0.005467825	_B
475	WDR41	218055_s_at	0.058	0.340970494		-566.183	0.33288	0.01546
		222503_s_at	-0.15	0.016742615
476	CENTB2	1552472_a_at	-0.077	0.212991918		-568.465	0.19615	0.08632
		212476_at	-0.287	0.011992755
477	NFATC2IP	217527_s_at	0.093	0.078084899	A_	-569.027	0.01752	0.00006
		212809_at	-0.15	0.00017307	A_
		217526_at	-0.221	0.035260669	A_
		212808_at	-0.356	2.16E-06	_B
478	NONO	208698_s_at	0.098	0.136687541	A_	-569.476	0.0475	0.02677
		210470_x_at	-0.013	0.730312021	_B
		200057_s_at	-0.11	0.043657317	_B
479	LATS2	227013_at	-0.225	0.008272565		-569.765	0.43075	0.02145
		223380_s_at	-0.436	3.25E-08
480	UBA2	229587_at	-0.098	0.062464529		-570.055	0.09601	0.04739
		201177_s_at	-0.309	0.002958707
481	PBX1	242022_at	0.02	0.719545593		-571	0.87906	0.01619
		212151_at	-0.188	0.007154684
482	LARP5	208952_s_at	-0.229	4.31E-06		-572.061	0.00953	0.00258
		208953_at	-0.455	7.91E-07
483	PTPN2	213137_s_at	0.092	0.157787832		-574.073	0.19463	0.00665
		213136_at	-0.114	0.006340273
484	SCNN1A	217264_s_at	0.412	0.001310694	A_	-574.404	0.05627	0.00342
		215026_x_at	0.203	0.027981771	_B
		203453_at	-0.029	0.646668874	_B
485	SCD5	224901_at	0.132	0.115299089	A_	-575.024	0.05005	0.07223
		224018_s_at	-0.036	0.721095297	_B
		215557_at	-0.073	0.088294482	_B
486	MRPL51	224334_s_at	0.228	0.001969452		-576.33	0.95471	0.02321
		223086_x_at	0.021	0.796524946
487	DUSP6	208893_s_at	-0.399	0.000875656	A_	-577.103	0.00245	0.28215
		208891_at	-0.579	0.001170956	_B
		208892_s_at	-0.676	0.000183613	_B
488	RPL22	214042_s_at	0	0.92336432		-577.105	0.98821	0.10215
		221726_at	-0.207	0.015361699
489	THBS1	201110_s_at	-0.073	0.303447168	A_	-577.549	0.00119	0.00051
		201109_s_at	-0.319	0.000498608	A_
		201107_s_at	-0.46	0.001146901	A_
		239336_at	-0.534	0.000266968	_B
		235086_at	-0.582	2.24E-06	_B
		215775_at	-0.685	3.55E-06	_B
490	SRCAP	212275_s_at	0.163	0.002233412	A_	-578.079	0.21612	0.00211
		213667_at	0.085	0.0822666	A_
		38766_at	-0.005	0.891349731	_B
		1569138_a_at	-0.063	0.136391713	_B
491	GPM6B	209168_at	0.094	0.172098259	A_	-581.493	0.23011	0.24513
		209167_at	0	0.927244207	A_
		209170_s_at	-0.11	0.293377807	_B
492	FAM120A	200767_s_at	-0.107	0.00635462	A_	-581.851	0.0489	0.00004
		200774_at	-0.322	0.000146904	A_
		1555945_s_at	-0.453	3.64E-08	_B
		1555948_s_at	-0.538	8.44E-06	_B
493	SMEK2	224474_x_at	0.021	0.632362669		-582.581	0.84202	0.0056
		233759_s_at	-0.185	0.002879013
494	E2F4	202248_at	0.105	0.260559939		-582.784	0.15028	0.05089
		38707_r_at	-0.091	0.049369105
495	TUBB	211714_x_at	0.064	0.376348047	A_	-583.183	0.34962	0.02878
		209026_x_at	0.039	0.590627706	A_
		212320_at	-0.15	0.009423458	_B
496	SLC44A1	224596_at	-0.07	0.608100367		-583.75	0.70752	0.15049
		224595_at	-0.276	0.018549624
497	LMNA	212089_at	0.318	9.52E-06	A_	-584.3	0.22729	0.02195
		214213_x_at	0.255	0.012265009	A_
		203411_s_at	0.108	0.051992705	_B
		1554600_s_at	0.077	0.122917828	_B
498	PIK3C2A	1553694_a_at	-0.193	0.000231144	A_	-585.672	0.08945	0.01623
		213070_at	-0.374	6.48E-05	_B
		226094_at	-0.419	1.97E-07	_B
499	SLC16A1	209900_s_at	-0.257	0.008823335	A_	-586.43	0.0047	0.12567
		202236_s_at	-0.283	0.001884483	A_
		1557918_s_at	-0.504	0.000116533	_B
500	SNX6	217789_at	-0.031	0.582879798		-588.356	0.81206	0.03198
		222410_s_at	-0.236	0.002188853
501	DIAPH1	209190_s_at	-0.029	0.615068414	A_	-589.267	0.74269	0.00784
		213514_s_at	-0.046	0.349700129	A_
		215541_s_at	-0.249	1.75E-05	_B
502	DYNC1LI2	224616_at	-0.002	0.904765647		-590.307	0.9964	0.00489
		203590_at	-0.207	1.44E-05
503	VAMP3	201336_at	-0.015	0.802225126		-590.774	0.95855	0.02303
		211749_s_at	-0.219	0.001952844
504	SPINT1	202826_at	0.168	0.061437638		-591.009	0.45656	0.04683
		235546_at	-0.035	0.514411381
505	SCAP2	225639_at	-0.052	0.459165217		-593.114	0.63645	0.06128
		204362_at	-0.256	0.004731811
506	SH3PXD2A	230767_at	0.076	0.038178958	A_	-593.623	0.02161	0.01812
		243853_at	0.068	0.397871155	A_
		213252_at	-0.124	0.018269773	_B
507	CCNG2	202769_at	-0.061	0.492559525	A_	-593.899	0.82681	0.06129
		211559_s_at	-0.25	0.000175644	_B
		202770_s_at	-0.293	0.001302338	_B
508	ZFP90	226124_at	0.005	0.893671516		-594.462	0.96474	0.06721
		235698_at	-0.198	0.062820197
509	RAB4B	219807_x_at	0.015	0.822634149		-594.806	0.93122	0.03658
		237257_at	-0.188	0.02262832
510	KIAA0152	200617_at	0.077	0.011574107		-595.374	0.02011	0.0005
		200616_s_at	-0.118	0.013505225
511	LUZP1	221832_s_at	-0.128	0.002139543	A_	-595.756	0.05719	0.00178
		221831_at	-0.185	0.002804874	A_
		1558173_a_at	-0.367	7.16E-07	_B
512	U2AF1	202858_at	-0.108	0.077174947		-596.726	0.25736	0.03621
		232141_at	-0.313	0.000382307
513	REXO2	223989_s_at	0.263	0.003818885		-598.417	0.72396	0.07087
		218194_at	0.06	0.518837777
514	IRS2	209184_s_at	-0.176	0.038803005	A_	-600.928	0.08214	0.03722
		209185_s_at	-0.239	0.004575732	A_
		236338_at	-0.43	4.59E-06	_B
515	TBXA2R	207555_s_at	0.203	0.021568929		-602.108	0.99977	0.04902
		336_at	0.002	0.989701059
516	ARL6IP5	200761_s_at	0.073	0.363228608		-603.015	0.36257	0.14278
		200760_s_at	-0.127	0.255254342
517	MTA1	202247_s_at	0.077	0.175672857		-603.129	0.08938	0.02217
		1568929_at	-0.121	0.069439451
518	RIOK3	215588_x_at	-0.069	0.230204102	A_	-603.672	0.11929	0.01284
		202130_at	-0.139	0.029682593	A_
		202129_s_at	-0.331	0.000157464	_B
519	ZRANB1	225138_at	-0.096	0.176781525		-604.993	0.55565	0.03145
		225131_at	-0.297	7.28E-05
520	CKAP4	200999_s_at	-0.113	0.152702227		-605.94	0.36384	0.07976
		200998_s_at	-0.315	0.000736984
521	KPNA4	225268_at	-0.11	0.207234393		-607.513	0.31167	0.12008
		225267_at	-0.312	0.004123222
522	ANKFY1	219868_s_at	-0.057	0.337798869		-608.741	0.76839	0.01349
		224900_at	-0.258	3.86E-05
523	DSC2	204750_s_at	0.168	0.08441707	A_	-609.504	0.6959	0.18639
		226817_at	0.144	0.055207514	A_
		204751_x_at	-0.047	0.666694697	_B
524	CALU	200757_s_at	0.067	0.35859584	A_	-610.496	0.41067	0.12719
		200755_s_at	-0.09	0.297710284	_B
		214845_s_at	-0.116	0.119598424	_B
		200756_x_at	-0.149	0.011212771	_B
525	CYB561	209163_at	-0.017	0.807589776		-611.204	0.95464	0.02397
		209164_s_at	-0.217	0.004032442
526	THRAP2	212207_at	-0.057	0.478450737		-615.649	0.90371	0.0165
		212208_at	-0.255	5.05E-06
527	GTF3C4	225543_at	0	0.992200093		-615.867	0.99997	0.00428
		219198_at	-0.199	6.06E-05
528	NALP1	1562257_x_at	-0.169	0.04563807	A_	-615.967	0.01886	0.01988
		1562256_at	-0.19	0.074030915	A_
		218380_at	-0.219	0.0006314	A_
		210113_s_at	-0.378	5.55E-06	_B
		211822_s_at	-0.422	1.17E-06	_B
		211824_x_at	-0.452	1.21E-06	_B
529	PDLIM5	216804_s_at	-0.139	0.04233796	A_	-616.598	0.00072	0.06728
		203242_s_at	-0.159	0.069430736	A_
		212412_at	-0.224	0.003158295	A_
		203243_s_at	-0.426	0.002811965	_B
530	KIAA0182	212056_at	-0.124	0.001762146		-619.005	0.19357	0.00087
		212057_at	-0.324	7.77E-07
531	PTK2	207821_s_at	-0.144	0.023257802		-621.843	0.22731	0.02501
		208820_at	-0.344	4.71E-05
532	BAT1	200041_s_at	-0.091	0.186608209		-622.422	0.50807	0.04203
		212384_at	-0.289	0.000249853
533	SP1	224760_at	0.036	0.514585449		-623.004	0.78846	0.00702
		224754_at	-0.161	0.001276473
534	EPS8L1	218778_x_at	0.114	0.224535301	A_	-625.167	0.05395	0.08917
		221655_x_at	0.032	0.507809098	A_
		221665_s_at	-0.021	0.739544609	_B
		218779_x_at	-0.093	0.118925902	_B
		91826_at	-0.11	0.058325375	_B
535	GM2A	35820_at	0.112	0.255382585	A_	-625.304	0.3424	0.77858
		209727_at	0.024	0.637244125	A_
		212737_at	-0.002	0.9431233	_B
		235678_at	-0.047	0.754485252	_B
		33646_g_at	-0.08	0.631977033	_B
		215891_s_at	-0.121	0.478389275	_B
536	PSMD10	1554577_a_at	0.064	0.188429231		-629.213	0.15149	0.04845
		219485_s_at	-0.129	0.1340629
537	MYLK	202555_s_at	0.346	0.000172045		-630.265	0.33704	0.07281
		224823_at	0.148	0.07945088
538	SERBP1	217724_at	-0.082	0.324564517	A_	-630.574	0.00184	0.03148
		209669_s_at	-0.174	0.046792896	A_
		210076_x_at	-0.201	0.002836365	A_
		210466_s_at	-0.219	0.002925624	A_
		217725_x_at	-0.427	0.00021824	_B
539	ZNF598	232367_x_at	-0.069	0.203848069		-632.058	0.5987	0.01469
		225104_at	-0.264	9.33E-05
540	METAP2	244185_at	0.009	0.865415423		-633.436	0.95571	0.06789
		209861_s_at	-0.186	0.035446642
541	CYP1B1	202437_s_at	-0.106	0.341536156	A_	-635.753	0.55149	0.32709
		202435_s_at	-0.272	0.004712864	_B
		202436_s_at	-0.307	0.006435839	_B
		202434_s_at	-0.329	0.002131332	_B
542	SRP72	208801_at	-0.137	0.13429609	A_	-636.97	0.33173	0.17313
		208095_s_at	-0.331	0.00065829	_B
		208800_at	-0.34	0.000858531	_B
543	MICAL-L1	221779_at	-0.081	0.110528319		-637.078	0.3477	0.02132
		55081_at	-0.277	0.000453367
544	C6orf62	208809_s_at	-0.137	0.030890866		-638.694	0.32839	0.0245
		213875_x_at	-0.333	1.77E-05
545	UXS1	219675_s_at	0.084	0.167340031		-639.596	0.41195	0.18144
		225583_at	-0.106	0.417991311
546	FZD7	203706_s_at	0.368	0.000806083		-640.92	0.1898	0.10211
		203705_s_at	0.17	0.056388217
547	SYNCRIP	217833_at	-0.08	0.278526433	A_	-642.355	0.35464	0.02951
		217832_at	-0.133	0.037374867	A_
		217834_s_at	-0.257	0.002805998	_B
		209025_s_at	-0.313	0.000733353	_B
		209024_s_at	-0.343	2.53E-06	_B
548	HNRPC	212626_x_at	0	0.943280462	A_	-642.687	0.48588	0.00002
		214737_x_at	-0.012	0.835953479	A_
		200751_s_at	-0.191	0.018435518	A_
		235500_at	-0.388	1.62E-07	_B
549	SYPL1	201260_s_at	-0.059	0.541278219		-643.284	0.65876	0.11727
		201259_s_at	-0.252	0.017291414
550	CEBPG	225527_at	-0.019	0.700789392		-643.436	0.82407	0.0549
		204203_at	-0.212	0.02484779
551	APOC1	204416_x_at	0.202	0.000232081		-644.493	0.99294	0.01375
		213553_x_at	0.009	0.890639112
552	SPTBN4	224145_s_at	0.292	0.004369468		-644.504	0.22928	0.07789
		220185_at	0.097	0.136793573
553	TGFBR1	224793_s_at	-0.005	0.871937296		-650.937	0.97739	0.15107
		236561_at	-0.197	0.007939982
554	ELL2	214446_at	-0.153	0.05378276	A_	-652.487	0.00028	0.12825
		243659_at	-0.198	0.009786278	A_
		226982_at	-0.217	0.001217781	A_
		235592_at	-0.241	0.025333747	A_
		226099_at	-0.313	0.003944288	A_
		240038_at	-0.477	0.000153798	_B
555	XPO7	212166_at	-0.041	0.239210732		-652.556	0.43168	0.01584
		208459_s_at	-0.233	0.002769768
556	IL8	205592_at	-0.043	0.379554638		-654.581	0.36798	0.09755
		211506_s_at	-0.234	0.031857589
557	HDAC6	216224_s_at	0.151	0.038584996		-655.328	0.31527	0.02181
		206846_s_at	-0.039	0.356113475
558	SPEG	232153_at	0.29	0.001353775		-656.41	0.24875	0.04828
		205265_s_at	0.098	0.09226391
559	DVL3	201907_x_at	0.194	8.14E-05		-657.503	0.9992	0.00582
		201908_at	0.004	0.958683399
560	ACSL3	201660_at	-0.065	0.612490287	A_	-657.706	0.78017	0.26636
		201661_s_at	-0.257	0.010673708	_B
		201662_s_at	-0.258	0.03204282	_B
561	CTTN	201059_at	-0.092	0.103736937		-657.874	0.42912	0.02269
		214074_s_at	-0.283	0.000137046
562	PSMD1	201199_s_at	-0.035	0.422516084		-658.604	0.79535	0.00508
		201198_s_at	-0.225	0.000219452
563	SAV1	218276_s_at	-0.231	0.009803015	A_	-658.69	0.00396	0.02372
		222573_s_at	-0.307	8.45E-06	A_
		234491_s_at	-0.519	1.74E-05	_B
564	C20orf11	218448_at	0.006	0.843590698		-661.024	0.97505	0.01356
		225376_at	-0.183	0.002966925
565	SESN2	223196_s_at	-0.033	0.545663309		-662.953	0.87844	0.0118
		223195_s_at	-0.222	0.000221542
566	PCNP	217816_s_at	0.012	0.848849707		-663.177	0.97079	0.04461
		1554868_s_at	-0.177	0.006768632
567	MED19	226293_at	0.051	0.426308298		-665.372	0.41732	0.0345
		226300_at	-0.137	0.039070104
568	TRIM25	206911_at	-0.086	0.036637422		-666.207	0.38275	0.00267
		224806_at	-0.275	1.58E-05
569	FAM3A	209405_s_at	0.245	0.00308284		-669.01	0.39471	0.02883
		38043_at	0.056	0.212068287
570	KIAA0963	215760_s_at	0.045	0.626202273		-669.947	0.83912	0.05669
		204166_at	-0.143	0.005361253
571	EPM2AIP1	227847_at	-0.109	0.031419971		-670.199	0.18037	0.03479
		202909_at	-0.299	0.000426237
572	OGT	207563_s_at	-0.016	0.815334482	A_	-671.716	0.09434	0.00146
		212307_s_at	-0.097	0.102223099	A_
		209240_at	-0.243	0.02013469	A_
		207564_x_at	-0.378	8.03E-05	_B
		220594_at	-0.41	5.18E-05	_B
573	CCDC93	209688_s_at	-0.005	0.942842837	A_	-673.347	0.75384	0.0118
		244648_at	-0.071	0.371007108	A_
		243282_at	-0.26	0.000215303	_B
574	CBS	1553972_a_at	0.019	0.802048858		-673.516	0.93211	0.06019
		212816_s_at	-0.168	0.018800737
575	N4BP1	204601_at	-0.166	0.004118249		-675.52	0.32417	0.00865
		32069_at	-0.355	4.30E-07
576	PAPOLA	212718_at	-0.291	1.99E-06		-678.228	0.00935	0.01299
		212720_at	-0.502	1.68E-06
577	HMG20B	209113_s_at	0.144	0.03167765		-678.449	0.37808	0.02163
		210719_s_at	-0.041	0.36962355
578	KIAA0368	214356_s_at	-0.049	0.345001512		-678.876	0.53058	0.04875
		212428_at	-0.235	0.005771169
579	AQP2	236630_at	0.168	0.01366817		-680.344	0.8348	0.01689
		206672_at	-0.017	0.666335819
580	C6orf111	226412_at	-0.079	0.054562983	A_	-680.773	0.34038	0.02577
		212176_at	-0.212	0.003023449	_B
		225507_at	-0.293	7.67E-05	_B
581	CCND2	200951_s_at	0.104	0.073995281		-682.041	0.2555	0.05622
		200953_s_at	-0.079	0.304611715
582	OAZ2	201365_at	0.127	0.014073203		-683.963	0.33597	0.01053
		201364_s_at	-0.057	0.261218004
583	FLJ43663	238619_at	-0.325	0.000492259		-685.898	0.0447	0.10323
		239331_at	-0.526	2.76E-05
584	WDR42A	216885_s_at	0.049	0.38834146	A_	-686.537	0.36508	0.04578
		202249_s_at	-0.042	0.525354621	A_
		243318_at	-0.169	0.013830373	_B
585	MPZL1	210087_s_at	0.173	0.0815442	A_	-687.481	0.11067	0.35312
		201874_at	0.114	0.180691475	A_
		201875_s_at	0.037	0.576419857	_B
		210594_x_at	0.031	0.625117513	_B
		210210_at	-0.07	0.29369894	_B
586	GPATC8	212487_at	0.019	0.622954862		-688.361	0.72341	0.02886
		212485_at	-0.165	0.034482984
587	RANBP3	208272_at	0.352	0.004025907	A_	-690.969	0.05962	0.00978
		202639_s_at	0.159	0.023818299	_B
		202640_s_at	0.009	0.930767513	_B
588	C9orf150	227443_at	-0.084	0.171360133		-692.754	0.3643	0.0666
		233112_at	-0.268	0.00258726
589	CXXC1	218058_at	0.085	0.073415263		-693.308	0.06469	0.00576
		48580_at	-0.093	0.035588161
590	SLC29A1	201802_at	0.162	0.071410235		-694.252	0.89381	0.123
		201801_s_at	-0.021	0.791516537
591	FAS	204781_s_at	0.011	0.798093811		-694.885	0.93912	0.03239
		204780_s_at	-0.172	0.013890539
592	TIA1	201446_s_at	-0.292	0.000140695		-694.921	0.03963	0.04477
		201450_s_at	-0.491	1.07E-05
593	LAMC1	200770_s_at	-0.141	0.078022377		-695.212	0.24531	0.11402
		200771_at	-0.327	0.001343366
594	ENDOD1	212573_at	0.243	0.005523534		-696.627	0.54954	0.08973
		212570_at	0.06	0.347258275
595	CENTD2	242039_at	0.357	0.000881068	A_	-699.228	0.17472	0.00575
		212516_at	0.172	0.042525241	_B
		34206_at	0.013	0.737430301	_B
596	PTBP1	212016_s_at	0.234	0.001801392	A_	-699.674	0.30806	0.01635
		212015_x_at	0.063	0.247986301	_B
		211271_x_at	0.05	0.416220099	_B
		202189_x_at	0.006	0.948921236	_B
		216306_x_at	-0.012	0.803189463	_B
		211270_x_at	-0.027	0.569450805	_B
597	TIMP2	224560_at	0.298	0.00300944	A_	-700.024	0.05512	0.03817
		203167_at	0.11	0.014934837	_B
		231579_s_at	0.013	0.766915264	_B
598	GPSM3	214847_s_at	0.18	0.042530246		-701.417	0.99221	0.07424
		204265_s_at	-0.002	0.942239402
599	SYDE1	216272_x_at	0.156	0.01195149		-702.159	0.59953	0.00793
		44702_at	-0.025	0.437931397
600	PTPLAD1	222404_x_at	-0.074	0.520306627	A_	-704.937	0.34493	0.29816
		234000_s_at	-0.115	0.336401649	A_
		217777_s_at	-0.286	0.011230679	_B
601	ANKRD15	238789_at	-0.061	0.216139179		-706.878	0.57026	0.02046
		213005_s_at	-0.242	0.000465514
602	SON	213538_at	-0.183	0.000431913	A_	-708.937	0.00639	0.00372
		214988_s_at	-0.193	0.001550005	A_
		201086_x_at	-0.195	0.001748779	A_
		226465_s_at	-0.346	1.57E-05	_B
		201085_s_at	-0.421	1.70E-06	_B
603	NCOR2	240792_at	0.129	0.059158466	A_	-709.517	0.18894	0.11257
		208889_s_at	0.096	0.253556029	A_
		207760_s_at	-0.06	0.261649542	_B
604	RNF7	224395_s_at	0.093	0.07922367	A_	-714.469	0.12044	0.13956
		224439_x_at	-0.076	0.265272416	_B
		218286_s_at	-0.093	0.311498517	_B
605	NET1	201829_at	-0.161	0.029951844		-715.446	0.27863	0.08964
		201830_s_at	-0.343	0.000109011
606	FBXO7	201178_at	0.018	0.618286915		-716.774	0.88148	0.00338
		1554423_a_at	-0.16	0.001880006
607	SIRT6	233179_x_at	0.191	0.029432505		-718.581	0.91007	0.06313
		219613_s_at	0.013	0.780115638
608	SEC61A1	217716_s_at	0.055	0.441666954		-719.959	0.52535	0.16264
		222385_x_at	-0.122	0.250165651
609	ZNF330	213760_s_at	0.167	0.056462209		-720.93	0.93712	0.1114
		209814_at	-0.011	0.836852648
610	NT5E	203939_at	-0.468	2.78E-05		-721.901	0.0174	0.1173
		1553995_a_at	-0.678	5.90E-06
611	TFAP2A	243603_at	0.257	3.62E-05	A_	-726.246	0.66404	0.0028
		204653_at	0.078	0.179147569	_B
		204654_s_at	0	0.936285587	_B
612	H3F3B	209069_s_at	0.089	0.271547373	A_	-726.524	0.32771	0.22438
		211997_x_at	0.007	0.974461619	A_
		211999_at	-0.086	0.190115662	_B
613	DAPP1	236707_at	-0.21	0.011400998		-726.907	0.51835	0.08357
		222858_s_at	-0.389	1.29E-07
614	ADD1	214736_s_at	0.097	0.05365616	A_	-727.739	0.06107	0.01152
		214726_x_at	0.004	0.916268738	_B
		208030_s_at	-0.076	0.073653439	_B
615	CA12	204508_s_at	-0.285	0.000593196	A_	-728.448	0.0054	0.15014
		210735_s_at	-0.288	0.000373381	A_
		214164_x_at	-0.421	0.000277994	_B
		215867_x_at	-0.458	1.90E-05	_B
		233388_at	-0.511	0.000171253	_B
		203963_at	-0.529	2.62E-06	_B
616	DLG1	202515_at	-0.13	0.0060704	A_	-728.772	0.03483	0.14208
		202514_at	-0.301	0.001124655	_B
		230229_at	-0.336	0.004766899	_B
617	ATP2C1	212255_s_at	-0.136	0.10272911	A_	-729.35	0.01788	0.08139
		211137_s_at	-0.251	0.012808904	A_
		209935_at	-0.325	0.004337987	A_
		230387_at	-0.473	0.000132805	_B
618	CD24	209772_s_at	0.093	0.25092303	A_	-730.625	0.36801	0.37545
		216379_x_at	0.03	0.662567224	A_
		209771_x_at	0.02	0.790306684	A_
		266_s_at	-0.094	0.303400973	_B
619	TRIOBP	202795_x_at	0.045	0.271170391		-732.738	0.24663	0.02067
		1552332_at	-0.13	0.045850606
620	SFPQ	201585_s_at	0.047	0.546359707	A_	-734.3	0.54626	0.18424
		214016_s_at	0.021	0.829144979	A_
		201586_s_at	-0.121	0.085528974	_B
		221768_at	-0.149	0.093299414	_B
621	PTGS1	205128_x_at	-0.223	3.00E-05		-734.366	0.02501	0.02305
		215813_s_at	-0.415	1.61E-05
622	MTX3	241779_at	0.008	0.817543766		-736.44	0.97352	0.00813
		226528_at	-0.167	0.002072279
623	RBPMS	209488_s_at	-0.027	0.682010174		-737.936	0.87137	0.08471
		209487_at	-0.202	0.011744597
624	VEGF	210513_s_at	-0.276	0.000819865	A_	-740.046	0.01114	0.06915
		211527_x_at	-0.34	0.000175922	A_
		210512_s_at	-0.518	1.05E-05	_B
625	FXYD3	202489_s_at	0.088	0.40109144		-742.268	0.46424	0.15679
		202488_s_at	-0.082	0.153165892
626	CLCA2	217528_at	-0.15	0.09375834	A_	-749.554	0.05252	0.20415
		206164_at	-0.163	0.10487918	A_
		206165_s_at	-0.257	0.015871224	A_
		206166_s_at	-0.398	0.00032559	_B
627	TSPAN14	221002_s_at	0.13	0.010089427		-749.863	0.49601	0.00756
		223314_at	-0.042	0.317881158
628	RARA	203750_s_at	0.183	0.024285997		-750.54	0.94019	0.06394
		240630_at	0.01	0.808434299
629	LPPR2	218509_at	0.189	0.010032318		-752.004	0.85553	0.02567
		64899_at	0.016	0.649136944
630	WIRE	212049_at	0.042	0.261710373	A_	-753.211	0.20674	0.00171
		212050_at	-0.058	0.137236869	A_
		212051_at	-0.196	0.003385212	_B
631	TPCN2	229251_s_at	0.056	0.163202968	A_	-756.434	0.12861	0.05447
		229250_at	0.041	0.526045473	A_
		235194_at	-0.117	0.075202538	_B
632	DICER1	213229_at	-0.133	0.075460184		-759.299	0.44555	0.08144
		212888_at	-0.305	0.000129344
633	CCT6A	201326_at	0.092	0.173924229		-760.031	0.33458	0.07576
		201327_s_at	-0.077	0.259750056
634	CD109	229900_at	0.037	0.606941612		-760.664	0.73089	0.2155
		226545_at	-0.133	0.264799728
635	ABI1	209028_s_at	-0.165	0.050091767		-761.665	0.48937	0.08401
		209027_s_at	-0.337	1.86E-05
636	SSR1	201894_s_at	0.001	0.913934638	A_	-762.523	0.26836	0.01693
		200891_s_at	-0.019	0.941349137	A_
		225435_at	-0.102	0.140712748	A_
		200890_s_at	-0.192	0.063135314	A_
		226712_at	-0.336	8.99E-05	_B
637	C6orf49	223516_s_at	0.025	0.801014335		-764.427	0.93319	0.08386
		218233_s_at	-0.145	0.028704316
638	PRSS12	213802_at	-0.086	0.293862202		-765.442	0.64585	0.12048
		205515_at	-0.257	0.00114087
639	SET	200631_s_at	0.054	0.54173409	A_	-766.177	0.39098	0.00342
		40189_at	-0.035	0.678012084	A_
		213047_x_at	-0.135	0.034584756	A_
		210231_x_at	-0.294	1.96E-05	_B
640	RAB5C	201140_s_at	0.152	0.006584173		-769.3	0.94683	0.02854
		201156_s_at	-0.017	0.770972771
641	NCK1	204725_s_at	-0.188	0.017070787	A_	-769.708	0.5137	0.14727
		233274_at	-0.354	5.56E-07	_B
		211063_s_at	-0.39	0.002507282	_B
642	HBEGF	38037_at	-0.468	0.000136025		-772.386	0.0289	0.1771
		203821_at	-0.666	2.77E-05
643	TIMP3	201149_s_at	0.175	0.025668709		-772.817	0.94962	0.07647
		201148_s_at	0.007	0.822280102
644	MIB1	224726_at	-0.202	7.97E-05		-774.058	0.06101	0.08661
		224720_at	-0.386	0.000732839
645	ASXL1	212234_at	-0.101	0.043673928	A_	-774.437	0.51216	0.03353
		212238_at	-0.25	0.000583851	_B
		212237_at	-0.282	7.12E-06	_B
646	LRRFIP1	201861_s_at	-0.178	0.004729809		-775.413	0.0466	0.12769
		223492_s_at	-0.358	0.002279739
647	HNRPH3	210110_x_at	0.085	0.266306436	A_	-776.269	0.28435	0.239
		210588_x_at	0.077	0.232750936	A_
		207127_s_at	0.062	0.408247042	A_
		208990_s_at	-0.089	0.266950534	_B
648	TNIP2	232160_s_at	0.121	0.027599394	A_	-776.958	0.14312	0.00869
		218335_x_at	-0.032	0.304835955	_B
		48531_at	-0.055	0.207027819	_B
649	TKT	208700_s_at	0.195	0.030742262		-777.197	0.84048	0.11502
		208699_x_at	0.027	0.687605648
650	WWP2	241125_at	0.235	0.003092847		-777.318	0.46333	0.05124
		204022_at	0.067	0.203182709
651	C20orf194	226607_at	-0.15	0.023194498		-777.456	0.45185	0.03645
		225825_at	-0.319	6.37E-06
652	PRKAR1A	200604_s_at	-0.263	0.005758537	A_	-778.47	0.07374	0.2721
		200603_at	-0.278	0.024500231	A_
		200605_s_at	-0.451	7.20E-05	_B
653	SREBF2	201248_s_at	0.061	0.443757961		-779.113	0.58009	0.06713
		242748_at	-0.106	0.025301204
654	SPFH1	202441_at	-0.16	0.032506892		-779.817	0.1944	0.13795
		202444_s_at	-0.331	0.001176194
655	TINF2	220052_s_at	0.02	0.736162184	A_	-780.989	0.9477	0.02725
		223776_x_at	-0.141	0.002131375	_B
		224809_x_at	-0.157	0.0042142	_B
656	ABI2	225112_at	0.005	0.936560826	A_	-781.794	0.20087	0.00011
		207268_x_at	-0.02	0.633131521	A_
		209856_x_at	-0.092	0.13487974	A_
		211793_s_at	-0.139	0.001624143	A_
		225098_at	-0.305	1.79E-06	_B
657	STX16	221499_s_at	-0.104	0.121433058	A_	-781.916	0.49252	0.10046
		221500_s_at	-0.121	0.039910014	A_
		221638_s_at	-0.248	0.008383067	_B
		1558249_s_at	-0.292	5.75E-07	_B
658	PGS1	227906_s_at	0.113	0.07486383		-782.032	0.5039	0.07996
		226266_at	-0.053	0.44453357
659	RCN2	201485_s_at	0.06	0.425174191		-782.33	0.56749	0.1862
		201486_at	-0.106	0.281471488
660	KLHDC3	208784_s_at	0.185	0.000168695		-783.488	0.97377	0.00583
		214383_x_at	0.018	0.750106397
661	ETV6	205585_at	-0.059	0.291677209	A_	-783.773	0.65931	0.08246
		235056_at	-0.213	0.002069081	_B
		232685_at	-0.24	0.000830228	_B
662	BMP1	206725_x_at	0.048	0.29429325	A_	-784.966	0.34297	0.04527
		1569002_x_at	0.018	0.628417669	A_
		1569001_at	-0.032	0.558048	A_
		207595_s_at	-0.077	0.267249546	_B
		202701_at	-0.109	0.065508344	_B
		205574_x_at	-0.168	0.007649029	_B
663	FXR1	201637_s_at	-0.045	0.611267319		-785.116	0.86002	0.13034
		201635_s_at	-0.211	0.005464766
664	ZNF281	218401_s_at	-0.171	0.007426631	A_	-785.397	0.38209	0.20365
		228785_at	-0.293	0.009476949	_B
		222619_at	-0.35	1.67E-06	_B
665	C14orf179	226195_at	0.017	0.675506438		-787.541	0.96302	0.0014
		226196_s_at	-0.149	6.25E-05
666	TRIM44	217760_at	-0.024	0.568874063		-790.077	0.89292	0.01089
		217759_at	-0.19	0.000732253
667	TMEM168	218962_s_at	-0.251	0.000527331		-792.104	0.08138	0.08443
		234726_s_at	-0.428	4.29E-05
668	GALNT10	241202_at	0.072	0.292917338		-792.592	0.34608	0.06184
		213123_at	-0.091	0.106033553
669	PDE1C	207303_at	0.069	0.346905756		-792.681	0.43145	0.09043
		239218_at	-0.095	0.151504758
670	DDAH2	214909_s_at	0.214	0.007186023	A_	-792.775	0.65005	0.02248
		215537_x_at	0.047	0.4044896	_B
		202262_x_at	0.005	0.9440633	_B
671	C17orf27	225929_s_at	-0.176	0.000784816		-792.804	0.13129	0.0288
		225931_s_at	-0.348	1.95E-05
672	FAM100B	224783_at	0.09	0.065493203		-795.221	0.4433	0.09658
		224785_at	-0.073	0.39244374
673	BCAP29	225677_at	-0.029	0.990081539		-796.607	0.9998	0.33822
		225674_at	-0.193	0.198192213
674	AASDH	228041_at	-0.17	0.001850275		-796.911	0.2205	0.02249
		235435_at	-0.338	7.41E-06
675	GTPBP1	205276_s_at	0.122	0.141410067		-800.487	0.45818	0.08191
		219357_at	-0.041	0.372507929
676	TEGT	200804_at	0.007	0.913258377		-800.666	0.98467	0.16625
		200803_s_at	-0.156	0.107363795
677	CSDE1	202646_s_at	0.086	0.254846165		-801.821	0.50922	0.14753
		222975_s_at	-0.076	0.359281274
678	HADHSC	201036_s_at	0.156	0.043959857	A_	-802.272	0.81315	0.12868
		201035_s_at	0.129	0.049359929	A_
		211569_s_at	-0.022	0.682185966	_B
679	PPM2C	222572_at	0.094	0.29363076		-802.687	0.43136	0.11874
		218273_s_at	-0.067	0.219173189
680	PI3	203691_at	0.194	0.168834164		-803.424	0.90395	0.39944
		41469_at	0.031	0.776466539
681	NR2F6	209261_s_at	0.158	0.016746532		-805.084	0.97028	0.0545
		209262_s_at	-0.005	0.847480993
682	FAM80B	229344_x_at	-0.159	0.015738448	A_	-806.142	0.21914	0.18548
		226164_x_at	-0.323	0.000146124	_B
		242870_at	-0.333	0.001936955	_B
683	LGI4	242670_at	0.235	0.011374621		-806.851	0.49908	0.12919
		227821_at	0.071	0.30149881
684	GAS6	202177_at	0.02	0.794389171		-808.118	0.91763	0.12142
		1598_g_at	-0.143	0.067224411
685	TRAFD1	202837_at	0.138	0.007922466		-809.151	0.6315	0.00453
		35254_at	-0.024	0.377934256
686	NF2	218915_at	-0.05	0.408495163		-809.441	0.61124	0.09503
		217150_s_at	-0.213	0.014526595
687	EXDL2	229131_at	-0.067	0.114593218		-809.621	0.4796	0.02406
		218363_at	-0.229	0.000512015
688	M-RIP	212197_x_at	-0.126	0.031557611	A_	-810.306	0.03321	0.00745
		239549_at	-0.22	0.000884764	A_
		214771_x_at	-0.23	0.000427859	A_
		225896_at	-0.281	0.000356784	A_
		214694_at	-0.418	3.00E-07	_B
689	GLUL	215001_s_at	-0.007	0.962210586		-811.346	0.99843	0.16855
		217202_s_at	-0.169	0.011145025
690	SFRS1	208863_s_at	0.052	0.394814232		-811.953	0.47309	0.06608
		211784_s_at	-0.109	0.098598972
691	GDI2	200009_at	0.023	0.870775226		-812.601	0.97364	0.1411
		200008_s_at	-0.138	0.030134782
692	CASP1	211366_x_at	-0.071	0.240468364	A_	-815.431	0.09759	0.30413
		209970_x_at	-0.077	0.239114658	A_
		211368_s_at	-0.24	0.050966413	_B
693	UBE1L2	222601_at	-0.153	0.00572577	A_	-816.897	0.29604	0.13759
		222602_at	-0.297	0.000637695	_B
		222600_s_at	-0.318	5.02E-06	_B
		218340_s_at	-0.339	0.000225332	_B
694	BUB3	209974_s_at	-0.049	0.44096667	A_	-817.153	0.04772	0.01564
		201457_x_at	-0.16	0.003290617	A_
		201458_s_at	-0.224	0.010666958	A_
		201456_s_at	-0.359	0.000145587	_B
695	FAHD2A	218504_at	0.149	0.022578017		-819.161	0.97416	0.06634
		222056_s_at	-0.011	0.863531909
696	SSR3	217790_s_at	0.211	0.232006513		-820.605	0.92912	0.56449
		222412_s_at	0.05	0.805060136
697	PKP4	240379_at	-0.068	0.37230182	A_	-821.098	0.48675	0.08833
		201928_at	-0.078	0.166118874	A_
		201929_s_at	-0.238	0.000350838	_B
698	SLC25A35	236064_at	-0.013	0.668904906		-821.784	0.82485	0.07024
		228836_at	-0.173	0.036936774
699	ITGB8	242982_x_at	-0.104	0.209170898	A_	-822.49	0.0729	0.07964
		211488_s_at	-0.175	0.000661954	A_
		226189_at	-0.345	0.004245414	_B
700	EGFR	1565483_at	0.147	0.781727935	A_	-824.064	0	0.01678
		1565484_x_at	0.008	0.83636907	A_
		201984_s_at	-0.217	0.008522923	A_
		201983_s_at	-0.219	0.006908972	A_
		210984_x_at	-0.318	0.000958488	A_
		211607_x_at	-0.342	0.000287026	A_
		224999_at	-0.351	0.000441513	A_
		233044_at	-0.409	0.003255333	A_
		232120_at	-0.512	0.000323706	_B
		232925_at	-0.514	0.000137766	_B
		232541_at	-0.666	3.26E-05	_B
701	CYB5R3	1554574_a_at	0.233	0.000285097		-824.433	0.79392	0.07345
		201885_s_at	0.073	0.34952318
702	SLC25A37	218136_s_at	-0.207	0.006027387		-827.088	0.2649	0.09293
		222528_s_at	-0.371	2.81E-05
703	CALD1	215198_s_at	0.049	0.49461998	A_	-827.246	0.00776	0.0006
		214880_x_at	0.041	0.576265736	A_
		212077_at	-0.03	0.574583833	A_
		201616_s_at	-0.073	0.220405064	A_
		201615_x_at	-0.153	0.030271002	A_
		235834_at	-0.186	0.053394283	A_
		201617_x_at	-0.264	0.018430137	_B
		231881_at	-0.297	0.001704876	_B
		243084_at	-0.32	0.001673874	_B
		205525_at	-0.362	0.002034925	_B
704	CPSF3L	224312_x_at	0.019	0.583066657		-828.025	0.86987	0.0051
		233563_s_at	-0.14	0.003304677
705	UBTF	239920_at	0.437	0.000499643	A_	-828.524	0.05656	0.00275
		202692_s_at	0.273	5.23E-05	_B
		225982_at	0.079	0.094736334	_B
706	TOMM70A	201519_at	-0.108	0.144944794		-828.604	0.56728	0.09814
		201512_s_at	-0.268	0.000348202
707	SERINC3	221472_at	0.112	0.043545864	A_	-829.163	0.67282	0.51505
		221473_x_at	-0.007	0.997868784	_B
		211769_x_at	-0.035	0.780081392	_B
		221471_at	-0.054	0.598315307	_B
708	KIAA1609	221843_s_at	-0.188	0.001812034		-829.643	0.04661	0.11344
		233423_at	-0.361	0.001520397
709	AFF1	215451_s_at	-0.129	0.003360652		-829.804	0.25335	0.01464
		201924_at	-0.29	1.69E-05
710	SERPINE1	202627_s_at	-0.24	0.017248136		-832.463	0.2206	0.18947
		202628_s_at	-0.405	0.000390154
711	KIRREL	232467_at	0.033	0.457008947	A_	-832.959	0.33139	0.00003
		220825_s_at	-0.139	0.021002693	A_
		225303_at	-0.267	4.89E-05	_B
		215515_at	-0.308	2.76E-05	_B
712	BMPR2	210214_s_at	-0.228	0.000813848	A_	-834.681	0.15903	0.12308
		225144_at	-0.271	0.002980478	A_
		231873_at	-0.414	3.81E-07	_B
713	CTDSPL	201906_s_at	0.085	0.100131761		-834.77	0.23615	0.02955
		201904_s_at	-0.07	0.158353208
714	SPPL2B	225248_at	0.097	0.057955351		-835.248	0.34243	0.03841
		215833_s_at	-0.059	0.290539822
715	PBXIP1	212259_s_at	0.142	0.08643706	A_	-835.536	0.72939	0.19334
		207838_x_at	0.096	0.140779184	A_
		214177_s_at	-0.037	0.606672565	_B
716	SH3RF2	228892_at	0.01	0.895432268	A_	-836.673	0.95614	0.14284
		243582_at	-0.012	0.889676553	A_
		238827_at	-0.161	0.055190691	_B
717	MYST3	221715_at	0.087	0.072960167		-837.285	0.12045	0.01019
		202423_at	-0.066	0.061149296
718	LTBP4	204442_x_at	0.088	0.233728999		-838.773	0.41385	0.08933
		213176_s_at	-0.067	0.228277848
719	7-Mar	202653_s_at	-0.234	0.005356248		-839.894	0.18162	0.14212
		202654_x_at	-0.398	0.000140474
720	IDI1	233014_at	0.032	0.680401742	A_	-839.945	0.85144	0.11959
		204615_x_at	-0.126	0.04148588	_B
		208881_x_at	-0.127	0.028798454	_B
721	SH2B1	209322_s_at	0.162	0.045519182		-840.694	0.99646	0.10451
		40149_at	0.006	0.955678518
722	FLJ12886	223188_at	0.117	0.101083794		-842.72	0.55824	0.07129
		221335_x_at	-0.039	0.446655028
723	MED8	213696_s_at	0.064	0.369595508		-843.091	0.4689	0.07472
		213127_s_at	-0.092	0.102370451
724	CAMTA1	225693_s_at	-0.065	0.366586824		-843.183	0.4391	0.24787
		225692_at	-0.223	0.046835808
725	SF3A2	37462_i_at	0.243	8.54E-05	A_	-846.564	0.46981	0.00543
		209381_x_at	0.089	0.058991763	_B
		226201_at	0.023	0.619630744	_B
726	ECE1	201750_s_at	0.193	0.004666014		-846.713	0.83812	0.07543
		201749_at	0.037	0.547107253
727	GNAO1	204763_s_at	0.166	0.010732041		-847.094	0.99995	0.19059
		231951_at	0.01	0.992864044
728	PWP1	201607_at	-0.101	0.076022496	A_	-849.259	0.19622	0.03195
		201608_s_at	-0.129	0.010334271	A_
		201606_s_at	-0.281	6.08E-05	_B
729	SCUBE3	244580_at	0.326	0.001125403		-849.477	0.33355	0.20175
		230290_at	0.168	0.06191314
730	DMWD	213231_at	0.052	0.407234847	A_	-853.975	0.62205	0.07253
		33768_at	-0.001	0.92965946	A_
		1554429_a_at	-0.104	0.01594352	_B
731	CEP164	204251_s_at	-0.053	0.404319363		-854.385	0.79636	0.09741
		1558953_s_at	-0.208	0.001060942
732	TNRC6B	213254_at	0.118	0.035491707		-854.646	0.65319	0.04584
		229036_at	-0.037	0.49626478
733	HSP90B1	200599_s_at	-0.063	0.40725322	A_	-856.811	0.07534	0.07641
		216449_x_at	-0.197	0.068328652	A_
		239451_at	-0.225	0.000328718	A_
		200598_s_at	-0.393	0.003598737	_B
734	HAX1	244865_at	0.282	0.000826511		-857.583	0.20156	0.05398
		201145_at	0.124	0.015750174
735	MVK	204056_s_at	0.107	0.031273238		-858.324	0.51804	0.03408
		36907_at	-0.046	0.371753976
736	OTUD5	233933_s_at	0.2	0.003036388		-858.898	0.73922	0.06263
		1555426_a_at	0.046	0.393786573
737	NIP30	224248_x_at	0.067	0.147587953	A_	-859.691	0.15048	0.0269
		223406_x_at	0.005	0.921904913	A_
		222460_s_at	-0.069	0.090386517	_B
		217896_s_at	-0.1	0.043865324	_B
738	CLDN1	218182_s_at	-0.106	0.253488329	A_	-860.141	0.25464	0.08961
		222549_at	-0.183	0.020157649	A_
		238967_at	-0.329	0.000157552	_B
739	PPP1CB	201409_s_at	-0.079	0.420276806		-861.601	0.56717	0.48618
		201407_s_at	-0.234	0.184722174
740	DDX31	219328_at	0.007	0.828055626		-862.403	0.95285	0.04394
		236210_at	-0.147	0.039952909
741	CALR	200935_at	0.343	0.002313922	A_	-864.045	0.3028	0.35595
		212953_x_at	0.27	0.008540222	A_
		214315_x_at	0.156	0.083784938	_B
742	PARVA	217890_s_at	-0.052	0.251220308	A_	-865.073	0.59999	0.09776
		222454_s_at	-0.197	0.009296849	_B
		215418_at	-0.213	0.002095685	_B
743	XPNPEP1	209045_at	-0.131	0.004374488		-866.583	0.25868	0.02231
		208453_s_at	-0.287	4.00E-05
744	WEE1	215711_s_at	-0.129	0.018340574		-868.867	0.30893	0.0628
		212533_at	-0.284	0.000186108
745	LOXL2	202997_s_at	0.034	0.725920487		-869.105	0.87716	0.22963
		202998_s_at	-0.118	0.176195076
746	ZA20D1	229488_at	0.043	0.504520331		-869.845	0.79751	0.039
		227436_at	-0.109	0.006650203
747	GIT1	218030_at	0.259	5.29E-05		-871.882	0.64294	0.05969
		240229_at	0.106	0.110627778
748	CLCN3	201732_s_at	-0.024	0.550958883	A_	-872.988	0.74171	0.1537
		201734_at	-0.159	0.042578543	_B
		201735_s_at	-0.192	0.026036738	_B
749	WNK1	211992_at	0.042	0.228968662		-873.157	0.30451	0.02606
		211993_at	-0.108	0.066096516
750	ALKBH5	234302_s_at	0.035	0.625894148		-873.99	0.82485	0.06682
		1553101_a_at	-0.117	0.026069608
751	RNASET2	220096_at	0.242	0.020038469	A_	-874.468	0.17379	0.03733
		217984_at	0.088	0.091741052	_B
		217983_s_at	0.007	0.811741019	_B
		239388_at	-0.012	0.794034627	_B
752	SHC1	201469_s_at	-0.204	0.007906477		-877.238	0.39167	0.09201
		214853_s_at	-0.358	8.35E-06
753	HPS4	218402_s_at	0.077	0.238632885		-877.643	0.35514	0.05351
		1552652_at	-0.071	0.096186716
754	LSM14A	212132_at	0.109	0.132171702		-879.345	0.48951	0.07322
		222099_s_at	-0.041	0.351919016
755	LSMD1	225441_x_at	0.064	0.295958291		-880.608	0.45745	0.08309
		224512_s_at	-0.085	0.170244536
756	KLF6	1555832_s_at	-0.048	0.438108004	A_	-880.94	0.035	0.03288
		208961_s_at	-0.142	0.02409697	A_
		224606_at	-0.158	0.013097801	A_
		208960_s_at	-0.193	0.003201886	A_
		211610_at	-0.337	0.00024636	_B
757	VDAC1	217140_s_at	0.016	0.753821586		-884.84	0.90008	0.10136
		212038_s_at	-0.134	0.060946152
758	PLCD3	1552476_s_at	-0.058	0.347715284		-886.125	0.79689	0.06549
		1557244_a_at	-0.208	0.000483832
759	MGAT4B	220189_s_at	0.013	0.797516951		-886.628	0.94246	0.05551
		224598_at	-0.136	0.033736245
760	KCNJ5	211817_s_at	0.144	0.007856628	A_	-886.975	0.88472	0.0506
		208397_x_at	0.014	0.765643753	_B
		208404_x_at	-0.021	0.708010741	_B
761	DHCR7	201791_s_at	-0.07	0.299492093		-889.387	0.57427	0.17088
		201790_s_at	-0.22	0.009269127
762	PPTC7	225204_at	-0.136	0.014250055		-890.153	0.18832	0.10787
		225213_at	-0.29	0.001303815
763	CSNK1A1	206562_s_at	-0.073	0.165429465	A_	-890.665	0.00017	0
		208865_at	-0.098	0.101628341	A_
		208866_at	-0.34	0.000121631	A_
		240221_at	-0.406	1.72E-05	A_
		243338_at	-0.505	7.59E-06	_B
		1556007_s_at	-0.546	3.91E-05	_B
		1556006_s_at	-0.624	1.16E-05	_B
764	MKNK1	209467_s_at	-0.173	2.46E-05		-891.42	0.07462	0.02816
		243256_at	-0.334	4.37E-05
765	CLPTM1	201640_x_at	0.11	0.161180882		-891.865	0.95395	0.30977
		211136_s_at	-0.039	0.832739343
766	PON2	201876_at	0.091	0.230600296		-892.149	0.86171	0.284
		210830_s_at	-0.057	0.696906611
767	GTF3C1	202320_at	0.026	0.568219004		-892.899	0.87173	0.01302
		35671_at	-0.122	0.003913626
768	MACF1	208633_s_at	-0.07	0.351825652	A_	-894.086	0.15439	0.20479
		215222_x_at	-0.078	0.305029573	A_
		214894_x_at	-0.151	0.047648043	A_
		207358_x_at	-0.283	0.003392587	_B
769	HNRPK	200775_s_at	-0.097	0.055586368		-895.577	0.37699	0.06639
		200097_s_at	-0.247	0.000867514
770	CYFIP1	212133_at	-0.009	0.813722106		-895.855	0.9726	0.03791
		208923_at	-0.157	0.006821007
771	VIL2	208622_s_at	-0.004	0.864548417	A_	-895.931	0.93115	0.21564
		208623_s_at	-0.009	0.7989512	A_
		208621_s_at	-0.154	0.035801782	_B
		217234_s_at	-0.161	0.020921387	_B
772	TNFRSF1A	241944_x_at	0.404	3.51E-05		-896.861	0.26103	0.15066
		207643_s_at	0.249	0.003739522
773	BCLAF1	201084_s_at	-0.188	0.024376864	A_	-900.164	0.14755	0.14208
		214499_s_at	-0.252	0.001805786	A_
[truncated: 2,874 more rows]
