# Supplementary material for: SplicerAV: a tool for mining microarray expression data for changes in RNA processing
Source: BMC Bioinformatics. 2010 Feb 25;11:108. doi: 10.1186/1471-2105-11-108 (PMC2838864; doi:10.1186/1471-2105-11-108)
Supplement: Additional file 5 — Tab delimited SplicerAV output of MYC vs. GFP over-expression. [file 1471-2105-11-108-S5.TXT]

Filename: myc_may17/myc_may17_IsoformChanges.csv
7081 total expressedgenes from 54675 probesets: 2040 genes have multiple probes for analysis
Rank	Gene Symbol	Probeset Name	Logfold Change	P-val	Group	Splice Score	SplicerAV P-val	ANOVA P-val
1	P15RS	225953_at	0.301	0.085793027		154.895	0.00024	0.00087
		228566_at	-0.293	9.01E-05
2	TRAM2	238395_at	0.226	0.018189565		66.523	0	0.0001
		202369_s_at	-0.243	0.001381655
3	MARS	213671_s_at	0.175	0.02865433	A_	64.254	0	0.00459
		201475_x_at	0.126	0.066468028	A_
		213672_at	-0.2	0.076526943	_B
4	TMEM43	222418_s_at	0.164	0.088089415	A_	21.211	0.00001	0.00001
		217795_s_at	0.116	0.116782836	A_
		233480_at	-0.424	0.000220559	_B
5	KIAA2002	220008_at	0.153	0.06323851		18.567	0.0013	0.00003
		225913_at	-0.32	8.97E-05
6	PDCD5	219275_at	0.331	0.001008966		15.718	0.00259	0.00162
		227751_at	-0.147	0.169940385
7	FLJ21127	218584_at	0.218	4.53E-05		14.376	0.00009	0
		1556864_at	-0.151	0.001887527
8	RAB11FIP3	203933_at	0.064	0.205022819		11.885	0.00057	0.00057
		228613_at	-0.474	0.002310285
9	HNRPC	214737_x_at	0.216	0.019753942	A_	11.747	0.00003	0.00003
		212626_x_at	0.192	0.036202247	A_
		200751_s_at	0.12	0.482109094	A_
		235500_at	-0.37	4.30E-07	_B
10	SLC16A1	202234_s_at	0.312	0.024273658	A_	8.506	0.00012	0.03583
		209900_s_at	0.194	0.14142734	A_
		202236_s_at	0.055	0.540223482	_B
		1557918_s_at	-0.153	0.217077499	_B
11	PLAUR	214866_at	0.118	0.17843787		5.892	0.07911	0.00003
		211924_s_at	-0.342	1.48E-05
12	PIGL	232262_at	0.369	0.01002824		4.317	0.07717	0.00714
		205873_at	-0.05	0.455465889
13	TEX264	218548_x_at	0.333	0.000236456		2.813	0.20603	0.00011
		226624_at	-0.048	0.313830981
14	AIG1	223136_at	0.108	0.440823706		2.609	0.29659	0.00274
		232810_at	-0.358	0.000112729
15	NETO2	218888_s_at	0.667	0.000155546	A_	1.966	0.00007	0
		222774_s_at	0.616	2.07E-05	A_
		242097_at	-0.074	0.103787184	_B
16	SLC12A8	219874_at	0.663	2.30E-09		1.731	0.27391	0
		228545_at	-0.082	0.27583979
17	SLC39A3	223917_s_at	0.397	3.78E-05		1.361	0.41852	0.00008
		229677_at	-0.049	0.452238916
18	ARID4B	223111_x_at	-0.073	0.220467737		1.011	0.00652	0.00337
		221230_s_at	-0.55	0.001260867
19	GPATC4	224634_at	0.683	3.44E-07		0.697	0.53225	0
		220596_at	-0.023	0.562043878
20	CFB	211920_at	-0.062	0.474580522		0.373	0.4298	0.00049
		202357_s_at	-0.568	1.26E-05
21	SH3TC1	216688_at	-0.024	0.621747791		0.372	0.59087	0.00262
		219256_s_at	-0.455	0.000333805
22	SFRS7	201129_at	0.477	0.001078682		0.369	0.50939	0.0042
		213649_at	0.038	0.628953276
23	MEG3	242246_x_at	-0.038	0.578066364		0.192	0.78913	0
		226211_at	-0.707	8.65E-10
24	TGIF	203313_s_at	0.003	0.865144462		0.144	0.87023	0.01827
		1566901_at	-0.426	0.008603688
25	PC	238092_at	-0.046	0.457710419		0.114	0.73763	0.00002
		204476_s_at	-0.453	1.39E-07
26	FRMD4B	242505_at	0.011	0.889194709		0.101	0.91082	0.00078
		213056_at	-0.545	0.001229566
27	DNAJA4	225061_at	0.461	3.59E-06		0.018	0.98067	0
		220395_at	0.007	0.893554287
28	RAP1A	202362_at	-0.312	0.009603451	A_	-3.443	0.00024	0
		1555339_at	-7.523	0	_B
		1555340_x_at	-8.164	0	_B
29	NOL5A	200875_s_at	0.956	3.25E-13		-7.341	0.00158	0
		200874_s_at	0.334	4.36E-05
30	MCL1	200797_s_at	-0.124	0.077695689		-8.339	0.00019	0.01325
		200798_x_at	-0.558	0.002113068
31	MTMR11	1556034_s_at	-0.22	0.000651198		-8.553	0.00533	0
		205076_s_at	-0.68	8.37E-10
32	FLJ10661	1562904_s_at	0.786	6.06E-08	A_	-10.524	0.51108	0
		234049_at	0.699	6.05E-10	A_
		237630_s_at	0.061	0.340956817	_B
33	SCNN1A	217264_s_at	0.003	0.928454396	A_	-11.244	0.39531	0.00006
		215026_x_at	-0.093	0.271334887	A_
		203453_at	-0.5	1.30E-06	_B
34	ATN1	1555754_s_at	0.078	0.130860965	A_	-13.866	0.03039	0
		208871_at	-0.019	0.755218628	A_
		40489_at	-0.04	0.415496379	A_
		236961_at	-0.402	6.15E-06	_B
35	CLDN1	218182_s_at	-0.144	0.147129769	A_	-15.037	0.00421	0.00003
		222549_at	-0.18	0.023305478	A_
		238967_at	-0.666	7.35E-08	_B
36	TPM1	206116_s_at	-0.04	0.533927024	A_	-15.606	0.01355	0.00137
		210986_s_at	-0.129	0.069778747	A_
		238688_at	-0.508	5.16E-05	_B
37	NRG1	206237_s_at	-0.04	0.573118553	A_	-24.444	0.00352	0.00696
		208230_s_at	-0.134	0.116189614	A_
		206343_s_at	-0.473	0.004682416	_B
		208241_at	-0.562	0.000514981	_B
38	MGST1	1565162_s_at	0.212	0.101108662	A_	-28.294	0.00002	0.01099
		224918_x_at	0.201	0.012242774	A_
		231736_x_at	0.185	0.025491307	A_
		239001_at	-0.162	0.079002654	_B
39	KIAA0179	212846_at	0.565	0.000945857		-33.232	0	0.00569
		212844_at	0.124	0.002542418
40	SFXN4	225143_at	0.875	8.81E-09	A_	-38.509	0.00005	0.0002
		229236_s_at	0.75	8.35E-07	A_
		230637_at	0.342	0.000186212	_B
41	GTF3C4	225543_at	0.454	1.47E-06		-48.533	0.13362	0.00007
		219198_at	0.091	0.071879077
42	SAE1	217946_s_at	0.162	0.107285968		-49.782	0.00028	0.00589
		1555618_s_at	-0.184	0.021124645
43	LRRFIP1	201861_s_at	-0.181	0.020588207		-51.113	0.00015	0.02294
		223492_s_at	-0.553	0.000976694
44	ANXA1	201012_at	-0.31	0.000567247		-56.569	0.00009	0.00748
		233011_at	-0.692	4.94E-06
45	PLXNA2	222159_at	0.034	0.644262599		-58.071	0.78057	0.00033
		213030_s_at	-0.324	8.90E-05
46	KIAA1530	234761_at	-0.023	0.677135712		-65.268	0.73306	0.00198
		233893_s_at	-0.379	0.000825859
47	ABCC3	242553_at	-0.193	0.008740283	A_	-65.646	0.02483	0.00083
		208161_s_at	-0.542	1.89E-07	_B
		230682_x_at	-0.561	6.32E-06	_B
		209641_s_at	-0.577	2.09E-07	_B
48	KIAA1618	241347_at	-0.28	0.000381986		-68.862	0.00001	0.00559
		231956_at	-0.669	1.86E-05
49	LAMC2	202267_at	-0.267	1.94E-05		-72.328	0	0.00019
		207517_at	-0.744	1.36E-06
50	PROM2	1562378_s_at	-0.105	0.012283676	A_	-75.244	0	0
		239528_at	-0.216	1.00E-05	A_
		1552797_s_at	-0.635	7.31E-07	_B
51	ZNF146	200050_at	0.417	0.003025644		-83.573	0.16007	0.01935
		1554433_a_at	0.068	0.36947739
52	FAM62A	244234_at	-0.01	0.783693042		-85.268	0.91184	0.00341
		208858_s_at	-0.358	0.000155625
53	ATP11B	1564063_a_at	0.043	0.312400983		-86.015	0.23242	0.00014
		1564064_a_at	-0.305	0.000396715
54	WDR74	221712_s_at	0.606	3.63E-08		-88.621	0.00293	0.00017
		218278_at	0.249	0.000202983
55	PDLIM7	214121_x_at	-0.329	0.000826134	A_	-90.417	0	0.00012
		203370_s_at	-0.355	0.000224297	A_
		1569149_at	-0.73	2.04E-07	_B
		1569150_x_at	-0.781	8.01E-08	_B
56	XPO7	212166_at	0.098	0.017941986		-91.124	0.00031	0.00005
		208459_s_at	-0.239	0.001379758
57	RPL37	224763_at	0.523	1.02E-05		-98.471	0.00364	0.00149
		224767_at	0.173	0.006439047
58	RAI1	1552558_a_at	0.081	0.253555774	A_	-101.615	0.00557	0.00097
		1556540_a_at	-0.043	0.308816036	A_
		226143_at	-0.318	0.005158527	_B
59	ATP2C1	212255_s_at	-0.102	0.260283166	A_	-104.552	0.00014	0.10989
		211137_s_at	-0.145	0.23510988	A_
		209935_at	-0.216	0.096558529	A_
		230387_at	-0.532	0.002182454	_B
60	SEC15L2	1569202_x_at	0.099	0.127083051	A_	-109.115	0.01642	0.00026
		1569200_at	-0.012	0.738921116	A_
		225900_at	-0.246	0.001475811	_B
61	SIRPA	202897_at	0.042	0.705420758	A_	-112.146	0.79324	0.00092
		202895_s_at	0.025	0.754590208	A_
		217024_x_at	0.019	0.810982825	A_
		1558299_at	-0.314	1.33E-05	_B
62	NFIA	224970_at	0.291	0.001237295		-116.761	0.15765	0.00044
		242824_at	-0.046	0.296283001
63	MPZL1	210087_s_at	0.208	0.14302343	A_	-117.528	0.00006	0.28157
		201875_s_at	0.115	0.497654415	A_
		201874_at	0.113	0.395102239	A_
		210594_x_at	-0.033	0.737229891	_B
		210210_at	-0.146	0.041727595	_B
64	CD44	204489_s_at	-0.126	0.073684366	A_	-117.774	0	0.00002
		209835_x_at	-0.167	0.033987985	A_
		204490_s_at	-0.186	0.035988741	A_
		212014_x_at	-0.187	0.029707302	A_
		212063_at	-0.191	0.006607852	A_
		217523_at	-0.753	0.000128119	_B
65	FN1	214701_s_at	-0.239	0.000818803	A_	-120.515	0	0.00067
		214702_at	-0.589	0.001030426	A_
		1558199_at	-0.916	8.66E-06	_B
		235629_at	-0.972	8.74E-07	_B
66	EXOSC7	212627_s_at	0.289	0.000673081		-128.945	0.28258	0.00037
		213648_at	-0.045	0.35345327
67	ARHGAP5	217936_at	-0.133	0.260015484	A_	-130.316	0.00036	0.15169
		233849_s_at	-0.317	0.054530793	A_
		242110_at	-0.626	0.001660711	_B
68	U2AF1	202858_at	0.03	0.918769689		-137.351	0.97388	0.02489
		232141_at	-0.301	0.005695985
69	SGPP1	223391_at	-0.009	0.842120181		-144.984	0.80302	0.16439
		221268_s_at	-0.338	0.085416492
70	HEG1	212822_at	-0.312	1.68E-06		-148.427	0	0.00065
		213069_at	-0.682	6.00E-07
71	TCP11L1	205797_s_at	-0.106	0.012273236		-148.804	0.00633	0.00066
		205796_at	-0.437	3.78E-05
72	PDK1	226452_at	0.716	0.000797279		-155.585	0.00104	0.05924
		206686_at	0.325	2.53E-07
73	CRKRS	219226_at	0.118	0.27260708	A_	-159.314	0.1169	0.0039
		225697_at	0.041	0.507870894	A_
		213557_at	-0.227	0.000589673	_B
74	PHC2	200919_at	-0.116	0.035530318		-162.07	0.00027	0.03509
		1557852_at	-0.447	0.005332515
75	ETS1	224833_at	-0.511	0.001072297		-167.177	0.00517	0.10137
		241435_at	-0.852	4.20E-07
76	DAPP1	236707_at	-0.123	0.107264766		-167.55	0.40152	0.00372
		222858_s_at	-0.445	1.34E-07
77	RNASET2	217983_s_at	0.312	0.007906788	A_	-172.851	0.00721	0.00082
		217984_at	0.206	0.003567435	A_
		239388_at	-0.069	0.169145008	_B
		220096_at	-0.069	0.419714186	_B
78	OSMR	1554008_at	-0.109	0.248235612		-175.326	0.06082	0.07867
		205729_at	-0.43	0.005063645
79	KHSRP	204372_s_at	0.292	0.001930313		-177.485	0.75002	0.0044
		204371_s_at	-0.027	0.684575652
80	RUFY3	213437_at	-0.123	0.012994096		-178.813	0.00002	0.03234
		213939_s_at	-0.454	0.007976571
81	EIF4A1	211787_s_at	0.243	0.00220899	A_	-180.765	0.13237	0.00414
		201530_x_at	0.199	0.004657568	A_
		214805_at	-0.095	0.287942392	_B
82	NRP2	225566_at	0.302	0.002252809	A_	-184.011	0.27687	0.03488
		229225_at	0.275	0.011086366	A_
		214632_at	0.193	0.165901827	A_
		210841_s_at	-0.039	0.404188582	_B
83	IL8	205592_at	-0.067	0.206478521		-184.105	0.1868	0.00378
		211506_s_at	-0.384	0.000227435
84	COQ9	212228_s_at	0.224	0.003090294		-188.087	0.00535	0.00039
		235822_at	-0.085	0.066375942
85	YARS	212048_s_at	0.26	0.004665756		-191.107	0.18932	0.00283
		238760_at	-0.052	0.364828267
86	ROCK2	211504_x_at	-0.132	0.013215067		-196.337	0.00782	0.0023
		202762_at	-0.449	5.94E-05
87	C6orf89	225729_at	0.186	0.004578917	A_	-198.94	0.0025	0.09581
		224987_at	0.069	0.354865127	A_
		224977_at	-0.026	0.650606916	_B
		224988_at	-0.137	0.066127029	_B
88	BTBD15	226148_at	0.192	0.131868215		-204.195	0.00486	0.03746
		220243_at	-0.108	0.15268246
89	TACC1	234010_at	0.059	0.415132421		-208.617	0.19599	0.00875
		200911_s_at	-0.248	0.010107744
90	LYAR	223413_s_at	0.746	0.000177199		-210.594	0.00082	0.04493
		223414_s_at	0.377	1.05E-07
91	TARDBP	200020_at	0.001	0.88608028		-211.345	0.94072	0.04139
		221264_s_at	-0.306	0.014925202
92	U2AF2	218381_s_at	0.209	0.103060098		-214.093	0.00618	0.0369
		218382_s_at	-0.091	0.193974241
93	C1orf63	209007_s_at	-0.492	5.07E-06		-214.239	0	0.01118
		209006_s_at	-0.885	3.19E-06
94	TMEM129	225588_s_at	0.446	0.000176562		-219.479	0.02945	0.01004
		225587_at	0.138	0.049498908
95	SOLH	204275_at	0.208	0.021396561		-221.728	0.00467	0.006
		230295_at	-0.09	0.140451172
96	INTS10	229632_s_at	0.46	8.95E-07		-230.238	0.23426	0.00362
		229633_at	0.157	0.058964139
97	FUBP1	203091_at	0.024	0.652599552		-230.333	0.5207	0.01665
		214093_s_at	-0.278	0.022057056
98	RUNX1	209360_s_at	-0.117	0.088563671	A_	-230.797	0	0
		208129_x_at	-0.199	0.010966201	A_
		211620_x_at	-0.276	0.00023522	A_
		211182_x_at	-0.317	1.46E-05	A_
		211181_x_at	-0.323	7.89E-06	A_
		236114_at	-0.605	9.57E-05	_B
		210365_at	-0.825	1.03E-07	_B
		1557527_at	-0.928	1.64E-06	_B
99	FLNB	208614_s_at	-0.335	0.000136771		-249.398	0.0122	0.00477
		1562416_at	-0.643	2.35E-08
100	KLF7	204334_at	-0.406	3.37E-06		-253.316	0	0.01038
		1555420_a_at	-0.763	6.62E-06
101	PHB	200658_s_at	0.501	4.70E-06		-254.396	0.00008	0.00074
		200659_s_at	0.187	2.55E-05
102	LOC644617	221235_s_at	0.399	0.00043301		-255.088	0.00195	0.00508
		225653_at	0.099	0.009469529
103	AXL	202685_s_at	0.041	0.356296736		-255.825	0.29063	0.00101
		202686_s_at	-0.252	0.002031899
104	DUSP22	218845_at	-0.181	0.004436293		-260.409	0.21607	0.00026
		226440_at	-0.475	1.82E-09
105	TNFRSF10B	209295_at	0.113	0.1106256	A_	-268.377	0.00036	0.0377
		210405_x_at	-0.166	0.112019764	_B
		209294_x_at	-0.169	0.059401799	_B
106	GLUL	215001_s_at	-0.018	0.779534455		-268.496	0.92775	0.10487
		217202_s_at	-0.308	0.000286551
107	REXO2	218194_at	0.519	0.000171756		-275.409	0.0102	0.03759
		223989_s_at	0.221	0.017870487
108	EXT1	201995_at	0.013	0.99666762		-279.002	0.99993	0.11854
		232174_at	-0.275	0.07987959
109	DKC1	201478_s_at	0.908	2.31E-07	A_	-284.9	0	0.0151
		201479_at	0.9	6.98E-09	A_
		216212_s_at	0.559	1.51E-07	_B
110	KIAA1217	232046_at	-0.113	0.022076306		-290.055	0.02358	0.00279
		231807_at	-0.4	0.000104445
111	ANKRD17	225852_at	0.322	0.0003328		-291.478	0.9797	0.0236
		212211_at	0.038	0.882786872
112	COBLL1	238106_at	0.06	0.445439001		-294.779	0.43402	0.00538
		203641_s_at	-0.222	0.002510439
113	DDX42	201788_at	-0.08	0.214056381		-305.403	0.04997	0.054
		1559954_s_at	-0.362	0.010769938
114	SEC61A1	217716_s_at	0.105	0.187024665		-306.108	0.02251	0.05507
		222385_x_at	-0.168	0.155244644
115	RPS6	238156_at	0.343	0.077631211		-307.532	0.03789	0.16706
		209134_s_at	0.062	0.312402918
116	SLC19A1	211576_s_at	0.61	3.93E-08		-308.54	0.0065	0.00212
		209777_s_at	0.316	3.85E-05
117	EIF3S9	208688_x_at	0.422	1.81E-05	A_	-312.596	0.60006	0.00123
		211501_s_at	0.379	3.12E-05	A_
		203462_x_at	0.364	3.10E-05	A_
		242550_at	0.119	0.390704022	_B
		236274_at	0.031	0.682791819	_B
118	UBAP2L	201378_s_at	0.244	4.50E-05	A_	-313.679	0.49566	0.00162
		201377_at	0.165	0.04239343	A_
		209947_at	-0.047	0.290462886	_B
119	C19orf43	223003_at	0.11	0.139745966		-313.909	0.00398	0.01452
		230213_at	-0.158	0.053995614
120	LUC7L2	220099_s_at	-0.058	0.412288938	A_	-319.931	0.00206	0.05923
		226758_at	-0.139	0.072921025	A_
		242024_at	-0.412	0.009453485	_B
121	TFAP2A	243603_at	0.058	0.482796834	A_	-320.294	0.52358	0.00725
		204654_s_at	-0.2	0.001808055	_B
		204653_at	-0.25	0.007528273	_B
122	SLC2A4RG	222650_s_at	-0.081	0.207115187		-325.798	0.47356	0.00298
		218494_s_at	-0.356	1.00E-05
123	PLEKHG5	237646_x_at	0.005	0.995186372		-328.74	0.99998	0.0166
		227142_at	-0.269	5.29E-05
124	SCAMP1	212416_at	0.442	0.001437639	A_	-329.849	0.44739	0.2742
		212417_at	0.394	0.021781399	A_
		1552978_a_at	0.15	0.417475307	_B
125	MGEA5	214972_at	-0.276	0.000283004	A_	-336.525	0.00079	0.02823
		200899_s_at	-0.484	0.000193862	_B
		223494_at	-0.614	5.54E-06	_B
126	KIAA0226	212735_at	-0.187	0.003246434		-340.461	0.02654	0.00416
		212733_at	-0.463	4.09E-06
127	PLEC1	201373_at	-0.526	4.86E-07		-341.866	0.00007	0.00992
		216971_s_at	-0.848	4.22E-08
128	PLEKHA5	239559_at	-0.101	0.242986921		-342.774	0.07989	0.08762
		220952_s_at	-0.372	0.011177891
129	HNRPH1	213470_s_at	-0.034	0.588734765	A_	-343.876	0.03568	0.05462
		201031_s_at	-0.095	0.250847862	A_
		213472_at	-0.358	0.017286188	_B
130	MESP1	229195_at	0.196	0.03445568		-343.881	0.025	0.01333
		243387_at	-0.069	0.22047698
131	PABPN1	201545_s_at	-0.065	0.269589569		-343.909	0.30158	0.01122
		213046_at	-0.335	0.000791749
132	GART	212378_at	0.455	0.000487457	A_	-347.02	0.00045	0.01984
		212379_at	0.169	0.001948007	_B
		230097_at	0.054	0.809187619	_B
133	BNC1	206581_at	-0.14	0.034842437		-348.471	0.00078	0.08467
		1552487_a_at	-0.419	0.013787874
134	LOC152485	243618_s_at	-0.22	0.007235104		-348.656	0.00326	0.03804
		228046_at	-0.502	0.000382112
135	C2orf18	225695_at	0.244	0.000292534	A_	-353.704	0.09575	0.00032
		219783_at	0.058	0.267671102	_B
		1554444_s_at	-0.076	0.162003532	_B
136	LSP1	228158_at	0.089	0.046747514		-354.35	0.00158	0.00334
		242133_s_at	-0.166	0.028117513
137	INTS5	53968_at	0.445	9.19E-06		-360.161	0.09625	0.00989
		221818_at	0.177	0.02124908
138	RRM1	201477_s_at	-0.092	0.324390183		-361.287	0.37812	0.05922
		201476_s_at	-0.357	0.000970044
139	STC2	203438_at	0.653	2.79E-07		-361.639	0.07539	0.0575
		203439_s_at	0.38	0.003170736
140	IGFBP4	201508_at	0.224	0.057068988		-362.426	0.12118	0.0346
		242657_at	-0.039	0.41062708
141	LANCL1	202020_s_at	0.097	0.395581084		-365.816	0.58174	0.02013
		202019_s_at	-0.166	0.000246472
142	WSB1	227501_at	-0.386	1.10E-05	A_	-366.259	0.00008	0.02192
		201296_s_at	-0.633	2.43E-06	_B
		201294_s_at	-0.656	3.39E-07	_B
		210561_s_at	-0.767	1.64E-06	_B
143	STCH	202557_at	-0.036	0.597742204		-366.882	0.40191	0.36152
		202558_s_at	-0.299	0.115306162
144	UNC93B1	225869_s_at	0.376	0.000190734		-369.577	0.33411	0.02428
		220998_s_at	0.113	0.212775456
145	NIPBL	212469_at	-0.055	0.295967599		-376.311	0.17179	0.03391
		213918_s_at	-0.316	0.008199643
146	NOLC1	211951_at	0.808	4.88E-09	A_	-377.282	0.00002	0.00013
		205895_s_at	0.551	2.58E-07	_B
		211949_s_at	0.36	1.38E-05	_B
147	ACIN1	201715_s_at	-0.024	0.608685151		-378.606	0.73697	0.00636
		243249_at	-0.284	0.001952863
148	UBA2	201177_s_at	0.302	0.12609217		-380.554	0.20341	0.20999
		229587_at	0.042	0.459319301
149	PHF20	209422_at	0.279	0.153612303	A_	-380.625	0.29479	0.15238
		206567_s_at	0.204	0.023201586	A_
		209423_s_at	-0.038	0.478239893	_B
150	NHP2L1	201077_s_at	0.404	0.000402414		-381.57	0.00285	0.0165
		201076_at	0.136	0.004031012
151	SRPRB	218140_x_at	0.759	2.78E-07	A_	-382.037	0.00004	0.02432
		222532_at	0.61	1.27E-05	A_
		227737_at	0.404	2.25E-06	_B
152	RFX5	202963_at	0.097	0.02189257		-389.202	0.02211	0.00004
		202964_s_at	-0.155	0.000638753
153	MAPK8IP3	213177_at	-0.025	0.737606362		-390.255	0.94727	0.00315
		213178_s_at	-0.282	2.61E-05
154	PRPF38B	218040_at	0.143	0.331852505		-392.653	0.19887	0.17484
		230270_at	-0.11	0.328049106
155	ZNF451	212557_at	-0.005	0.829031358		-394.608	0.85503	0.13404
		215012_at	-0.261	0.060183327
156	BUB3	209974_s_at	0.196	0.115065599	A_	-397.626	0.08192	0.27161
		201457_x_at	-0.003	0.844496965	_B
		201458_s_at	-0.037	0.59732994	_B
		201456_s_at	-0.076	0.414059357	_B
157	BCAP29	225677_at	-0.102	0.511822626		-404.52	0.30865	0.17949
		225674_at	-0.356	0.03768732
158	CSNK1A1	206562_s_at	-0.235	0.002157645	A_	-408.454	0	0.03062
		208866_at	-0.288	0.013549129	A_
		208865_at	-0.291	0.002528882	A_
		240221_at	-0.47	4.43E-05	_B
		1556007_s_at	-0.568	0.000864763	_B
		1556006_s_at	-0.641	0.000345232	_B
		243338_at	-0.641	0.000188206	_B
159	WDR41	218055_s_at	0.004	0.904360403		-409.529	0.98049	0.03942
		222503_s_at	-0.248	0.004319032
160	MLXIP	1554886_a_at	0.124	0.067355946	A_	-409.836	0.00308	0.05989
		225157_at	-0.094	0.260629434	_B
		202519_at	-0.127	0.107295652	_B
161	MCCC1	218440_at	0.213	0.053188781		-410.219	0.25899	0.03949
		242223_at	-0.038	0.500923076
162	FGFR2	203638_s_at	0.159	0.108323557	A_	-410.441	0.00654	0.30169
		208228_s_at	0.018	0.994936482	_B
		203639_s_at	0.013	0.887444192	_B
		208234_x_at	-0.087	0.064263296	_B
163	MTHFD1L	225520_at	0.406	0.001190911		-414.766	0.00187	0.03271
		231094_s_at	0.144	0.004853101
164	ZNF313	211678_s_at	0.246	0.033083652		-415.932	0.85193	0.05512
		200868_s_at	-0.004	0.806402289
165	DSC2	226817_at	-0.248	0.009972624	A_	-423.109	0.00033	0.08916
		204750_s_at	-0.336	0.007220158	A_
		204751_x_at	-0.576	0.000230409	_B
166	FOXP1	215221_at	-0.025	0.539014704	A_	-423.774	0.25519	0.00318
		223287_s_at	-0.04	0.512304242	A_
		224837_at	-0.129	0.107917292	A_
		235444_at	-0.362	1.26E-05	_B
167	ALDH3B1	211004_s_at	0.112	0.004276569		-427.071	0.00907	0.00028
		1565731_at	-0.122	0.017897326
168	SH3KBP1	223082_at	-0.14	0.066941864		-427.365	0.01764	0.08539
		1554168_a_at	-0.394	0.00605166
169	NDRG1	200632_s_at	-0.428	3.91E-07		-436.633	0.00004	0.01168
		240991_at	-0.729	4.24E-07
170	DEGS1	209250_at	0.143	0.240880578		-442.017	0.20002	0.14156
		207431_s_at	-0.099	0.362243478
171	DNAJB1	200666_s_at	0.366	3.23E-05		-444.508	0.67167	0.03825
		200664_s_at	0.122	0.346166599
172	CSNK1E	202332_at	0.108	0.046741311	A_	-445.401	0.02105	0.00409
		226858_at	-0.091	0.154499255	_B
		222015_at	-0.14	0.003490678	_B
173	LARP4	1555384_a_at	0.176	0.007867275	A_	-445.991	0.19256	0.06574
		212714_at	0.131	0.282282072	A_
		238959_at	-0.074	0.279006876	_B
174	PLXNA1	221537_at	-0.13	0.016867566		-447.121	0.04179	0.01119
		221538_s_at	-0.377	0.000154985
175	SND1	201622_at	0.118	0.081559633		-447.128	0.01547	0.01953
		228271_at	-0.116	0.114913352
176	SCARB2	224983_at	-0.117	0.284060394	A_	-448.271	0.1433	0.27468
		201646_at	-0.328	0.019555573	_B
		201647_s_at	-0.394	0.011771916	_B
177	MAST4	210958_s_at	-0.229	1.92E-05	A_	-450.812	0.00003	0.00865
		40016_g_at	-0.436	1.63E-05	_B
		225613_at	-0.575	3.87E-05	_B
178	LOC285014	235418_at	0.159	0.015564888		-454.928	0.03146	0.00358
		235621_at	-0.078	0.114858646
179	ITGAV	202351_at	-0.308	0.009402336	A_	-457.445	0.00001	0.0002
		241769_at	-0.742	8.74E-07	A_
		236251_at	-1.039	1.37E-06	_B
180	SAPS3	217928_s_at	-0.002	0.934414639		-457.569	0.97997	0.0692
		222467_s_at	-0.243	0.065508749
181	SLC20A2	231818_x_at	0.084	0.249077847		-461.433	0.07625	0.05212
		202744_at	-0.152	0.123079349
182	PSMB2	200039_s_at	0.157	0.038084041		-462.423	0.00436	0.00552
		201404_x_at	-0.074	0.053634001
183	DDX17	208151_x_at	-0.162	0.00211252	A_	-463.195	0	0.00138
		208719_s_at	-0.2	0.002389627	A_
		208718_at	-0.354	0.001192478	A_
		213998_s_at	-0.448	6.84E-05	_B
		230180_at	-0.6	3.21E-05	_B
184	ALDH3A2	202054_s_at	0.1	0.558761593	A_	-468.991	0.3185	0.25503
		202053_s_at	0.049	0.77086897	A_
		210544_s_at	-0.149	0.062250043	_B
185	EVA1	203780_at	0.072	0.717998906		-472.165	0.90281	0.18415
		230518_at	-0.165	0.000776781
186	GNAO1	204763_s_at	0.172	0.055157152		-476.557	0.29839	0.05875
		231951_at	-0.062	0.494704018
187	S100A10	200872_at	-0.272	0.001839362		-478.14	0.04117	0.04147
		238909_at	-0.517	4.04E-06
188	PPP3CA	202429_s_at	-0.072	0.422427059	A_	-478.253	0.02121	0.53575
		202425_x_at	-0.106	0.261185489	A_
		202457_s_at	-0.123	0.245600844	A_
		236545_at	-0.351	0.009332318	_B
189	CORO1C	222409_at	-0.063	0.481276031		-479.659	0.4776	0.09092
		221676_s_at	-0.299	0.010682931
190	MBP	225407_at	0.172	0.017975082	A_	-480.856	0.00475	0.05103
		210136_at	0.148	0.22347502	A_
		1554544_a_at	0.075	0.123685394	A_
		1565852_at	-0.087	0.055599143	_B
191	MFI2	243629_x_at	-0.12	0.039807388		-481.39	0.11589	0.01278
		235911_at	-0.357	0.000126514
192	SRPK1	202200_s_at	0.126	0.259080139		-483.557	0.07557	0.05235
		202199_s_at	-0.097	0.052721416
193	SVEP1	1566622_at	0.061	0.607753429	A_	-487.215	0.82754	0.04951
		213247_at	0.001	0.925745302	A_
		224543_at	-0.177	0.000473629	_B
194	SEC23A	204344_s_at	-0.25	9.66E-05		-490.053	0.02158	0.11616
		212887_at	-0.513	0.010055342
195	APP	200602_at	-0.131	0.045189203		-492.161	0.0256	0.06167
		214953_s_at	-0.369	0.003535786
196	TEGT	200804_at	0.081	0.209568632		-493.494	0.0645	0.04191
		200803_s_at	-0.146	0.113959113
197	SDHAL1	226693_at	-0.103	0.130958359	A_	-498.04	0.00057	0.00406
		222021_x_at	-0.248	0.000399488	A_
		239022_at	-0.491	0.000204003	_B
198	PBX1	242022_at	0.027	0.831640529		-499.015	0.95245	0.02958
		212151_at	-0.204	0.003535937
199	PNN	212037_at	0.187	0.22287649	A_	-499.684	0.23896	0.27914
		1567214_a_at	-0.041	0.550455817	_B
		212036_s_at	-0.048	0.524357576	_B
200	SPEG	232153_at	-0.044	0.493451686		-502.041	0.80251	0.00762
		205265_s_at	-0.274	8.10E-05
201	SEMA6A	220454_s_at	0.007	0.991883753		-504.058	0.99995	0.00807
		223449_at	-0.223	9.98E-05
202	ARF3	228308_at	0.114	0.105563521	A_	-506.175	0.09066	0.05332
		200734_s_at	0.017	0.946357349	A_
		211622_s_at	-0.098	0.004513918	_B
		200011_s_at	-0.125	0.10350718	_B
203	JMJD1C	224933_s_at	-0.129	0.081039814	A_	-507.543	0.00016	0.04526
		241661_at	-0.142	0.000574072	A_
		228793_at	-0.346	0.00480893	_B
		221763_at	-0.43	0.00263784	_B
204	CALM2	207243_s_at	-0.309	0.000801525		-507.66	0.00809	0.07343
		235190_at	-0.556	3.63E-05
205	NUDCD3	201270_x_at	0.122	0.010193538		-508.795	0.02587	0.00173
		242696_at	-0.1	0.057303254
206	MRPL30	224971_at	0.402	0.003866787		-509.928	0.01015	0.11252
		223996_s_at	0.164	0.021929536
207	TCF7L2	212759_s_at	0.046	0.111461824	A_	-510.197	0.00198	0.21244
		216037_x_at	-0.151	0.065219011	_B
		216035_x_at	-0.164	0.051807604	_B
		212761_at	-0.176	0.09695833	_B
		212762_s_at	-0.258	0.092491633	_B
208	CSNK1G2	202573_at	0.069	0.290370578		-510.878	0.10709	0.02232
		202574_s_at	-0.157	0.041510252
209	SYPL1	201260_s_at	0.069	0.503889921		-513.48	0.38186	0.1414
		201259_s_at	-0.157	0.186319523
210	CDH1	201131_s_at	-0.37	2.40E-05		-514.399	0.00041	0.04609
		201130_s_at	-0.639	1.76E-05
211	OPRS1	214484_s_at	0.927	8.40E-07		-514.949	0.00004	0.06162
		201692_at	0.623	1.02E-06
212	ATPIF1	218671_s_at	0.202	0.156361078		-515.211	0.68183	0.19331
		223338_s_at	-0.025	0.695155396
213	SLC29A1	201801_s_at	0.481	7.99E-05		-516.509	0.03067	0.07368
		201802_at	0.244	0.005451447
214	SARS	200802_at	0.074	0.4287821		-516.988	0.2571	0.0752
		231894_at	-0.151	0.108889678
215	BAG1	211475_s_at	0.229	0.013612625		-519.844	0.99966	0.02603
		202387_at	0.003	0.988140419
216	CYFIP1	212133_at	0.041	0.229985621		-520.236	0.06883	0.01699
		208923_at	-0.183	0.040417803
217	MLL3	222413_s_at	-0.266	0.000271499		-523.519	0.00866	0.02644
		222414_at	-0.508	1.27E-05
218	CCT2	201947_s_at	0.373	0.000152296		-528.043	0.58519	0.08533
		201946_s_at	0.148	0.299572364
219	PHLDA1	218000_s_at	-0.318	0.006759293	A_	-529.348	0	0.04032
		217998_at	-0.342	3.29E-05	A_
		225842_at	-0.386	0.000930509	A_
		217996_at	-0.597	0.000332563	_B
		217999_s_at	-0.598	0.000233934	_B
		217997_at	-0.754	3.73E-05	_B
220	SUB1	214512_s_at	0.103	0.333322336	A_	-529.591	0.15616	0.23505
		224586_x_at	-0.117	0.252240655	_B
		212857_x_at	-0.123	0.229305059	_B
221	MTX3	226528_at	0.16	0.099745592		-530.044	0.0644	0.03762
		241779_at	-0.061	0.197733209
222	6-Mar	201737_s_at	-0.094	0.323340636		-532.256	0.3457	0.32553
		201736_s_at	-0.318	0.005786857
223	IDH1	201193_at	-0.268	0.02061483		-532.613	0.01116	0.20969
		1555037_a_at	-0.507	0.003003254
224	ARIH1	201878_at	0.091	0.322268827	A_	-536.241	0.11755	0.29259
		201880_at	0.02	0.99186021	A_
		201881_s_at	-0.019	0.651078165	A_
		201879_at	-0.152	0.034022509	_B
225	PTCD3	228590_at	0.313	0.017614413		-542.214	0.09883	0.12076
		217895_at	0.09	0.195580464
226	IHPK2	218192_at	-0.035	0.540520685		-543.175	0.73086	0.03333
		223165_s_at	-0.256	0.001985095
227	G3BP	201503_at	0.454	0.001680774		-544.124	0.00145	0.09056
		201514_s_at	0.21	0.001746015
228	ACAA2	202002_at	0.001	0.938539094		-544.307	0.99156	0.06157
		202003_s_at	-0.22	0.012083317
229	RBM25	212027_at	0.015	0.859985024	A_	-548.976	0.03829	0.23423
		212028_at	-0.009	0.804059124	A_
		212030_at	-0.054	0.479852331	A_
		212033_at	-0.072	0.424887534	A_
		212031_at	-0.106	0.273997659	A_
		1557081_at	-0.313	0.01889237	_B
230	FBXW7	218751_s_at	0.06	0.524441299	A_	-551.906	0.43304	0.11659
		222729_at	-0.145	0.03539023	_B
		229419_at	-0.188	0.100199224	_B
231	SERBP1	217724_at	0.505	0.000240925	A_	-552.186	0.06564	0.29917
		210466_s_at	0.416	0.004183342	A_
		209669_s_at	0.404	0.002645078	A_
		217725_x_at	0.29	0.132968171	_B
		210076_x_at	0.168	0.105385623	_B
232	NT5E	203939_at	-0.297	0.01976552		-554.751	0.02225	0.21019
		1553995_a_at	-0.53	0.001419801
233	SPFH1	202441_at	0.36	0.002641588		-555.444	0.32939	0.15156
		202444_s_at	0.14	0.251369543
234	GTPBP1	219357_at	0.173	0.033928305		-556.182	0.44739	0.03995
		205276_s_at	-0.044	0.516754883
235	SPTBN1	226342_at	-0.101	0.233493488	A_	-556.909	0.05653	0.08775
		215918_s_at	-0.145	0.05685824	A_
		200672_x_at	-0.347	0.000271812	_B
		212071_s_at	-0.35	0.001157053	_B
		200671_s_at	-0.388	0.001054307	_B
236	GSN	236569_at	0.016	0.835655216		-558.795	0.98708	0.00312
		214040_s_at	-0.201	1.19E-05
237	AK2	208967_s_at	0.453	4.92E-07	A_	-559.919	0.05236	0.05767
		212175_s_at	0.421	0.000666565	A_
		212174_at	0.284	0.012750452	_B
		212173_at	0.171	0.004211499	_B
238	DHX15	201385_at	0.167	0.078117789		-562.363	0.30031	0.06582
		201386_s_at	-0.048	0.447533474
239	RBBP6	212783_at	0.074	0.354703291	A_	-563.038	0.09456	0.07841
		205178_s_at	0.062	0.488719216	A_
		223802_s_at	-0.146	0.075775724	_B
240	BAIAP2L1	222675_s_at	-0.22	2.17E-06	A_	-563.43	0.00354	0.00573
		227371_at	-0.418	1.81E-07	_B
		227372_s_at	-0.561	0.000128787	_B
241	ZBTB38	219221_at	-0.22	0.00026871		-565.099	0.01791	0.10777
		225512_at	-0.46	0.006831487
242	PRKCBP1	230533_at	-0.075	0.147682842		-567.66	0.57975	0.00473
		209048_s_at	-0.291	4.89E-06
243	HNRPDL	209067_s_at	0.109	0.247481757	A_	-569.496	0.10649	0.18171
		201993_x_at	0.01	0.955651626	A_
		209068_at	-0.053	0.257962928	_B
		212454_x_at	-0.135	0.173695802	_B
244	ZFP106	217781_s_at	0.013	0.918495524		-569.925	0.98945	0.02492
		222407_s_at	-0.202	0.004674174
245	PDCD6	222380_s_at	-0.014	0.841827359	A_	-571.642	0.7798	0.09169
		81811_at	-0.022	0.725884486	A_
		240908_at	-0.033	0.616926034	A_
		1568763_s_at	-0.241	0.000465623	_B
		1569110_x_at	-0.278	0.052707072	_B
246	PMS2L11	210707_x_at	-0.142	0.032864249		-575.099	0.50372	0.0076
		179_at	-0.357	8.17E-08
247	TNFRSF25	216042_at	-0.153	0.021865732	A_	-577.552	0.3065	0.02871
		211841_s_at	-0.349	0.000162362	_B
		211282_x_at	-0.38	1.10E-06	_B
248	TGFBR1	224793_s_at	0.056	0.841875145		-580.056	0.91231	0.30048
		236561_at	-0.157	0.132182651
249	GLTSCR2	217807_s_at	0.273	0.003079281	A_	-582.084	0.29183	0.01903
		234339_s_at	0.075	0.263051695	_B
		234918_at	-0.036	0.62246796	_B
250	RABGGTB	209181_s_at	0.502	0.0016076		-582.241	0.02282	0.18467
		209180_at	0.275	0.017605424
251	SLC6A8	202219_at	0.674	7.92E-09	A_	-584.823	0.0052	0.02754
		213843_x_at	0.436	3.17E-05	_B
		210854_x_at	0.423	1.14E-05	_B
252	C1orf160	221512_at	0.311	0.000191959		-585.342	0.1631	0.01076
		52078_at	0.098	0.042848339
253	7-Mar	202653_s_at	-0.117	0.257878854		-586.518	0.16604	0.25991
		202654_x_at	-0.331	0.021414098
254	LOC150166	229295_at	-0.105	0.005053677		-587.688	0.01994	0.01127
		229101_at	-0.322	0.000629758
255	HSP90B1	200599_s_at	0.048	0.519087403	A_	-591.626	0.53176	0.21462
		216449_x_at	-0.088	0.40382502	_B
		239451_at	-0.155	0.018619736	_B
		200598_s_at	-0.208	0.099061175	_B
256	GALNT10	213123_at	0.194	0.020595753		-596.408	0.86787	0.03682
		241202_at	-0.015	0.761174727
257	ITGA6	201656_at	-0.254	0.018627417		-596.714	0.04839	0.13544
		215177_s_at	-0.473	0.000651779
258	ANKRD11	234701_at	0.099	0.133320686		-602.123	0.11698	0.05361
		219437_s_at	-0.103	0.19537005
259	PRKRIP1	218378_s_at	0.226	0.000461655		-602.388	0.87125	0.00183
		222615_s_at	0.018	0.6130067
260	ITGB4	204990_s_at	-0.409	1.20E-06	A_	-604.214	0	0.0085
		214292_at	-0.446	5.14E-06	A_
		204989_s_at	-0.645	3.53E-06	_B
		211905_s_at	-0.813	2.49E-06	_B
261	TNIP2	232160_s_at	0.068	0.267843056	A_	-606.304	0.21911	0.03088
		48531_at	-0.128	0.07851763	_B
		218335_x_at	-0.146	0.014100294	_B
262	ANKRD10	218093_s_at	-0.191	0.087613431		-608.177	0.07954	0.23676
		226663_at	-0.404	0.00591183
263	DDX3X	201210_at	0.083	0.593070036	A_	-608.484	0.44796	0.33241
		212515_s_at	-0.014	0.694169177	A_
		212514_x_at	-0.143	0.142165876	_B
		201211_s_at	-0.169	0.034096834	_B
264	DNAJB9	202842_s_at	0.462	0.010197742		-608.807	0.10935	0.36777
		1554462_a_at	0.248	0.146685573
265	LSM4	202737_s_at	0.28	0.016666401		-610.891	0.6877	0.14985
		202736_s_at	0.073	0.599058401
266	AKAP12	227530_at	-0.66	2.05E-08		-611.31	0.00077	0.03627
		210517_s_at	-0.944	4.19E-07
267	COL12A1	225664_at	-0.382	7.95E-06	A_	-611.4	0	0.04257
		231766_s_at	-0.511	7.82E-06	A_
		231879_at	-0.749	5.80E-06	_B
		234951_s_at	-0.755	5.17E-05	_B
		233109_at	-0.791	4.20E-05	_B
268	SMARCB1	212167_s_at	0.085	0.137983506		-613.811	0.04356	0.01395
		231324_at	-0.115	0.051481779
269	NFIC	226895_at	0.308	0.004496612	A_	-620.103	0.01517	0.03011
		206929_s_at	0.099	0.049138197	_B
		213298_at	0.089	0.117761499	_B
		236830_at	0.03	0.690567803	_B
270	ZFP36L1	211965_at	-0.042	0.503415057		-621.158	0.50256	0.12932
		211962_s_at	-0.247	0.026683572
271	RGS12	205823_at	-0.032	0.507090787		-623.19	0.85086	0.00903
		242079_at	-0.236	7.95E-05
272	CDH11	207172_s_at	-0.274	2.81E-05		-624.007	0.01785	0.07214
		207173_x_at	-0.506	0.000945919
273	FLJ27365	232480_at	-0.311	0.000160231		-624.782	0.0229	0.03572
		241464_s_at	-0.531	4.35E-06
274	PDGFC	218718_at	-0.117	0.25267571		-627.532	0.18231	0.27633
		222719_s_at	-0.322	0.022023871
275	SQLE	213577_at	-0.011	0.858399559		-628.11	0.93512	0.14236
		209218_at	-0.214	0.098032223
276	HNRPA3	211929_at	-0.074	0.412705866		-629.219	0.6001	0.27693
		211930_at	-0.277	0.002865268
277	GM2A	235678_at	0.066	0.537476239	A_	-633.606	0.16998	0.4962
		35820_at	0.059	0.502114679	A_
		212737_at	0.04	0.639711438	A_
		209727_at	-0.078	0.451525802	_B
		33646_g_at	-0.158	0.249381615	_B
		215891_s_at	-0.172	0.263091268	_B
278	DERL1	222543_at	0.227	0.075269694		-636.6	0.9212	0.2008
		219402_s_at	0.026	0.842207615
279	PIGO	214990_at	0.084	0.125403561	A_	-638.09	0.06579	0.02436
		209998_at	-0.031	0.539234589	_B
		214991_s_at	-0.121	0.025732079	_B
280	P4HA2	1568611_at	-0.182	0.001328163		-641.448	0.01716	0.03569
		202733_at	-0.394	0.000230682
281	BAT1	200041_s_at	-0.052	0.407465132		-642.153	0.65693	0.03531
		212384_at	-0.252	0.001281791
282	MAP4	212567_s_at	0.128	0.048097337	A_	-643.304	0.01907	0.14028
		200836_s_at	-0.008	0.826327175	_B
		243_g_at	-0.022	0.655491899	_B
		212566_at	-0.056	0.400134922	_B
		200835_s_at	-0.08	0.116674074	_B
283	UXS1	219675_s_at	0.208	0.004291129		-644.587	0.97501	0.20814
		225583_at	0.009	0.863022184
284	SNX6	217789_at	-0.128	0.081810397		-644.729	0.07405	0.1236
		222410_s_at	-0.331	0.008679144
285	ZFP36L2	201369_s_at	0.047	0.59019259		-645.474	0.58156	0.10095
		201368_at	-0.152	0.106822866
286	ITGB1	211945_s_at	-0.104	0.04911088	A_	-646.418	0.01567	0.26431
		1553678_a_at	-0.269	0.041941773	_B
		1553530_a_at	-0.338	0.013657855	_B
287	MIR16	226214_at	0.142	0.049486765		-649.535	0.5417	0.14299
		202593_s_at	-0.055	0.569314883
288	GRSF1	201501_s_at	0.312	0.045426074		-653.868	0.35036	0.25381
		201520_s_at	0.113	0.439198231
289	KIAA0892	227465_at	0.036	0.584809269		-656.056	0.80146	0.01239
		212505_s_at	-0.161	0.002993094
290	FTS	218373_at	-0.05	0.401465416		-658.511	0.52654	0.06735
		223894_s_at	-0.247	0.007185109
291	MTA1	202247_s_at	0.113	0.010918126		-659.989	0.20123	0.01069
		1568929_at	-0.081	0.18450247
292	FKBP4	200894_s_at	0.573	1.52E-07		-662.431	0.03476	0.02351
		200895_s_at	0.36	1.62E-05
293	PEBP1	205353_s_at	0.378	0.003015673		-662.581	0.05749	0.14123
		211941_s_at	0.175	0.033434908
294	MIB1	224726_at	-0.127	0.043380726		-663.566	0.01288	0.16911
		224720_at	-0.333	0.03079612
295	C9orf88	233974_s_at	-0.025	0.647935523		-663.931	0.85089	0.05191
		223019_at	-0.22	0.00365712
296	GNAQ	211426_x_at	-0.04	0.390491491		-664.212	0.28347	0.11214
		202615_at	-0.236	0.057589852
297	USP33	214843_s_at	-0.069	0.251797343		-664.369	0.155	0.13173
		212513_s_at	-0.266	0.036795882
298	CTSD	200766_at	0.125	0.052492664		-664.446	0.07322	0.01603
		227886_at	-0.067	0.164997703
299	NAV1	224771_at	-0.186	0.002055831	A_	-664.455	0.00281	0.01524
		224770_s_at	-0.228	0.000427374	A_
		224772_at	-0.432	5.85E-05	_B
300	ZCCHC17	223107_s_at	0.152	0.073272765		-670.028	0.36132	0.05358
		223108_s_at	-0.042	0.436447247
301	MBNL2	205017_s_at	-0.129	0.008708359	A_	-671.376	0.00931	0.21049
		203640_at	-0.163	0.113768269	A_
		232138_at	-0.318	0.008351136	_B
		232369_at	-0.36	0.000862578	_B
302	SLC39A14	212110_at	0.054	0.635759256		-671.62	0.67838	0.20216
		1555434_a_at	-0.14	0.199676211
303	ESD	215096_s_at	0.273	0.041036528		-671.636	0.33175	0.20186
		209009_at	0.078	0.405039872
304	WDR1	240282_at	-0.156	0.007695942	A_	-672.742	0.00232	0.04542
		200609_s_at	-0.187	0.022407609	A_
		200611_s_at	-0.225	0.001357237	A_
		210935_s_at	-0.418	0.000120901	_B
305	SRCAP	212275_s_at	0.062	0.358918531	A_	-673.643	0.49616	0.00214
		1569138_a_at	0.038	0.37892579	A_
		213667_at	-0.145	0.01743863	_B
		38766_at	-0.147	0.000320808	_B
306	CTTN	201059_at	-0.112	0.065563336		-675.705	0.28699	0.03319
		214074_s_at	-0.307	0.000174835
307	XPNPEP1	209045_at	-0.162	0.034636742		-675.762	0.17465	0.08898
		208453_s_at	-0.359	0.00025473
308	TEX261	212083_at	0.144	0.113590708		-676.686	0.42578	0.08378
		212084_at	-0.048	0.468292226
309	CD74	209619_at	0.16	0.042418869		-677.496	0.22474	0.02097
		241849_at	-0.032	0.316235617
310	MYLK	202555_s_at	0.199	0.079066025		-677.646	0.95734	0.19312
		224823_at	0.006	0.880093505
311	YIPF5	224953_at	0.068	0.728156897	A_	-679.436	0.80196	0.5393
		224934_at	-0.076	0.482485745	_B
		224949_at	-0.149	0.301958193	_B
312	ULBP2	221291_at	-0.262	0.001074413		-680.023	0.04474	0.0692
		238542_at	-0.467	3.16E-05
313	IRF5	205469_s_at	-0.059	0.126353204		-683.805	0.51496	0.00187
		239412_at	-0.251	3.91E-05
314	TAP2	225973_at	0.41	0.000706123		-688.383	0.15339	0.15546
		204770_at	0.213	0.044628123
315	FST	204948_s_at	-0.318	0.004435087	A_	-689.778	0.01022	0.21872
		226847_at	-0.371	0.001698871	A_
		207345_at	-0.567	2.33E-05	_B
316	DRCTNNB1A	223625_at	-0.155	0.000101539		-694.149	0.11598	0.10634
		227239_at	-0.36	0.014026287
317	OPTN	202074_s_at	-0.219	0.001399069		-695.857	0.01233	0.08253
		202073_at	-0.426	0.00070437
318	SMPDL3B	205309_at	0.314	0.000218286		-697.166	0.42358	0.05706
		1554050_at	0.124	0.12894203
319	FYCO1	218204_s_at	0.167	0.016284002		-698.753	0.50924	0.00941
		1555523_a_at	-0.022	0.428748477
320	NR3C1	201866_s_at	-0.114	0.132715971	A_	-701.591	0.16036	0.43692
		216321_s_at	-0.289	0.043309015	_B
		201865_x_at	-0.305	0.004874596	_B
		211671_s_at	-0.323	0.009391057	_B
321	STIP1	213330_s_at	0.246	0.000184529		-702.35	0.74937	0.03269
		212009_s_at	0.058	0.373429942
322	KLF10	202393_s_at	0.054	0.873267745		-703.309	0.95484	0.32291
		244447_at	-0.134	0.095826341
323	RAB4B	237257_at	-0.08	0.25934654		-703.6	0.73226	0.05673
		219807_x_at	-0.268	1.93E-05
324	ZRANB1	225138_at	0.038	0.996597326		-704.18	0.99997	0.30614
		225131_at	-0.15	0.073136427
325	EPHB3	204600_at	-0.264	0.000197498		-706.651	0.08362	0.0201
		1438_at	-0.461	8.29E-07
326	SPG7	214494_s_at	0.06	0.250796375	A_	-707.276	0.18386	0.25789
		230884_s_at	0.002	0.908552751	A_
		1557409_at	-0.027	0.666564838	A_
		202104_s_at	-0.139	0.149832836	_B
327	RTN4	211509_s_at	-0.104	0.214998546	A_	-709.92	0.07009	0.24035
		214629_x_at	-0.147	0.106629797	A_
		210968_s_at	-0.182	0.07593935	A_
		239251_at	-0.351	0.00048266	_B
328	PKM2	201251_at	-0.083	0.197718447		-711.069	0.20967	0.15728
		213700_s_at	-0.271	0.015009819
329	TIMP2	203167_at	-0.031	0.506555275		-713.201	0.49907	0.1687
		231579_s_at	-0.218	0.10343707
330	JMJD3	213146_at	0.213	0.005559492	A_	-715.089	0.37716	0.00751
		41386_i_at	0.026	0.387710213	_B
		41387_r_at	0.023	0.44128396	_B
331	SEMA3C	236947_at	-0.259	0.023002131	A_	-715.876	0.00843	0.18404
		203789_s_at	-0.296	0.005423298	A_
		203788_s_at	-0.495	0.000518678	_B
332	PGRMC1	201121_s_at	0.347	0.000840093		-717.19	0.18874	0.11897
		201120_s_at	0.158	0.054026032
333	SET	200631_s_at	0.358	0.002682372	A_	-719.007	0.12261	0.27685
		40189_at	0.335	0.007381038	A_
		213047_x_at	0.175	0.197852694	_B
		210231_x_at	0.136	0.195479606	_B
334	PB1	220355_s_at	0.013	0.874651625	A_	-719.299	0.95475	0.13183
		224152_s_at	0.005	0.976311919	A_
		223238_s_at	-0.175	0.10822584	_B
335	SAR1B	218254_s_at	0.28	0.166240515		-724.579	0.16978	0.38223
		223512_at	0.092	0.181734773
336	WIRE	212049_at	-0.136	0.000454725	A_	-729.231	0.01132	0.04329
		212050_at	-0.152	0.012869405	A_
		212051_at	-0.344	0.001731987	_B
337	GOLGA2	211059_s_at	-0.082	0.212794524	A_	-732.283	0.0721	0.00073
		225672_at	-0.179	2.09E-05	A_
		35436_at	-0.366	1.02E-07	_B
338	MKL1	215292_s_at	-0.014	0.842261041		-734.1	0.97335	0.01976
		212748_at	-0.197	0.003696636
339	B4GALT1	201883_s_at	0.076	0.322930875	A_	-734.577	0.27278	0.25371
		211631_x_at	-0.097	0.179364378	_B
		216627_s_at	-0.121	0.296277567	_B
340	CD164	208405_s_at	0.322	0.008883539	A_	-734.615	0.56995	0.4494
		208653_s_at	0.153	0.473188773	_B
		208654_s_at	0.077	0.70462345	_B
341	CD109	229900_at	-0.275	0.001749042		-734.78	0.02077	0.15766
		226545_at	-0.476	0.000506616
342	MAPKAP1	240241_at	0.071	0.247327305		-735.095	0.18811	0.03483
		217808_s_at	-0.108	0.072499602
343	C7orf30	226386_at	0.17	0.167163005		-735.677	0.82966	0.24149
		226385_s_at	-0.012	0.734831359
344	MXRA7	212509_s_at	0.204	0.047235392		-737.227	0.80715	0.11642
		227326_at	0.022	0.716336738
345	SDK2	233585_at	0.051	0.470762949	A_	-738.085	0.44685	0.12365
		232061_at	0.003	0.952461876	A_
		242064_at	-0.132	0.06633924	_B
346	NAP1L1	208754_s_at	0.14	0.530137849	A_	-738.801	0.27655	0.5646
		204528_s_at	0.109	0.258309267	A_
		208752_x_at	0.007	0.906353676	_B
		212967_x_at	-0.031	0.564686384	_B
		213864_s_at	-0.083	0.344037701	_B
347	IGFBP3	210095_s_at	0.069	0.248710478		-739.217	0.23574	0.05811
		212143_s_at	-0.11	0.137951561
348	QKI	214543_x_at	-0.12	0.047107247	A_	-739.463	0.00569	0.11878
		1555154_a_at	-0.13	0.058710027	A_
		212263_at	-0.324	0.023851836	_B
349	COL8A2	52651_at	-0.34	3.58E-06		-741.374	0.11878	0.00959
		221900_at	-0.532	1.83E-09
350	ABCA1	203505_at	-0.192	0.061116534		-743.767	0.16374	0.24348
		203504_s_at	-0.378	0.002077936
351	MKI67	212020_s_at	-0.18	0.001232962	A_	-744.291	0.04041	0.00922
		212022_s_at	-0.252	0.000407324	A_
		212021_s_at	-0.415	7.83E-07	_B
352	NIPSNAP1	201709_s_at	0.129	0.001496524		-745.066	0.6794	0.01093
		201708_s_at	-0.051	0.384852911
353	RAB5A	209089_at	-0.026	0.661736329		-745.127	0.74304	0.2197
		206113_s_at	-0.207	0.045408795
354	KLF16	226328_at	0.325	0.001044248		-747.76	0.27117	0.12573
		224111_x_at	0.142	0.08761783
355	CYP51A1	202314_at	0.1	0.530658242		-747.95	0.70448	0.35816
		216607_s_at	-0.079	0.505064226
356	PIGQ	204144_s_at	0.03	0.747348253		-748.558	0.97441	0.04493
		1555359_at	-0.149	3.66E-05
357	CA12	204508_s_at	-0.049	0.555206213	A_	-751.764	0.01459	0.46413
		214164_x_at	-0.086	0.347870886	A_
		210735_s_at	-0.106	0.17185126	A_
		215867_x_at	-0.109	0.217225449	A_
		203963_at	-0.131	0.094929155	A_
		233388_at	-0.307	0.010792965	_B
358	LOC645022	1563079_at	-0.165	0.005875951		-751.883	0.23539	0.02136
		1556839_s_at	-0.348	5.69E-06
359	CENTA1	219150_s_at	-0.055	0.441249535		-753.109	0.88625	0.05811
		90265_at	-0.234	1.14E-05
360	MAPK1	224621_at	-0.207	0.033381296		-754.977	0.08215	0.20747
		212271_at	-0.394	0.00357635
361	CAT	211922_s_at	-0.175	0.038860224		-755.045	0.06563	0.15402
		201432_at	-0.361	0.007252726
362	FEZ2	202305_s_at	-0.042	0.563897566		-757.871	0.65535	0.14049
		215000_s_at	-0.22	0.031634922
363	CARD10	210025_s_at	-0.13	0.084879741		-759.511	0.28785	0.1127
		210026_s_at	-0.31	0.000862981
364	PAFAH1B1	200815_s_at	-0.306	0.000858274	A_	-759.83	0.00038	0.12515
		200816_s_at	-0.342	0.001392879	A_
		200813_s_at	-0.363	5.46E-05	A_
		211547_s_at	-0.599	0.000307451	_B
365	HNRPA2B1	205292_s_at	0.001	0.923645774	A_	-762.773	0.10693	0.04658
		244131_at	-0.037	0.617941859	A_
		225932_s_at	-0.188	0.082237716	A_
		225107_at	-0.364	0.00759709	_B
366	JOSD3	221580_s_at	0.306	0.034783141		-772.04	0.55818	0.31369
		222728_s_at	0.129	0.497565582
367	ALKBH5	234302_s_at	0.181	0.094653706		-773.358	0.98841	0.18037
		1553101_a_at	0.006	0.931724114
368	RAB14	211503_s_at	0.1	0.386435015		-774.123	0.55793	0.2247
		200927_s_at	-0.074	0.399668275
369	RAC1	208641_s_at	-0.083	0.325227967	A_	-774.326	0.41239	0.45396
		208640_at	-0.248	0.013610469	_B
		1567458_s_at	-0.285	0.053206098	_B
370	RHBDD2	222995_s_at	0.063	0.511978547		-774.395	0.59925	0.21037
		232053_x_at	-0.112	0.266500052
371	RICTOR	228248_at	-0.112	0.185973159		-775.501	0.20614	0.26144
		226312_at	-0.29	0.020118493
372	CUL4A	201423_s_at	0.318	0.002401488		-775.897	0.15628	0.11022
		227757_at	0.139	0.050482202
373	IRF6	202597_at	-0.364	9.08E-05	A_	-776.18	0.00652	0.18532
		1552477_a_at	-0.531	2.34E-05	_B
		1552478_a_at	-0.611	7.36E-05	_B
374	RHBDD1	226945_at	0.152	0.024870477	A_	-776.483	0.78847	0.17303
		226948_at	0.107	0.203722707	A_
		233164_x_at	-0.035	0.651438596	_B
375	IL6ST	212195_at	-0.193	0.190924167		-779.104	0.18713	0.42166
		212196_at	-0.372	0.02451742
376	EPRS	200842_s_at	-0.022	0.674401489		-779.755	0.78122	0.24051
		200841_s_at	-0.197	0.041805864
377	SEC63	201914_s_at	0.256	0.039066436	A_	-781.91	0.32462	0.19558
		201916_s_at	0.131	0.431563652	_B
		242749_at	-0.031	0.585516835	_B
378	LOC339287	212708_at	-0.203	0.033253002		-784.774	0.17684	0.19284
		224765_at	-0.382	0.000733908
379	SAMD4A	230503_at	-0.129	0.15671015	A_	-786.362	0.55651	0.23019
		235756_at	-0.305	0.000114939	_B
		212845_at	-0.307	0.008964274	_B
380	C8orf30A	219071_x_at	0.149	0.000832784		-786.495	0.80826	0.00147
		221629_x_at	-0.024	0.475857611
381	EGFR	1565483_at	0.241	0.26372882	A_	-787.67	0.00004	0.00005
		1565484_x_at	0.21	0.307482607	A_
		201983_s_at	-0.197	0.009825585	A_
		201984_s_at	-0.224	0.013354334	A_
		224999_at	-0.27	0.002608385	A_
		211607_x_at	-0.351	0.000177672	_B
		233044_at	-0.364	0.00880269	_B
		210984_x_at	-0.373	0.000544744	_B
		232120_at	-0.408	0.001414063	_B
		232925_at	-0.425	0.001825506	_B
		232541_at	-0.543	0.000864316	_B
382	ABCG1	211113_s_at	-0.231	0.003894727		-787.911	0.03964	0.20019
		204567_s_at	-0.424	0.016695226
383	TAF9	203893_at	0.25	0.021094244		-788.814	0.5749	0.19263
		202168_at	0.077	0.456775967
384	SNX27	221006_s_at	0.04	0.411181994		-788.858	0.574	0.01434
		221498_at	-0.132	0.01249455
385	ZBTB43	204181_s_at	0.055	0.448285318		-789.937	0.47539	0.07935
		204182_s_at	-0.116	0.099641996
386	SH3BGRL	201312_s_at	0.028	0.874649283		-790.071	0.97042	0.53121
		201311_s_at	-0.145	0.029275571
387	MYCBP2	201960_s_at	0.289	0.017089987	A_	-790.203	0.13714	0.26851
		201959_s_at	0.276	0.00542812	A_
		1557370_s_at	0.104	0.080879105	_B
388	GFPT1	202721_s_at	-0.209	0.001663731		-796.276	0.03299	0.13761
		202722_s_at	-0.398	0.0050788
389	PAPOLG	1556929_at	0.111	0.117378858		-796.902	0.33552	0.06443
		224427_s_at	-0.059	0.321200577
390	OSBPL10	216755_at	-0.065	0.160165219		-797.735	0.1517	0.10713
		219073_s_at	-0.238	0.031690165
391	PTPLB	212640_at	0.042	0.52710275		-805.686	0.60088	0.11665
		227741_at	-0.127	0.144948882
392	GRHPR	214864_s_at	0.139	0.093612552	A_	-805.729	0.62439	0.20075
		201347_x_at	0.01	0.989310258	_B
		216308_x_at	-0.032	0.558977189	_B
393	TOP1	208900_s_at	-0.018	0.65480637		-806.497	0.79777	0.23585
		208901_s_at	-0.188	0.028813943
394	CLIC4	201560_at	-0.16	0.122421927		-806.653	0.21198	0.27128
		201559_s_at	-0.333	0.008570981
395	H2AFY	207168_s_at	-0.08	0.334938153		-808.845	0.58752	0.24157
		226840_at	-0.25	0.004050538
396	THBS1	201110_s_at	-0.133	0.060212086	A_	-808.929	0.00001	0.00324
		201109_s_at	-0.366	6.42E-06	A_
		235086_at	-0.475	8.60E-05	A_
		239336_at	-0.556	0.000413665	_B
		201107_s_at	-0.644	6.85E-05	_B
		215775_at	-0.679	3.60E-05	_B
397	PCMT1	205202_at	0.366	0.03884385	A_	-809.555	0.02631	0.54224
		210156_s_at	0.181	0.09035315	_B
		208857_s_at	0.179	0.261477315	_B
398	C19orf42	219097_x_at	0.313	9.72E-05	A_	-812.557	0.25071	0.01309
		229650_s_at	0.244	0.01579806	A_
		224717_s_at	0.177	0.101596843	_B
		229384_at	0.068	0.102912551	_B
		224712_x_at	-0.003	0.920697659	_B
399	SLC6A17	229925_at	0.014	0.820431457		-815.611	0.98082	0.03856
		233287_at	-0.154	0.000614193
400	FKBP11	219118_at	0.714	9.61E-07		-816.034	0.08117	0.18649
		219117_s_at	0.525	0.00010877
401	ATXN7	209964_s_at	-0.102	0.036947533		-816.514	0.06049	0.10546
		204516_at	-0.275	0.01604907
402	TMEM33	222642_s_at	0.806	0.001008366		-817.842	0.00963	0.46636
		218465_at	0.592	0.002099059
403	RIOK3	215588_x_at	-0.067	0.189775917	A_	-817.989	0.04327	0.02384
		202130_at	-0.28	0.010718269	A_
		202129_s_at	-0.424	0.00152004	_B
404	FOXO3A	224889_at	0.123	7.12E-05	A_	-819.419	0.87554	0.60818
		204131_s_at	0.099	0.323401429	A_
		210655_s_at	0.062	0.394739259	A_
		224891_at	0.03	0.975046383	_B
		242320_at	0.006	0.915185631	_B
		204132_s_at	-0.054	0.479834173	_B
405	TAOK2	204878_s_at	-0.037	0.578037783		-820.176	0.92035	0.0667
		204986_s_at	-0.205	0.000122278
406	MMP28	224207_x_at	-0.145	0.001215575	A_	-822.578	0.05486	0.09928
		222937_s_at	-0.289	8.43E-06	A_
		219909_at	-0.307	0.002483319	A_
		239273_s_at	-0.336	0.001465518	A_
		239272_at	-0.501	0.004075776	_B
407	ADD1	214726_x_at	-0.068	0.020118377	A_	-823.426	0.13828	0.05023
		214736_s_at	-0.218	0.000630581	_B
		208030_s_at	-0.277	0.006511213	_B
408	APTX	218527_at	0.304	0.002118794		-826.488	0.0815	0.09099
		222338_x_at	0.131	0.011891084
409	TINF2	220052_s_at	-0.244	0.000267426	A_	-826.958	0.23651	0.04021
		224809_x_at	-0.401	5.63E-06	_B
		223776_x_at	-0.425	4.60E-08	_B
410	PRKAR1A	200603_at	-0.212	0.138543006	A_	-828.52	0.29885	0.62514
		200604_s_at	-0.375	0.003199714	_B
		200605_s_at	-0.396	0.011222782	_B
411	THADA	54632_at	0.453	1.88E-06		-830.982	0.13525	0.06007
		220212_s_at	0.278	0.000308411
412	CDCP1	218451_at	-0.047	0.641236888		-832.63	0.74612	0.27956
		234932_s_at	-0.213	0.061659825
413	IGF2BP2	223963_s_at	-0.166	0.002590122		-832.834	0.08114	0.0558
		218847_at	-0.339	0.000278999
414	GFM1	225153_at	0.5	0.003845148		-835.044	0.08707	0.31978
		225161_at	0.321	0.027547542
415	GOPC	227215_at	-0.006	0.813106714	A_	-835.897	0.00523	0.15106
		225022_at	-0.145	0.100476095	A_
		225023_at	-0.154	0.196307126	A_
		227214_at	-0.293	0.025406811	A_
		236862_at	-0.426	0.014550589	_B
416	HSP90AB1	200064_at	0.422	2.82E-06	A_	-837.703	0.6138	0.30796
		214359_s_at	0.361	0.001142887	A_
		1557910_at	0.239	0.07003674	_B
417	KRCC1	222585_x_at	-0.045	0.537186733		-838.052	0.63235	0.31652
		218303_x_at	-0.21	0.153557475
418	KIAA1033	212795_at	-0.142	0.087736365		-838.794	0.28104	0.17629
		212794_s_at	-0.309	0.002239496
419	CBX6	202047_s_at	0.224	0.01064087		-840.679	0.16133	0.06832
		202048_s_at	0.059	0.079147214
420	TOM1L2	214840_at	-0.092	0.063194113		-841.209	0.56445	0.01671
		226198_at	-0.256	9.01E-06
421	PERP	222392_x_at	-0.001	0.960374495		-842.755	0.99707	0.06276
		217744_s_at	-0.165	0.035793136
422	TOMM70A	201519_at	0.286	0.024984287		-843.177	0.47869	0.29101
		201512_s_at	0.121	0.373889498
423	LMAN1	224629_at	0.068	0.319872227		-843.474	0.55202	0.22848
		203293_s_at	-0.094	0.386580984
424	PAM	1570087_at	0.084	0.33913603	A_	-843.816	0.43656	0.46586
		214620_x_at	0.007	0.972067373	A_
		212958_x_at	-0.079	0.361293063	_B
		202336_s_at	-0.082	0.384042792	_B
425	OCIAD1	223011_s_at	0.202	0.082792339		-845.793	0.85989	0.26424
		223010_s_at	0.038	0.736799142
426	SH3RF2	243582_at	-0.064	0.399077902	A_	-848.747	0.07516	0.0979
		228892_at	-0.157	0.015977061	A_
		238827_at	-0.32	0.00271963	_B
427	DCBLD2	239446_x_at	0.015	0.892833243	A_	-849.327	0.04726	0.00651
		213865_at	-0.214	0.003414284	A_
		224911_s_at	-0.391	0.001179116	_B
428	ECHDC1	223087_at	0.152	0.351717243	A_	-850.361	0.76631	0.56022
		219974_x_at	0.09	0.503107825	A_
		223088_x_at	-0.033	0.637821615	_B
429	TMEM9	222988_s_at	0.257	0.012047948		-850.368	0.44456	0.22243
		222987_s_at	0.094	0.281481861
430	HNRPD	200073_s_at	0.097	0.390575348	A_	-852.93	0.35939	0.56197
		209330_s_at	0.076	0.677574478	A_
		221481_x_at	0.045	0.596424277	A_
		229434_at	-0.074	0.43263966	_B
		213359_at	-0.085	0.26370912	_B
431	ASAH1	213902_at	0.192	0.001880602	A_	-853.122	0.66363	0.42111
		210980_s_at	0.079	0.625855411	_B
		213702_x_at	0.073	0.555490995	_B
		1555419_a_at	-0.057	0.559828659	_B
432	PDCD4	212593_s_at	0.125	0.411597297	A_	-855.522	0.59275	0.62308
		202731_at	-0.011	0.726034481	_B
		202730_s_at	-0.042	0.395407465	_B
433	SPOP	208927_at	0.01	0.861238442		-857.691	0.96005	0.28314
		204640_s_at	-0.151	0.070750547
434	SDAD1	228408_s_at	0.572	0.000274481		-858.995	0.01635	0.22258
		218607_s_at	0.379	0.00029669
435	PCBP2	229467_at	-0.005	0.828558855	A_	-861.018	0.52053	0.20599
		204031_s_at	-0.062	0.358579856	A_
		213517_at	-0.222	0.013402108	_B
436	C19orf2	214173_x_at	0.425	0.000119597		-861.023	0.53009	0.27296
		222266_at	0.262	0.107536215
437	SMARCD1	209518_at	0.056	0.133137814		-861.76	0.16013	0.00963
		203183_s_at	-0.102	0.037883991
438	HIP1R	209559_at	-0.155	0.012222754	A_	-862.067	0.41948	0.04525
		209558_s_at	-0.309	1.54E-06	_B
		38340_at	-0.333	8.30E-06	_B
439	LNPEP	225176_at	-0.234	0.063761723		-862.206	0.16715	0.36911
		231866_at	-0.402	0.005876041
440	IGF1R	203628_at	-0.056	0.305423653		-863.496	0.42203	0.115
		203627_at	-0.217	0.021774914
441	SBF1	212389_at	-0.071	0.397261985	A_	-866.206	0.12245	0.09044
		39835_at	-0.128	0.025330068	A_
		212393_at	-0.288	0.00206968	_B
442	TMEM41B	212622_at	-0.321	0.000136247		-869.112	0.03288	0.13135
		212623_at	-0.507	0.000436392
443	DDEFL1	222236_s_at	-0.134	0.048377574		-869.964	0.5046	0.06511
		219103_at	-0.294	1.89E-05
444	IFRD1	202146_at	0.235	0.110015735		-873.337	0.70671	0.36296
		202147_s_at	0.076	0.589541038
445	ADD3	201753_s_at	-0.247	0.015258459	A_	-875.546	0.00531	0.07144
		201752_s_at	-0.372	0.00036056	A_
		205882_x_at	-0.385	2.40E-05	A_
		201034_at	-0.587	0.000289918	_B
446	FAM100B	224783_at	-0.041	0.393249606		-876.959	0.45482	0.13747
		224785_at	-0.199	0.044692027
447	FXR1	229519_at	0.065	0.451078919	A_	-878.007	0.5434	0.40292
		201637_s_at	0.05	0.793644579	A_
		201635_s_at	-0.096	0.204171468	_B
448	RP5-1022P6.2	224835_at	-0.15	0.00477391		-878.485	0.05129	0.13303
		224826_at	-0.32	0.00775924
449	NET1	201829_at	-0.244	0.009999695		-879.105	0.11081	0.229
		201830_s_at	-0.412	0.001003319
450	GNA12	224681_at	-0.063	0.270460468		-880.739	0.65342	0.06162
		235586_at	-0.221	0.000958831
451	STX16	221500_s_at	-0.133	0.084699752	A_	-886.505	0.04245	0.32215
		221499_s_at	-0.187	0.015086552	A_
		1558249_s_at	-0.19	0.032879466	A_
		221638_s_at	-0.349	0.00057582	_B
452	KIAA1539	211433_x_at	-0.241	0.000119068		-895.607	0.17263	0.0283
		207765_s_at	-0.404	5.97E-07
453	JAG1	216268_s_at	-0.221	0.010874861	A_	-896.477	0.04206	0.36578
		209099_x_at	-0.239	0.005819118	A_
		209098_s_at	-0.367	0.00838242	_B
		232406_at	-0.416	0.000118815	_B
454	MNAB	231716_at	0.001	0.899745803	A_	-899.145	0.80825	0.35194
		225813_at	-0.026	0.68797257	A_
		220202_s_at	-0.18	0.092433405	_B
455	VIL2	208623_s_at	-0.229	0.007935803	A_	-900.369	0.16701	0.37772
		208622_s_at	-0.346	0.00025461	_B
		208621_s_at	-0.413	7.41E-05	_B
		217234_s_at	-0.415	0.000340426	_B
456	GABBR1	238569_at	-0.205	7.76E-05		-902.207	0.05402	0.06336
		203146_s_at	-0.376	0.000211263
457	MET	203510_at	-0.135	0.146738522	A_	-902.382	0.36807	0.6592
		213816_s_at	-0.292	0.01133514	_B
		213807_x_at	-0.294	0.00273458	_B
		211599_x_at	-0.296	0.003943082	_B
458	TXNIP	201010_s_at	-0.143	0.013362492		-902.45	0.12539	0.10778
		201008_s_at	-0.303	0.001932922
459	RANBP5	211953_s_at	0.398	0.054899312	A_	-902.722	0.16172	0.60083
		211954_s_at	0.383	0.000497343	A_
		211955_at	0.223	0.014027846	_B
460	LOC284454	235317_at	-0.276	0.000775372		-902.863	0.09664	0.14232
		1555847_a_at	-0.443	6.16E-05
461	CBFA2T2	207625_s_at	-0.109	0.005141731		-903.519	0.07603	0.10469
		238549_at	-0.271	0.01114755
462	YY1	224718_at	0.148	0.083477685	A_	-904.747	0.92882	0.78727
		200047_s_at	0.061	0.993064081	_B
		224711_at	0.035	0.974187011	_B
		201901_s_at	-0.01	0.80987861	_B
463	HLA-E	200904_at	0.103	0.13550696	A_	-907.164	0.31966	0.14275
		200905_x_at	-0.045	0.52591479	_B
		217456_x_at	-0.052	0.294345988	_B
464	EIF4G1	208625_s_at	0.169	0.035499835		-907.318	0.96747	0.10758
		208624_s_at	0.016	0.858101014
465	KIRREL	232467_at	-0.062	0.098071995	A_	-907.802	0.15244	0.04973
		220825_s_at	-0.138	0.049133224	A_
		225303_at	-0.151	0.025881793	A_
		215515_at	-0.287	5.43E-05	_B
466	FSCN1	201564_s_at	-0.262	0.001463646		-908.06	0.03936	0.16498
		210933_s_at	-0.435	0.001164346
467	GPR177	239396_at	-0.061	0.247387176		-908.12	0.28936	0.19997
		221958_s_at	-0.216	0.044120834
468	UBE2H	217799_x_at	-0.303	0.000220447	A_	-911.12	0.01772	0.13789
		222421_at	-0.342	0.001809108	A_
		221962_s_at	-0.363	2.35E-06	A_
		222420_s_at	-0.553	9.53E-05	_B
469	PAWR	214237_x_at	0.075	0.202387983	A_	-911.367	0.53808	0.65982
		226223_at	0.06	0.79471066	A_
		204004_at	0.003	0.808701415	A_
		204005_s_at	-0.082	0.405356183	_B
470	IRS2	209184_s_at	-0.176	0.088073698	A_	-911.621	0.12375	0.22077
		209185_s_at	-0.277	0.009249904	A_
		236338_at	-0.414	0.000177787	_B
471	LOC286434	1556102_x_at	0.077	0.308970824		-912.957	0.40538	0.07735
		59433_at	-0.071	0.093067698
472	DDX18	208896_at	0.539	0.027528678		-914.603	0.37355	0.55313
		208897_s_at	0.357	9.23E-06
473	PEX16	221604_s_at	0.098	0.101566705		-917.48	0.16573	0.02201
		49878_at	-0.05	0.075964575
474	STAU1	208948_s_at	0.038	0.981028999	A_	-921.239	0.95371	0.66912
		207320_x_at	0.031	0.850273549	A_
		213037_x_at	0.01	0.952000075	A_
		211505_s_at	-0.125	0.293545839	_B
475	HNRPA0	201054_at	0.302	0.023981236		-921.497	0.13704	0.29439
		201055_s_at	0.145	0.079921276
476	IDS	212221_x_at	-0.226	0.032516856		-922.31	0.28357	0.32854
		212223_at	-0.382	0.000529187
477	MBD1	208595_s_at	-0.052	0.184892426	A_	-923.65	0.56507	0.0933
		203353_s_at	-0.197	0.013791729	_B
		226862_at	-0.208	0.000837534	_B
478	TAF15	202840_at	0.025	0.703686223		-923.804	0.85454	0.19388
		227891_s_at	-0.126	0.207685739
479	IGSF3	1552672_a_at	-0.304	9.05E-05		-926.567	0.10093	0.08717
		202421_at	-0.469	5.01E-06
480	RNF123	224186_s_at	0.152	0.00717915		-927.163	0.99793	0.0216
		221063_x_at	0.002	0.951560885
481	C6orf62	208809_s_at	-0.11	0.251026755		-927.463	0.42803	0.39956
		213875_x_at	-0.262	0.015879654
482	GRLF1	202045_s_at	0.048	0.512334318		-927.763	0.69562	0.21777
		229394_s_at	-0.102	0.299614598
483	GAK	202281_at	0.001	0.975760212		-930.056	0.99893	0.07798
		40225_at	-0.149	0.053865274
484	NBL1	201621_at	0.009	0.871995348		-930.554	0.97262	0.09208
		37005_at	-0.141	0.042359228
485	BRD7	221776_s_at	0.192	0.207101668		-931.279	0.89594	0.39368
		222737_s_at	0.042	0.751812213
486	CCNL1	1555411_a_at	-0.272	0.004122737	A_	-932.065	0.01103	0.2843
		220046_s_at	-0.295	0.002050659	A_
		241495_at	-0.48	0.006016546	_B
487	TOP2A	201292_at	-0.205	0.090460113		-932.126	0.19367	0.30808
		201291_s_at	-0.361	0.014217771
488	AFF1	215451_s_at	-0.216	5.00E-06		-932.308	0.18979	0.09041
		201924_at	-0.382	0.001060462
489	NPEPPS	201455_s_at	-0.341	0.000376854		-933.371	0.09358	0.17288
		201454_s_at	-0.507	3.25E-05
490	YTHDF2	222430_s_at	0.245	0.023997557		-934.05	0.89594	0.27601
		217812_at	0.095	0.71509556
491	SLC35C2	225037_at	0.292	0.001708355		-935.917	0.13399	0.12876
		219447_s_at	0.137	0.010407031
492	CLCF1	219500_at	-0.081	0.06004939	A_	-936.358	0.15182	0.0579
		235525_at	-0.156	0.030955087	A_
		1556385_at	-0.28	0.000546146	_B
493	TncRNA	224565_at	-0.341	8.24E-05	A_	-937.296	0.00088	0.31878
		234989_at	-0.38	0.001062143	A_
		227062_at	-0.408	0.004120606	A_
		238320_at	-0.447	0.000262049	A_
		224566_at	-0.599	2.91E-06	_B
		214657_s_at	-0.599	0.00171772	_B
494	ALDH18A1	222416_at	0.66	1.40E-06		-937.425	0.04118	0.14493
		217791_s_at	0.48	6.05E-06
495	G3BP2	208841_s_at	0.122	0.613598794		-937.528	0.90488	0.5322
		206383_s_at	-0.027	0.71662963
496	TOR3A	218459_at	0.354	0.000286525		-938.55	0.13152	0.10924
		233851_s_at	0.197	0.002965825
497	CALD1	215198_s_at	0.042	0.441721007	A_	-939.34	0.01975	0.08621
		212077_at	-0.042	0.521667353	A_
		201615_x_at	-0.083	0.1704362	A_
		214880_x_at	-0.139	0.015202276	A_
		201616_s_at	-0.188	0.040713319	A_
		205525_at	-0.226	0.091686176	_B
		201617_x_at	-0.249	0.070504544	_B
		235834_at	-0.256	0.00196174	_B
		231881_at	-0.313	0.012140767	_B
		243084_at	-0.36	0.000498706	_B
498	TMED2	200087_s_at	0.063	0.760845963	A_	-942.421	0.92214	0.84784
		204426_at	-0.055	0.768886073	_B
		204427_s_at	-0.1	0.658034023	_B
499	ALCAM	201952_at	-0.057	0.43393437		-943.32	0.55218	0.29712
		201951_at	-0.205	0.088195037
500	KIAA0182	212056_at	0.088	0.061322841		-943.803	0.50846	0.12101
		212057_at	-0.059	0.402183083
501	NFKBIZ	223217_s_at	-0.594	8.74E-07		-944.853	0.03083	0.16101
		223218_s_at	-0.792	1.25E-05
502	SPTLC2	203127_s_at	-0.177	0.001983906	A_	-945.294	0.07589	0.24579
		216202_s_at	-0.307	0.005079842	_B
		225095_at	-0.35	0.000332283	_B
503	C10orf61	212121_at	0.487	2.29E-06		-947.705	0.04389	0.05446
		212123_at	0.315	1.21E-06
504	WDR33	223147_s_at	0.082	0.290039249		-948.25	0.66775	0.23213
		222763_s_at	-0.065	0.470114508
505	C14orf2	202279_at	0.163	0.10515486		-953.547	0.99963	0.223
		210532_s_at	0.017	0.985482539
506	POLR1C	209317_at	0.397	5.28E-07		-955.235	0.39237	0.07362
		207515_s_at	0.247	0.001926629
507	RBM17	224781_s_at	0.227	0.02046384		-955.725	0.57389	0.21513
		225751_at	0.08	0.369555303
508	PON2	201876_at	0.163	0.148242131		-956.271	0.98923	0.38075
		210830_s_at	0.017	0.920934825
509	CCDC80	225242_s_at	0.1	0.28188277		-957.042	0.70007	0.21278
		225241_at	-0.046	0.506625342
510	ARF1	200065_s_at	-0.02	0.666008051	A_	-958.821	0.15171	0.02299
		232175_at	-0.169	0.009333319	A_
		1565651_at	-0.319	0.00095885	_B
511	E2F4	202248_at	0.059	0.407685886		-958.892	0.66882	0.06197
		38707_r_at	-0.086	0.012721181
512	RBMS3	238447_at	0.102	0.637182472	A_	-959.87	0.61837	0.49934
		206767_at	0.069	0.288262244	A_
		240245_at	-0.072	0.430971634	_B
513	RTKN	225150_s_at	-0.236	0.006558385		-960.969	0.11388	0.29247
		239653_at	-0.393	0.001366077
514	PRDM2	203056_s_at	0.012	0.833382744		-961.344	0.95347	0.12179
		203057_s_at	-0.134	0.110414636
515	EIF5A	201123_s_at	0.398	0.001830653	A_	-962.264	0.0437	0.1222
		201122_x_at	0.248	0.000729156	_B
		213753_x_at	0.156	0.050715137	_B
516	CALU	200757_s_at	0.048	0.524221389	A_	-963.859	0.65739	0.54235
		214845_s_at	-0.035	0.646495608	_B
		200755_s_at	-0.049	0.599767114	_B
		200756_x_at	-0.107	0.069573337	_B
517	FEM1B	212367_at	0.079	0.55415482	A_	-964.583	0.75906	0.47474
		212374_at	0.019	0.803403566	A_
		212373_at	-0.076	0.431882155	_B
518	GPR56	212070_at	-0.139	0.081672933		-965.485	0.38416	0.20906
		206582_s_at	-0.286	0.001638087
519	GSS	201415_at	0.06	0.304696439		-966.728	0.45008	0.03303
		211630_s_at	-0.084	0.033744913
520	AFF4	1555436_a_at	-0.118	0.036822537		-967.414	0.08803	0.20937
		225229_at	-0.27	0.028722356
521	POLDIP2	217806_s_at	0.218	4.32E-05		-967.928	0.7568	0.03022
		222425_s_at	0.074	0.192974806
522	GDI2	200009_at	0.083	0.552480269		-968.267	0.77714	0.31588
		200008_s_at	-0.06	0.406890855
523	ELL2	243659_at	-0.27	0.001531477	A_	-968.874	0.0007	0.31662
		214446_at	-0.341	0.001172944	A_
		235592_at	-0.373	0.001721107	A_
		226982_at	-0.504	6.42E-05	_B
		226099_at	-0.52	0.004078691	_B
		240038_at	-0.545	0.000756435	_B
524	CMTM6	217947_at	-0.114	0.461765431		-972.533	0.6109	0.50116
		223047_at	-0.258	0.117400931
525	DGCR8	218650_at	0.09	0.1032314		-973.11	0.61434	0.11244
		219811_at	-0.053	0.462618385
526	SREBF2	242748_at	-0.094	0.06263769		-974.602	0.36406	0.09638
		201248_s_at	-0.239	0.001365326
527	MUC1	213693_s_at	-0.188	0.002919379	A_	-975.201	0.10168	0.05181
		211695_x_at	-0.198	0.000401059	A_
		207847_s_at	-0.35	4.82E-06	_B
528	KIAA0368	214356_s_at	0.066	0.578209749		-975.962	0.79908	0.3227
		212428_at	-0.077	0.418705716
529	C6orf49	223516_s_at	0.263	0.00474433		-976.364	0.6011	0.21433
		218233_s_at	0.119	0.271780681
530	CFLAR	209508_x_at	-0.267	5.73E-07	A_	-977.322	0.01432	0.10258
		211316_x_at	-0.381	6.30E-05	_B
		208485_x_at	-0.412	1.65E-06	_B
		211862_x_at	-0.478	8.83E-07	_B
531	GNG12	212294_at	-0.147	0.100729706		-977.943	0.27786	0.31483
		222834_s_at	-0.294	0.01043347
532	RPS6KA2	204906_at	-0.003	0.964041458		-980.432	0.99787	0.20749
		212912_at	-0.145	0.165214134
533	TPP1	200743_s_at	0.003	0.938797555	A_	-980.84	0.52409	0.13102
		200742_s_at	-0.118	0.21755775	A_
		214196_s_at	-0.263	0.004917327	_B
534	PDPN	221898_at	0.047	0.546062919		-981.103	0.74156	0.2659
		226658_at	-0.096	0.266451225
535	LARP1	212137_at	0.426	0.000128296	A_	-982.27	0.07545	0.32543
		212193_s_at	0.387	0.000546522	A_
		210966_x_at	0.253	0.000969169	_B
536	TMEM30A	222391_at	0.08	0.704218556	A_	-982.611	0.20619	0.18668
		217743_s_at	-0.194	0.180333045	A_
		232591_s_at	-0.325	0.054396257	_B
537	RHOD	209885_at	0.188	0.049670799		-982.891	0.75826	0.21781
		31846_at	0.046	0.59694185
538	GIT1	218030_at	0.129	0.026902948		-983.747	0.95748	0.08102
		240229_at	-0.013	0.814335437
539	LAMP2	200821_at	0.021	0.928457885	A_	-983.888	0.99149	0.61935
		203041_s_at	-0.01	0.99854897	A_
		203042_at	-0.123	0.31625826	_B
540	FAM80B	242870_at	-0.233	0.020267725	A_	-984.462	0.0197	0.01641
		229344_x_at	-0.463	2.33E-05	A_
		226164_x_at	-0.606	1.70E-05	_B
541	FTSJ2	218356_at	0.427	0.001255816		-985.755	0.0905	0.2237
		222130_s_at	0.266	0.000252596
542	AHCYL1	200849_s_at	-0.04	0.375066155	A_	-986.319	0.17813	0.22857
		200850_s_at	-0.104	0.179624365	A_
		200848_at	-0.231	0.03999095	_B
543	AYTL1	227889_at	-0.087	0.422733779		-989.134	0.55409	0.39413
		239598_s_at	-0.229	0.055188203
544	MYO1E	232471_at	-0.089	0.351798486		-989.413	0.7939	0.28827
		203072_at	-0.231	0.000687953
545	NPAL3	225876_at	0.439	9.51E-06		-989.975	0.1048	0.09735
		225875_s_at	0.283	6.71E-05
546	TRAK1	202080_s_at	-0.13	0.022549179	A_	-990.044	0.04236	0.22694
		214924_s_at	-0.143	0.014667589	A_
		226013_at	-0.154	0.03454533	A_
		202079_s_at	-0.299	0.001476529	_B
547	RARRES1	206391_at	-0.308	0.004102513	A_	-990.828	0.10074	0.43034
		206392_s_at	-0.447	0.000382897	_B
		221872_at	-0.487	0.001695821	_B
548	PAPD4	222282_at	0.112	0.421684205		-991.901	0.80452	0.34112
		225761_at	-0.029	0.577473986
549	PWP1	201608_s_at	0.256	0.015741257	A_	-992.228	0.45061	0.4443
		201606_s_at	0.213	0.044786251	A_
		201607_at	0.095	0.25528114	_B
550	RAD21	200607_s_at	0.022	0.933144842		-993.189	0.99286	0.36297
		200608_s_at	-0.118	0.310060893
551	HNRPL	35201_at	0.022	0.899439946		-993.771	0.98386	0.21671
		221860_at	-0.119	0.106919922
552	PRKDC	208694_at	0.041	0.915192066		-995.437	0.98858	0.4252
		210543_s_at	-0.099	0.249676305
553	LTBP4	204442_x_at	-0.001	0.996583348		-995.493	0.99999	0.03921
		213176_s_at	-0.141	0.00442295
554	TMEPAI	217875_s_at	-0.176	0.033245649	A_	-996.861	0.17835	0.4133
		222450_at	-0.295	0.00760743	_B
		222449_at	-0.345	0.002915634	_B
555	PALLD	200906_s_at	-0.138	0.137818354	A_	-998.721	0.2964	0.5239
		200897_s_at	-0.28	0.013620433	_B
		200907_s_at	-0.285	0.011390426	_B
556	DPP9	230018_at	0.046	0.389341493		-999.332	0.54176	0.06607
		226916_x_at	-0.093	0.087996482
557	ST13	208667_s_at	0.118	0.60406499		-1005.162	0.91628	0.52598
		207040_s_at	-0.021	0.719942363
558	AHNAK	211986_at	-0.591	2.30E-08		-1008.831	0.02884	0.0936
		235281_x_at	-0.777	6.85E-08
559	LOC283314	1560320_a_at	-0.016	0.684399451		-1010.702	0.93057	0.05074
		1564224_x_at	-0.154	0.005558398
560	JMJD1B	201643_x_at	-0.019	0.71372458		-1012.726	0.87935	0.20148
		210878_s_at	-0.157	0.0672102
561	PITPNB	202522_at	0.154	0.09344942	A_	-1013.063	0.95672	0.56007
		235985_at	0.04	0.882644383	_B
		244826_at	-0.01	0.880123991	_B
562	BMP1	1569002_x_at	-0.107	0.089363805	A_	-1013.573	0.14007	0.08621
		1569001_at	-0.145	0.028062552	A_
		206725_x_at	-0.159	0.005529097	A_
		207595_s_at	-0.24	0.005710836	A_
		205574_x_at	-0.279	0.001299331	_B
		202701_at	-0.342	1.26E-06	_B
563	MMP25	207890_s_at	-0.108	0.106678316		-1014.39	0.58877	0.14187
		240054_at	-0.246	0.000265934
564	GPBP1L1	222452_s_at	-0.064	0.208026071	A_	-1015.539	0.53846	0.25915
		217877_s_at	-0.172	0.044021811	_B
		1560263_at	-0.218	0.004139593	_B
565	KNS2	212878_s_at	-0.179	0.071945891	A_	-1018.052	0.14813	0.09867
		213656_s_at	-0.385	0.001132498	A_
		212877_at	-0.498	2.24E-05	_B
566	CD2BP2	202256_at	0.089	0.051574795		-1018.207	0.32558	0.02072
		202257_s_at	-0.047	0.212607442
567	TMEM168	218962_s_at	-0.085	0.307274108		-1018.755	0.43796	0.39721
		234726_s_at	-0.224	0.067842227
568	TRAPPC3	203512_at	0.038	0.478351629		-1020.539	0.67401	0.11697
		203511_s_at	-0.099	0.163315995
569	ZNF655	225945_at	-0.172	0.116271438		-1020.683	0.64925	0.4799
		223302_s_at	-0.311	0.000114628
570	MAGI1	225465_at	0.141	0.034667073		-1020.683	0.98889	0.17018
		225474_at	0.004	0.907019843
571	SGCB	205120_s_at	-0.092	0.326995286		-1020.783	0.53879	0.23983
		226112_at	-0.23	0.025575729
572	TBX19	206838_at	0.023	0.737656666		-1021.018	0.90219	0.17189
		225356_at	-0.114	0.180975835
573	EXOSC4	218695_at	0.348	0.000304874		-1021.981	0.08449	0.10919
		58696_at	0.198	0.000350093
574	HNRPK	200775_s_at	0.075	0.639060525		-1024.271	0.85598	0.36874
		200097_s_at	-0.06	0.436549112
575	PTPLAD1	234000_s_at	0.378	0.014680503	A_	-1025.613	0.26634	0.66552
		222404_x_at	0.371	0.00964117	A_
		217777_s_at	0.231	0.10672721	_B
576	NALP1	1562257_x_at	0.036	0.857891113	A_	-1026.51	0.00822	0
		1562256_at	0.003	0.892479517	A_
		218380_at	-0.457	6.02E-08	A_
		210113_s_at	-0.587	1.81E-06	_B
		211824_x_at	-0.645	1.51E-07	_B
		211822_s_at	-0.656	3.59E-07	_B
577	STX12	212111_at	0.031	0.727354566		-1028.673	0.89606	0.18629
		212112_s_at	-0.105	0.167190593
578	GRK6	210981_s_at	0.082	0.058153054	A_	-1028.8	0.21728	0.12599
		202848_s_at	-0.033	0.560425316	_B
		202849_x_at	-0.056	0.133891865	_B
579	MLLT6	224784_at	0.127	0.068691005		-1030.255	0.96179	0.08768
		225628_s_at	-0.009	0.838879091
580	WDR48	221735_at	-0.04	0.494203386		-1030.5	0.93527	0.10534
		65591_at	-0.176	3.86E-05
581	WWOX	219077_s_at	0.099	0.250085998		-1030.873	0.66742	0.16073
		210695_s_at	-0.036	0.434624891
582	CUL3	201371_s_at	0.086	0.715102172		-1030.918	0.9198	0.55087
		242362_at	-0.049	0.612168831
583	FGFR1	207937_x_at	-0.12	0.016210619	A_	-1031.503	0.0839	0.05759
		210973_s_at	-0.177	0.001463969	A_
		211535_s_at	-0.306	0.00026311	_B
584	PPP1R10	201702_s_at	-0.077	0.097540015		-1031.881	0.43055	0.09034
		201703_s_at	-0.214	0.002784567
585	SYNE2	243841_at	-0.397	0.000542091		-1032.408	0.07694	0.27691
		202761_s_at	-0.557	0.000224424
586	TP73L	211834_s_at	-0.215	0.009634044	A_	-1034.375	0.06633	0.31863
		209863_s_at	-0.255	0.00639169	A_
		211195_s_at	-0.336	0.000889007	_B
		207382_at	-0.383	8.40E-05	_B
		211194_s_at	-0.437	0.000494253	_B
587	TP53	201746_at	0.388	0.002550181		-1035.261	0.15627	0.2946
		211300_s_at	0.243	0.011364184
588	PLXNB1	215668_s_at	-0.266	7.29E-05		-1036.103	0.1765	0.07529
		215807_s_at	-0.412	2.83E-06
589	TNFRSF21	218856_at	-0.133	0.138478979		-1037.981	0.26013	0.30968
		214581_x_at	-0.271	0.034783556
590	SFRS2B	213152_s_at	0.321	0.008865933		-1041.658	0.24234	0.34061
		214789_x_at	0.181	0.056251352
591	PCGF1	210023_s_at	0.069	0.113568278		-1042.409	0.36489	0.03808
		210022_at	-0.063	0.177759376
592	ZNF93	208119_s_at	0.043	0.487326081		-1042.948	0.69362	0.12344
		215758_x_at	-0.09	0.160011654
593	PDCD6IP	217746_s_at	-0.097	0.190205717		-1043.718	0.58724	0.22673
		222394_at	-0.232	0.00260518
594	SMARCC1	201075_s_at	0.447	0.000781125	A_	-1044.741	0.35987	0.04138
		201074_at	0.365	0.000431254	A_
		201072_s_at	0.361	1.27E-05	A_
		201073_s_at	0.252	0.009076634	_B
		239238_at	0.08	0.44035516	_B
595	SDC1	239256_at	-0.115	0.020964465	A_	-1045.224	0.14007	0.03585
		201286_at	-0.245	0.001916193	A_
		201287_s_at	-0.347	6.08E-05	_B
596	DDX31	236210_at	0.355	0.005314268		-1046.826	0.29239	0.26301
		219328_at	0.207	3.63E-05
597	TMEM127	219460_s_at	0.074	0.255398214		-1049.598	0.53774	0.10407
		222887_s_at	-0.058	0.241764537
598	C1RL	233645_s_at	-0.183	5.82E-06		-1049.822	0.44906	0.17118
		218983_at	-0.329	0.010376258
599	CAMKK2	212252_at	0.291	1.65E-06		-1050.098	0.49067	0.04096
		213812_s_at	0.156	0.004789487
600	PMS2L3	216111_x_at	-0.138	0.027901846	A_	-1052.755	0.28353	0.26172
		216525_x_at	-0.274	0.000842533	_B
		214473_x_at	-0.277	0.00132108	_B
601	ATP6AP2	201443_s_at	0.011	0.938689038		-1054.314	0.99468	0.41629
		201444_s_at	-0.122	0.316497728
602	CBX4	206724_at	-0.062	0.394391868		-1054.344	0.57419	0.28447
		227558_at	-0.195	0.080986668
603	SAMD4B	227511_at	0.031	0.391425176	A_	-1054.951	0.56642	0.14621
		226714_at	0.008	0.832391899	A_
		229871_at	-0.103	0.108704422	_B
604	DLG1	202515_at	-0.337	0.000285031	A_	-1054.956	0.00864	0.28657
		202514_at	-0.446	0.000582242	A_
		230229_at	-0.579	0.000601194	_B
605	JUB	225807_at	-0.213	0.026544329	A_	-1055.579	0.10702	0.49703
		225806_at	-0.315	0.009291523	_B
		1553764_a_at	-0.396	0.007989067	_B
606	CTBP2	201220_x_at	-0.102	0.141109976	A_	-1056.361	0.29638	0.31091
		210835_s_at	-0.115	0.151454186	A_
		210554_s_at	-0.2	0.026598933	A_
		236794_at	-0.298	6.94E-05	_B
607	CDKN2A	209644_x_at	0.169	0.00992984		-1061.276	0.84739	0.15762
		211156_at	0.038	0.548736046
608	SLC7A8	216092_s_at	-0.086	0.212650914		-1062.69	0.769	0.0813
		202752_x_at	-0.217	0.000150702
609	NFAT5	208003_s_at	-0.275	0.001385462	A_	-1063.323	0.03059	0.11625
		215092_s_at	-0.357	2.71E-05	A_
		224984_at	-0.499	5.15E-05	_B
610	USP36	227093_at	0.428	5.18E-05		-1064.636	0.18427	0.18011
		224978_s_at	0.286	0.000701252
611	SYNCRIP	217832_at	0.327	0.00918317	A_	-1065.094	0.25261	0.67097
		217833_at	0.3	0.011972854	A_
		209025_s_at	0.279	0.077122478	A_
		209024_s_at	0.176	0.116866959	_B
		217834_s_at	0.128	0.503658369	_B
612	FLJ43663	238619_at	-0.112	0.231902601		-1065.685	0.39162	0.38549
		239331_at	-0.245	0.04006186
613	SFRS10	200893_at	0.178	0.251206536		-1067.318	0.94152	0.46985
		200892_s_at	0.048	0.789113634
614	DBF4B	1555378_at	-0.092	0.138818284		-1067.42	0.74794	0.0794
		238508_at	-0.223	3.93E-05
615	DUSP6	208893_s_at	-0.475	2.20E-05	A_	-1068.595	0.02934	0.47017
		208892_s_at	-0.636	0.000397077	_B
		208891_at	-0.646	0.00011234	_B
616	IRAK1	201587_s_at	0.256	0.003492965		-1070.448	0.39402	0.20187
		1555784_s_at	0.123	0.076751395
617	C17orf27	225929_s_at	-0.41	7.55E-09		-1070.67	0.22132	0.10233
		225931_s_at	-0.57	9.40E-06
618	ARL4C	202208_s_at	-0.064	0.183180839	A_	-1070.811	0.33704	0.37591
		202207_at	-0.076	0.331378811	A_
		202206_at	-0.202	0.012704334	_B
619	RRBP1	201203_s_at	-0.242	0.000432748	A_	-1071.698	0.19186	0.17592
		201204_s_at	-0.342	6.07E-05	_B
		201206_s_at	-0.41	8.64E-06	_B
620	TMEM8	222718_at	-0.161	0.000899372		-1074.704	0.37568	0.03203
		221882_s_at	-0.294	1.89E-06
621	COL6A2	213290_at	-0.12	0.048448712		-1076.226	0.3593	0.16641
		209156_s_at	-0.252	0.002343998
622	NDFIP1	217800_s_at	0.02	0.977760518		-1078.141	0.99933	0.57983
		222422_s_at	-0.11	0.325187067
623	BCAR3	239908_at	-0.254	0.006208143		-1082.034	0.15548	0.29539
		204032_at	-0.395	0.001911241
624	TRAM1	201398_s_at	0.176	0.100203813		-1082.186	0.96718	0.42165
		201399_s_at	0.047	0.842761061
625	PTP4A1	200733_s_at	-0.101	0.34586883	A_	-1083.526	0.62673	0.7323
		200732_s_at	-0.209	0.014789801	_B
		200730_s_at	-0.225	0.0763933	_B
		200731_s_at	-0.261	0.014178025	_B
626	SFRS8	202774_s_at	0.176	0.003848358		-1083.527	0.7735	0.07726
		202773_s_at	0.047	0.376207142
627	TPM4	237561_x_at	-0.125	0.079985512	A_	-1085.097	0.02327	0.19879
		209344_at	-0.276	0.009479762	A_
		212481_s_at	-0.277	0.002450144	A_
		1567107_s_at	-0.407	0.00798204	_B
		235094_at	-0.412	0.000447165	_B
628	MARCKS	201670_s_at	-0.093	0.301539225		-1085.103	0.48562	0.44301
		201669_s_at	-0.223	0.080334632
629	SFT2D1	225849_s_at	0.057	0.797301223		-1085.493	0.95464	0.56139
		225850_at	-0.072	0.578910088
630	UPF3A	214323_s_at	-0.037	0.531865999		-1085.928	0.74769	0.52498
		206958_s_at	-0.166	0.12970766
631	TBRG1	225819_at	0.025	0.706242196		-1086.387	0.89418	0.18843
		226318_at	-0.103	0.203313369
632	CSNK1G3	227767_at	-0.061	0.480870446		-1086.763	0.69929	0.47199
		220768_s_at	-0.189	0.130102349
633	SSH1	221753_at	-0.22	0.001563496		-1088.831	0.25408	0.15432
		221752_at	-0.355	5.91E-05
634	IQCB1	211707_s_at	0.317	4.34E-05		-1090.667	0.41895	0.12913
		205995_x_at	0.185	0.009376836
635	FRYL	212548_s_at	-0.345	6.34E-05	A_	-1091.437	0.08677	0.35731
		1554260_a_at	-0.484	1.31E-05	_B
		212546_s_at	-0.505	0.000371592	_B
636	COPS7B	225696_at	0.078	0.129543445		-1092.912	0.56523	0.07964
		219997_s_at	-0.049	0.334955251
637	ENDOD1	212573_at	0.106	0.393946982		-1098.469	0.94981	0.39517
		212570_at	-0.021	0.794968778
638	CIRBP	228519_x_at	0.033	0.532496428	A_	-1098.813	0.37484	0.184
		200810_s_at	0.007	0.967499635	A_
		200811_at	-0.042	0.345116339	A_
		225191_at	-0.138	0.07400187	_B
		230142_s_at	-0.16	0.057537089	_B
639	DDEF1	224796_at	-0.036	0.538327806	A_	-1105.654	0.77097	0.28572
		241517_at	-0.054	0.34281133	A_
		224790_at	-0.176	0.000593821	_B
640	RANBP2	201713_s_at	-0.1	0.323083467	A_	-1106.191	0.26641	0.52957
		201712_s_at	-0.147	0.078554652	A_
		201711_x_at	-0.268	0.008889863	_B
641	AKAP13	237018_at	-0.047	0.321003016	A_	-1109.208	0.25455	0.00151
		209534_x_at	-0.134	0.002473979	A_
		222024_s_at	-0.191	0.001626838	A_
		221718_s_at	-0.286	9.43E-05	_B
		224884_at	-0.296	4.23E-07	_B
642	HRH3	221663_x_at	0.065	0.354113381		-1115.393	0.71588	0.19877
		1555215_a_at	-0.059	0.374248144
643	PPARBP	203497_at	0.222	0.089113231		-1117.406	0.3867	0.42101
		225452_at	0.096	0.190775719
644	ICMT	201611_s_at	0.183	0.109527701		-1118.157	0.74836	0.41267
		201609_x_at	0.059	0.521625602
645	ADNP	201773_at	-0.162	0.105204308		-1119.39	0.50198	0.45114
		222366_at	-0.288	0.002693881
646	C1orf79	223774_at	0.596	2.00E-06	A_	-1121.903	0.0411	0.32171
		223773_s_at	0.44	0.000719295	_B
		228990_at	0.431	5.47E-06	_B
647	ZDHHC5	224858_at	0.058	0.403639891		-1123.593	0.74139	0.21648
		224868_at	-0.065	0.368420506
648	ACTR2	1554390_s_at	-0.014	0.776864009	A_	-1123.764	0.25056	0.41591
		200727_s_at	-0.051	0.462268273	A_
		200728_at	-0.107	0.230143457	A_
		1558015_s_at	-0.202	0.086215435	_B
		200729_s_at	-0.236	0.090516974	_B
649	PTPRF	200635_s_at	-0.274	5.04E-05	A_	-1127.565	0.00936	0.13859
		200636_s_at	-0.322	0.000126393	A_
		215066_at	-0.382	0.000157908	A_
		200637_s_at	-0.498	1.36E-05	_B
650	SNX24	222716_s_at	-0.166	0.048235827		-1127.706	0.41649	0.25744
		218705_s_at	-0.292	0.001638317
651	ITPK1	217710_x_at	-0.034	0.49494123		-1130.137	0.87142	0.09366
		210740_s_at	-0.157	0.003438516
652	NFIB	213029_at	0.028	0.843894135	A_	-1130.424	0.06655	0.35857
		213032_at	-0.022	0.683755469	A_
		211467_s_at	-0.057	0.321767334	A_
		209290_s_at	-0.07	0.374234971	A_
		209289_at	-0.105	0.26751175	A_
		213033_s_at	-0.179	0.051260759	A_
		230791_at	-0.276	0.038513482	_B
653	LIMK2	202193_at	-0.062	0.425414456		-1131.153	0.72016	0.33587
		210582_s_at	-0.185	0.02331043
654	TMEM37	227190_at	0.043	0.700205866		-1131.778	0.89573	0.22287
		1554483_at	-0.08	0.094258142
655	VEGF	210513_s_at	-0.162	0.042347294	A_	-1131.912	0.19283	0.48323
		211527_x_at	-0.272	0.0096554	_B
		210512_s_at	-0.311	0.009524284	_B
656	SS18	209954_x_at	-0.136	0.002501237		-1134.077	0.26839	0.19615
		202816_s_at	-0.266	0.019813031
657	GGA1	218114_at	0.082	0.127473353	A_	-1134.543	0.50536	0.1319
		50277_at	-0.036	0.440452272	_B
		45572_s_at	-0.044	0.391952787	_B
658	RAE1	201558_at	0.29	0.002555035		-1134.651	0.37016	0.2837
		211318_s_at	0.164	0.041854578
659	MLL	212078_s_at	-0.129	0.028694588	A_	-1134.757	0.1682	0.21615
		212080_at	-0.158	0.001583677	A_
		226981_at	-0.247	0.006223551	_B
		212076_at	-0.292	5.70E-05	_B
660	DOCK5	219921_s_at	-0.179	0.001801265		-1134.85	0.22017	0.22486
		230263_s_at	-0.313	0.009982633
661	FER1L3	217518_at	-0.254	0.002594854	A_	-1135.118	0.26489	0.2553
		201798_s_at	-0.357	5.01E-05	_B
		211864_s_at	-0.419	0.000156258	_B
662	KLK4	233854_x_at	0.028	0.591884221	A_	-1135.146	0.85317	0.13342
		1555697_at	-0.089	0.023286788	_B
		224062_x_at	-0.11	0.096302746	_B
663	SSBP2	210829_s_at	0.152	0.024641809		-1135.239	0.91196	0.18686
		1557813_at	0.03	0.683350133
664	SENP6	202318_s_at	0.05	0.84030305		-1135.793	0.97069	0.46049
		243768_at	-0.072	0.385747543
665	TTLL12	1552257_a_at	0.353	2.98E-06		-1136.009	0.31783	0.08422
		216251_s_at	0.225	0.000275508
666	SERINC3	221472_at	-0.062	0.392479342	A_	-1136.281	0.56791	0.71273
		221473_x_at	-0.162	0.089712752	_B
		211769_x_at	-0.188	0.063714501	_B
		221471_at	-0.205	0.051864427	_B
667	SRD5A1	211056_s_at	-0.202	0.02038556		-1138.78	0.14706	0.36334
		204675_at	-0.337	0.025647893
668	COL27A1	225292_at	0.046	0.381185569	A_	-1139.448	0.67183	0.44919
		225293_at	0.033	0.842118364	A_
		230603_at	-0.077	0.252074837	_B
669	NCOA5	239815_at	0.114	0.023266296		-1140.977	0.99298	0.08878
		234471_s_at	-0.007	0.909649176
670	LUZP1	221831_at	-0.144	0.000610617	A_	-1141.06	0.3046	0.11428
		221832_s_at	-0.269	6.79E-06	_B
		1558173_a_at	-0.272	0.001006658	_B
671	TCEA1	216241_s_at	0.08	0.471303953		-1141.241	0.78394	0.27744
		1566207_at	-0.041	0.368447675
672	NCK1	233274_at	-0.111	0.100314862	A_	-1143.367	0.17528	0.59394
		204725_s_at	-0.226	0.050339233	_B
		211063_s_at	-0.254	0.09339592	_B
673	SMEK2	233759_s_at	0.08	0.722962323		-1144.216	0.92314	0.5219
		224474_x_at	-0.041	0.416882886
674	YIPF6	212341_at	0.195	0.011451032		-1144.546	0.59555	0.2041
		212340_at	0.073	0.239452918
675	UBXD8	212108_at	0.123	0.129765474		-1146.374	0.99445	0.31183
		212106_at	0.003	0.93146825
676	C22orf32	225794_s_at	0.148	0.065359461		-1148.799	0.99473	0.38836
		225795_at	0.027	0.933087974
677	FOSL2	218881_s_at	-0.082	0.166463167	A_	-1148.896	0.11231	0.17795
		205409_at	-0.158	0.002016364	A_
		218880_at	-0.241	0.018327738	_B
		225262_at	-0.321	0.016645524	_B
678	KIF1B	226968_at	-0.308	0.000883101	A_	-1151.205	0.4682	0.45427
		225878_at	-0.425	0.00032353	_B
		209234_at	-0.438	3.11E-07	_B
679	TTC15	203122_at	0.138	0.002363847		-1154.69	0.98095	0.08457
		1556449_at	0.019	0.786118485
680	NFATC2IP	217527_s_at	-0.081	0.144880728	A_	-1154.75	0.0798	0.129
		212809_at	-0.198	0.001236442	A_
		217526_at	-0.311	0.020908658	_B
		212808_at	-0.319	0.001060973	_B
681	OSBP	201800_s_at	-0.041	0.441016311		-1157.648	0.77491	0.17602
		201799_s_at	-0.161	0.015695658
682	B3GALT6	225733_at	0.4	4.17E-05		-1162.66	0.65498	0.30873
		1553959_a_at	0.279	0.0528337
683	PQLC2	220453_at	0.059	0.495554928		-1162.821	0.79108	0.24208
		1555783_x_at	-0.059	0.310919131
684	EIF2B4	209429_x_at	0.116	0.036288275		-1163.045	0.97998	0.11283
		215482_s_at	-0.003	0.857361044
685	EZH1	239197_s_at	-0.011	0.767995361	A_	-1163.301	0.26878	0.00021
		203249_at	-0.212	0.000624004	A_
		32259_at	-0.338	3.38E-05	_B
686	NCBP2	201517_at	0.235	0.005245545		-1165.069	0.61902	0.22886
		201521_s_at	0.115	0.197810827
687	ICOSLG	228976_at	0.044	0.566032386		-1165.986	0.81533	0.19843
		213450_s_at	-0.074	0.182144554
688	LDLR	217173_s_at	-0.43	0.000159505	A_	-1166.629	0.16379	0.51901
		202067_s_at	-0.563	7.99E-06	_B
		202068_s_at	-0.57	4.89E-05	_B
689	MYL6	214002_at	-0.238	0.008131223		-1169.909	0.39038	0.28856
		212082_s_at	-0.362	0.000145964
690	HSPA5	230031_at	0.005	0.942057306		-1172.461	0.99623	0.24098
		211936_at	-0.113	0.143138787
691	C1orf82	222893_s_at	0.134	0.024472559		-1173.254	0.89105	0.11832
		219504_s_at	0.016	0.633551509
692	DYNC1H1	211928_at	-0.327	8.22E-05		-1175.837	0.19701	0.25806
		229115_at	-0.465	0.000842627
693	FLYWCH1	225952_at	-0.109	0.017667738	A_	-1176.272	0.19602	0.00296
		223950_s_at	-0.262	1.77E-06	A_
		234106_s_at	-0.379	3.87E-05	_B
694	MTDH	212251_at	0.313	0.027104866	A_	-1179.162	0.44409	0.76633
		212250_at	0.308	0.101959539	A_
		212248_at	0.19	0.206859451	_B
695	ZNF330	209814_at	0.27	0.050283876		-1180.733	0.40012	0.44153
		213760_s_at	0.145	0.002463585
696	APXL2	235140_at	0.047	0.622059258		-1180.897	0.85224	0.19836
		239435_x_at	-0.07	0.083292048
697	LOC642587	1555942_a_at	-0.411	6.01E-06		-1181.875	0.10463	0.1952
		226755_at	-0.554	5.86E-06
698	ARHGEF2	235595_at	-0.21	9.42E-05	A_	-1184.959	0.37342	0.09846
		207629_s_at	-0.319	1.32E-05	_B
		209435_s_at	-0.339	1.70E-07	_B
699	CCND2	200951_s_at	0.152	0.013218529		-1185.266	0.96611	0.24145
		200953_s_at	0.035	0.770322157
700	KCNJ5	211817_s_at	0.147	0.00269937	A_	-1186.654	0.8359	0.06453
		208404_x_at	0.035	0.457286278	_B
		208397_x_at	0.015	0.681283031	_B
701	TMEM153	31837_at	-0.182	0.000401857		-1187.694	0.39003	0.0574
		212682_s_at	-0.302	2.64E-06
702	LRCH4	37796_at	0.02	0.875146043	A_	-1187.73	0.98835	0.52007
		204692_at	-0.091	0.191597444	_B
		221956_at	-0.096	0.132493501	_B
		90610_at	-0.1	0.018502117	_B
703	KCTD15	222664_at	0.213	0.042673096		-1188.037	0.22904	0.2814
		218553_s_at	0.091	0.027454617
704	CPD	201941_at	-0.188	0.055757403	A_	-1188.103	0.26967	0.80327
		201942_s_at	-0.27	0.02813873	_B
		201943_s_at	-0.298	0.020691851	_B
		201940_at	-0.348	0.00771867	_B
705	BRD4	226054_at	0.088	0.183516095	A_	-1189.683	0.76933	0.40855
		202102_s_at	-0.003	0.827744757	_B
		233833_at	-0.032	0.520672953	_B
706	TUSC2	203272_s_at	0.168	0.007369279		-1190.048	0.75082	0.13136
		203273_s_at	0.052	0.338122799
707	C1orf183	229608_at	0.083	0.222091364		-1190.885	0.6705	0.12302
		229382_at	-0.032	0.340295337
708	LOC440993	1557293_at	-0.21	0.04893623		-1190.942	0.32703	0.45476
		1558220_at	-0.331	0.008625403
709	SLC2A9	240223_at	0.048	0.629078034		-1191.479	0.88343	0.33513
		219991_at	-0.067	0.384011198
710	NEDD4L	212448_at	-0.227	0.000551216		-1193.153	0.22885	0.13908
		212445_s_at	-0.352	0.00011983
711	MCAM	209087_x_at	0.12	0.031630535		-1193.761	0.99627	0.21683
		211340_s_at	0.005	0.934721011
712	R3HDM2	241491_at	0.263	0.003746572		-1194.27	0.38189	0.27269
		203831_at	0.145	0.039838215
713	KIAA0692	212200_at	-0.101	0.285518307		-1194.598	0.67052	0.49808
		212201_at	-0.217	0.011830911
714	GPATC8	212487_at	0.055	0.113389713		-1195.451	0.66224	0.1404
		212485_at	-0.058	0.372939401
715	YPEL5	217783_s_at	-0.121	0.124929891		-1196.539	0.44583	0.33446
		222408_s_at	-0.238	0.015127673
716	SH2B1	209322_s_at	0	0.906013097		-1197.618	0.99153	0.26083
		40149_at	-0.115	0.039717624
717	HBEGF	38037_at	-0.485	1.74E-05		-1198.139	0.10179	0.26917
		203821_at	-0.631	2.56E-05
718	NOL6	218199_s_at	0.517	4.25E-09		-1198.847	0.40327	0.10548
		222554_s_at	0.394	5.29E-06
719	SRP72	208095_s_at	0.286	0.104578208	A_	-1199.02	0.3984	0.77635
		208801_at	0.176	0.234854729	_B
		208800_at	0.14	0.415367588	_B
720	CAST	208908_s_at	-0.145	0.033532682	A_	-1199.729	0.29721	0.31833
		207467_x_at	-0.205	0.010917228	A_
		1564010_at	-0.303	0.000146121	_B
721	CD55	201925_s_at	0.684	0.001283507	A_	-1200.109	0.06167	0.60537
		1555950_a_at	0.511	4.91E-05	_B
		201926_s_at	0.5	0.00030947	_B
722	GOLGA7	217819_at	0.154	0.269124303		-1200.406	0.88603	0.4612
		1554167_a_at	0.04	0.649642768
723	CDK3	229468_at	-0.108	0.061512572		-1200.788	0.57102	0.16295
		207188_at	-0.224	0.000613292
724	TXN2	209077_at	0.053	0.138190571		-1203.707	0.56225	0.07485
		209078_s_at	-0.059	0.243544678
725	ADAMTS5	229357_at	0.079	0.540229715	A_	-1204.698	0.85113	0.59267
		235368_at	0.062	0.513776726	A_
		219935_at	-0.045	0.566190804	_B
726	POU2F2	242866_x_at	0.02	0.745247744	A_	-1212.565	0.93522	0.37127
		229750_at	-0.002	0.984283852	A_
		211660_at	-0.095	0.233824518	_B
727	CCNG2	202769_at	-0.585	0.000496051	A_	-1214.156	0.27633	0.37906
		211559_s_at	-0.661	1.56E-08	A_
		202770_s_at	-0.817	0.000142021	_B
728	SPPL2B	225248_at	0.053	0.181458469		-1216.079	0.58738	0.0736
		215833_s_at	-0.059	0.232189669
729	TMCO1	208716_s_at	0.233	0.064258544	A_	-1216.162	0.18558	0.75746
		210768_x_at	0.122	0.240711509	_B
		208715_at	0.115	0.200625145	_B
		211098_x_at	0.099	0.173849662	_B
730	CDV3	213554_s_at	0.101	0.068963685	A_	-1216.187	0.91445	0.53872
		213548_s_at	0.085	0.586570355	A_
		212010_s_at	-0.014	0.710783749	_B
731	SCD5	224901_at	0.001	0.949606556	A_	-1217.678	0.39655	0.32058
		215557_at	-0.079	0.141524671	A_
		224018_s_at	-0.194	0.034395783	_B
732	KIAA2010	223160_s_at	0.035	0.687171377		-1217.708	0.91854	0.37679
		220368_s_at	-0.077	0.426417977
733	PVR	212662_at	0.308	0.004230954	A_	-1218.398	0.42955	0.14433
		214444_s_at	0.203	0.075841099	_B
		216283_s_at	0.066	0.652445841	_B
		32699_s_at	0.03	0.725057334	_B
		214443_at	0.01	0.922000316	_B
734	ADARB1	209979_at	-0.017	0.822526519		-1218.872	0.96827	0.40992
		203865_s_at	-0.13	0.127319679
735	CLN6	218161_s_at	0.332	2.98E-05	A_	-1219.533	0.13165	0.03477
		1567080_s_at	0.237	0.000271205	_B
		1567081_x_at	0.174	0.001543908	_B
		1567079_at	0.103	0.115112602	_B
736	TLOC1	225352_at	0.446	0.003165506	A_	-1220.064	0.27165	0.70371
		208942_s_at	0.436	0.002569537	A_
		208943_s_at	0.318	0.024893201	_B
737	PSAT1	223062_s_at	0.201	0.109034712		-1221.505	0.73866	0.46133
		220892_s_at	0.089	0.460299301
738	CBL	243475_at	-0.258	1.57E-07		-1222.065	0.57211	0.19816
		225231_at	-0.385	0.002368368
739	MORC2	203956_at	0.361	0.000516021		-1224.467	0.26262	0.30725
		216863_s_at	0.24	0.002484164
740	FAS	204781_s_at	0.143	0.035593114		-1226.007	0.97397	0.27644
		204780_s_at	0.031	0.826070396
741	WDFY3	212602_at	-0.326	3.03E-05	A_	-1227.554	0.13122	0.24444
		212598_at	-0.335	4.55E-05	A_
		212606_at	-0.485	0.00126521	_B
742	SCAMP2	218143_s_at	0.124	0.030837323		-1227.883	0.99012	0.23138
		224921_at	0.013	0.889490366
743	CHP	207993_s_at	-0.187	0.000238189		-1228.586	0.37697	0.21652
		214665_s_at	-0.309	0.008465743
744	FLJ12886	223188_at	0	0.999198011		-1229.995	1	0.12779
		221335_x_at	-0.111	0.031242146
745	C7orf20	223811_s_at	-0.109	0.133674516		-1230.05	0.69387	0.24156
		224808_s_at	-0.221	0.000766734
746	ZNF410	209944_at	0.059	0.897634362		-1234.146	0.98994	0.62377
		202010_s_at	-0.051	0.466995893
747	BMPR2	210214_s_at	-0.364	5.98E-05	A_	-1235.131	0.17555	0.40639
		231873_at	-0.48	8.46E-06	_B
		225144_at	-0.512	0.000429423	_B
748	KIAA0143	212150_at	-0.024	0.684533157		-1236.955	0.90976	0.52184
		212149_at	-0.135	0.219127016
749	NPAS2	205460_at	-0.236	7.62E-05	A_	-1237.604	0.05823	0.44299
		1557690_x_at	-0.265	0.003595772	A_
		1557689_at	-0.301	0.00825455	A_
		213462_at	-0.376	1.77E-05	_B
		39549_at	-0.422	0.001056543	_B
750	DCTD	210137_s_at	0.11	0.350580855	A_	-1238.377	0.98222	0.65338
		201572_x_at	0.11	0.357795324	A_
		201571_s_at	-0.001	0.86624048	_B
751	MDGA1	238543_x_at	0.106	0.165934464		-1239.376	0.99288	0.2731
		232237_at	-0.004	0.914768977
752	SHB	204657_s_at	0.074	0.344489153		-1239.533	0.64722	0.15916
		204656_at	-0.035	0.08570141
753	KIAA0090	212394_at	0.129	0.132324742	A_	-1240.328	0.93152	0.42415
		212395_s_at	0.028	0.770657975	_B
		212396_s_at	-0.01	0.860180303	_B
754	ZMYM6	219924_s_at	0.017	0.750476922		-1240.396	0.94664	0.38863
		213698_at	-0.093	0.42457755
755	TH1L	225865_x_at	0.07	0.267591431	A_	-1241.054	0.64155	0.39476
		225261_x_at	0.069	0.266473564	A_
		225006_x_at	0.045	0.470827043	A_
		220607_x_at	-0.046	0.351364048	_B
756	NDFIP2	224802_at	-0.125	0.423472551	A_	-1242.923	0.36446	0.82312
		224801_at	-0.132	0.133735688	A_
		224799_at	-0.246	0.109240807	_B
757	RUTBC1	212319_at	-0.061	0.240003946		-1243.876	0.86608	0.10043
		36129_at	-0.17	7.50E-05
758	HD	202390_s_at	-0.03	0.498907186		-1244.703	0.89892	0.0707
		202389_s_at	-0.14	0.003325089
759	MYO1B	212364_at	-0.18	0.125039623		-1245.863	0.499	0.48932
		212365_at	-0.292	0.01162695
760	UBE2Z	217750_s_at	-0.019	0.679015499		-1246.375	0.9046	0.3105
		236107_at	-0.129	0.106411495
761	IGHG1	211693_at	0.078	0.277257228		-1247.003	0.75692	0.16946
		217039_x_at	-0.031	0.400156628
762	VDAC1	217140_s_at	0.35	0.010032419		-1247.386	0.39852	0.4563
		212038_s_at	0.235	0.068113391
763	CDC42EP4	214721_x_at	-0.046	0.432789454		-1248.578	0.74768	0.25429
		218062_x_at	-0.155	0.034461082
764	PAIP2	222984_at	0.013	0.807446224		-1250.18	0.96577	0.6507
		222983_s_at	-0.096	0.271801123
765	TNK1	205793_x_at	0.014	0.932909618		-1250.677	0.99567	0.19768
		217149_x_at	-0.095	0.054564472
766	OAZ2	201365_at	0.004	0.983506472		-1250.766	0.99974	0.13493
		201364_s_at	-0.105	0.061872888
767	ACLY	201127_s_at	-0.009	0.821096693	A_	-1250.945	0.96873	0.41529
		201128_s_at	-0.106	0.205614671	_B
		210337_s_at	-0.125	0.061853234	_B
768	TIMM8B	218357_s_at	0.338	0.000242215		-1251.219	0.45417	0.31164
		223478_at	0.225	0.011418359
769	TNPO2	221506_s_at	0.252	0.00035812	A_	-1251.219	0.55012	0.10359
		221507_at	0.22	0.000430269	A_
		226428_at	0.124	0.046994647	_B
		215844_at	0.028	0.852232379	_B
770	MCC	206132_at	-0.097	0.058634268		-1252.005	0.35328	0.33757
		226225_at	-0.21	0.121230392
771	DKFZp761I2123	236309_x_at	-0.164	0.003144558	A_	-1253.486	0.52557	0.21152
		221525_at	-0.177	0.018083362	A_
		54970_at	-0.281	3.14E-07	_B
772	LARP5	208952_s_at	-0.109	0.061675157		-1253.694	0.27594	0.3084
		208953_at	-0.222	0.062778882
773	UBXD2	212006_at	-0.097	0.284060217		-1253.97	0.56725	0.46764
		212008_at	-0.207	0.061422907
774	C16orf57	218060_s_at	-0.118	0.077515348		-1254.989	0.80889	0.13527
		1554016_a_at	-0.227	5.82E-06
775	STIM2	234140_s_at	0.043	0.70060343		-1256.491	0.93109	0.40304
		225246_at	-0.065	0.451152326
776	CYB561	209163_at	-0.013	0.787754559		-1257.882	0.95854	0.39959
		209164_s_at	-0.121	0.167133778
777	MGC26963	243141_at	-0.111	0.171017201		-1257.99	0.55666	0.45095
		227038_at	-0.222	0.198927806
778	PCYT1A	225069_at	-0.082	0.167318045		-1259.257	0.75925	0.18686
		204209_at	-0.19	0.000551786
779	SERPINA1	211429_s_at	-0.069	0.305490034	A_	-1259.715	0.30851	0.37414
		230318_at	-0.123	0.079407725	A_
		202833_s_at	-0.223	0.020209426	_B
780	LOC339768	1557000_at	-0.01	0.852456261		-1262.073	0.98205	0.19017
		1557002_x_at	-0.118	0.03793029
781	TNK2	216439_at	-0.056	0.439607764		-1263.762	0.85523	0.24893
		1556103_at	-0.164	0.006102616
782	CNIH4	218728_s_at	0.21	0.149122274	A_	-1264.854	0.4839	0.70732
[truncated: 2,926 more rows]
