# Supplementary material for: SplicerAV: a tool for mining microarray expression data for changes in RNA processing
Source: BMC Bioinformatics. 2010 Feb 25;11:108. doi: 10.1186/1471-2105-11-108 (PMC2838864; doi:10.1186/1471-2105-11-108)
Supplement: Additional file 6 — Tab delimited SplicerAV output of Grade I vs. Grade III human breast tumors (GUYT). [file 1471-2105-11-108-S6.TXT]

Filename: GUYT_may17/GUYT_may17_IsoformChanges.csv
11248 total expressedgenes from 54675 probesets: 4031 genes have multiple probes for analysis
Rank	Gene Symbol	Probeset Name	Logfold Change	P-val	Group	Splice Score	SplicerAV P-val	ANOVA P-val
1	MCAM	203625_x_at	0.729	0.001485493	A_	1050.154	0	0.00006
		209087_x_at	-0.767	0.009553669	_B
		211340_s_at	-0.777	0.015376661	_B
2	RBMS1	225265_at	0.532	0.281368077	A_	1003.288	0	0.22635
		225269_s_at	0.006	0.810806226	_B
		215127_s_at	-0.252	0.255819129	_B
		203748_x_at	-0.345	0.115861966	_B
		209868_s_at	-0.362	0.131050857	_B
		207266_x_at	-0.377	0.114840193	_B
3	HLA-C	214768_x_at	3.062	0.19948156	A_	767.107	0	0.40042
		211643_x_at	2.797	0.096697391	A_
		216576_x_at	2.548	0.395994181	A_
		217480_x_at	2.402	0.096454526	A_
		215176_x_at	2.226	0.65309162	A_
		214669_x_at	0.745	0.730844735	A_
		216526_x_at	-0.272	0.051772542	_B
		214459_x_at	-0.335	0.082816145	_B
4	UBE3B	213822_s_at	0.949	0.004056101		757.06	0	0.00002
		212403_at	-0.52	8.49E-05
5	SF1	210172_at	0.605	0.086680161		674.157	0	0.00165
		208313_s_at	-0.474	0.000315198
6	KIAA0368	212427_at	0.732	0.457263485	A_	617.608	0	0.12408
		236368_at	0.291	0.246761678	A_
		214356_s_at	-0.223	0.130301859	_B
		212428_at	-0.328	0.04558815	_B
7	FLOT1	208748_s_at	0.276	0.123188951	A_	592.726	0	0.00855
		208749_x_at	-0.227	0.037986997	_B
		210142_x_at	-0.228	0.026892947	_B
8	FUT1	206109_at	0.59	0.029510283		590.948	0	0.00115
		225776_at	-0.398	0.014121415
9	LOC550643	225028_at	0.534	0.867416289		532.991	0.16827	0.14398
		225029_at	-0.39	0.033528434
10	MCCC2	233231_at	0.753	0.107247662	A_	528.724	0	0.04415
		209624_s_at	0.011	0.878760395	_B
		209623_at	-0.382	0.05473549	_B
11	SLAIN2	233874_at	0.567	0.212087892	A_	517.081	0	0.05442
		224843_at	-0.088	0.446292296	_B
		224844_at	-0.163	0.137187824	_B
		224845_s_at	-0.315	0.015893581	_B
12	RUFY3	203724_s_at	1.002	0.520268752	A_	510.962	0	0.36065
		210251_s_at	0.368	0.950058337	A_
		213939_s_at	0.106	0.646921325	A_
		213437_at	-0.384	0.01004746	_B
13	BAG1	229720_at	0.322	0.721949021	A_	495.192	0.02419	0.73351
		211475_s_at	-0.231	0.113801027	_B
		202387_at	-0.275	0.07318013	_B
14	MGC15523	230448_at	0.429	0.539720168		486.154	0	0.06403
		212890_at	-0.348	0.019260012
15	TSC22D1	235315_at	0.415	0.209671315		451.451	0	0.04314
		215111_s_at	-0.31	0.049999207
16	SUHW4	239107_at	0.301	0.048225704		447.697	0	0.00871
		221213_s_at	-0.376	0.079629114
17	AHNAK	220016_at	0.814	0.227774341		444.552	0	0.03081
		211986_at	-0.3	0.03981615
18	VPS13A	214785_at	0.449	0.084950786	A_	438.672	0	0.01935
		227987_at	-0.245	0.152989989	_B
		227988_s_at	-0.302	0.127163013	_B
19	TTC17	218972_at	0.443	0.035891397	A_	414.808	0	0.00069
		232646_at	-0.041	0.726983209	_B
		224849_at	-0.42	0.017573276	_B
		232323_s_at	-0.475	0.012567311	_B
		224852_at	-0.515	0.009924589	_B
20	MAX	210734_x_at	0.318	0.211954161	A_	410.369	0	0.01528
		208403_x_at	0.269	0.034473999	A_
		209331_s_at	-0.176	0.14741599	_B
		209332_s_at	-0.236	0.043900366	_B
21	MAPKAP1	229846_s_at	0.339	0.116491938	A_	389.758	0	0.05057
		229845_at	0.188	0.544220568	A_
		217808_s_at	-0.196	0.075844109	_B
		222426_at	-0.232	0.143888908	_B
22	DYNC1H1	229115_at	0.461	0.040650885		381.557	0	0.00536
		211928_at	-0.26	0.045505992
23	COQ4	228931_at	0.37	0.550184324		380.919	0.00013	0.09778
		218328_at	-0.273	0.021913715
24	ZNF44	229654_at	0.564	0.670684516		380.303	0.00001	0.19962
		228718_at	-0.373	0.092110882
25	VTI1A	242356_at	0.36	0.043290567	A_	366.441	0	0.00173
		235034_at	-0.002	0.830574953	A_
		236849_at	-0.382	0.017577041	_B
26	DNAL1	223959_at	0.298	0.196256724		358.355	0	0.03184
		226309_at	-0.247	0.042562459
27	ARHGEF7	229642_at	0.362	0.063776244	A_	345.861	0	0.01348
		202547_s_at	0.141	0.374299663	A_
		202548_s_at	-0.244	0.022337795	_B
28	BRWD2	229694_at	0.471	0.156106951		342.937	0	0.03992
		218090_s_at	-0.228	0.049947393
29	VAV3	224221_s_at	0.35	0.805252769	A_	341.607	0.18268	0.47772
		218806_s_at	-0.209	0.121706164	_B
		218807_at	-0.214	0.114415277	_B
30	NFAT5	208003_s_at	0.308	0.151651333		335.218	0	0.02048
		224984_at	-0.229	0.050627098
31	YY1	201901_s_at	0.219	0.200002934	A_	333.48	0	0.06421
		200047_s_at	0.047	0.625479138	A_
		201902_s_at	0.026	0.919318359	A_
		224711_at	-0.122	0.154691701	_B
		224718_at	-0.209	0.039559577	_B
32	GNPTAB	212959_s_at	0.317	0.106236525		330.875	0	0.01155
		240106_at	-0.613	0.052678921
33	ZNF638	239243_at	0.264	0.315310498	A_	312.468	0	0.12485
		211257_x_at	-0.154	0.127372365	_B
		213775_x_at	-0.184	0.08343857	_B
34	DHX30	230871_at	0.451	0.059703764	A_	310.379	0	0.01758
		239772_x_at	0.101	0.75308658	_B
		204355_at	-0.229	0.057165285	_B
35	PDXK	202671_s_at	0.407	0.19300799	A_	297.219	0	0.02274
		218018_at	0.29	0.182208799	A_
		222492_at	0.044	0.9010446	A_
		218019_s_at	-0.429	0.021315536	_B
36	DPP7	238012_at	0.377	0.413969351	A_	293.492	0	0.25504
		241973_x_at	-0.082	0.508958759	_B
		224814_at	-0.261	0.077435583	_B
37	CAPN1	232012_at	0.466	0.042555563		281.065	0	0.00032
		200752_s_at	-0.53	0.001842922
38	HSMPP8	221771_s_at	0.266	0.454506252	A_	280.738	0.00072	0.2347
		225041_at	0.023	0.762492879	A_
		227026_at	-0.214	0.019499889	_B
39	STAU2	204226_at	0.562	0.027331363		280.304	0	0.0078
		227179_at	-0.345	0.106582684
40	CCBL2	227748_at	0.273	0.101313128		276.187	0	0.03305
		209472_at	-0.3	0.16613607
41	ANKRD28	229307_at	0.321	0.478959958	A_	259.232	0.00003	0.31427
		213035_at	-0.022	0.502591146	_B
		226025_at	-0.253	0.084110343	_B
42	C4orf15	210054_at	0.23	0.082861964		259.009	0	0.04334
		242804_at	-0.233	0.203928632
43	CHD2	244443_at	0.748	0.027072638	A_	256.073	0	0.0055
		228999_at	0.406	0.102726262	A_
		225951_s_at	-0.027	0.714853735	_B
		225077_at	-0.235	0.051776795	_B
44	PCM1	209997_x_at	0.363	0.282934944	A_	255.864	0	0.41143
		228905_at	0.309	0.293732958	A_
		214118_x_at	-0.23	0.223165058	_B
		202174_s_at	-0.39	0.094855053	_B
		214937_x_at	-0.392	0.098439149	_B
45	AKAP13	208325_s_at	0.353	0.064805007	A_	253.597	0	0.05519
		227039_at	0.289	0.158178913	A_
		222024_s_at	0.044	0.862756966	_B
		209534_x_at	0.002	0.806722052	_B
		224884_at	-0.101	0.275792525	_B
		221718_s_at	-0.209	0.076998942	_B
46	GTF2F1	202354_s_at	0.215	0.111976033	A_	247.82	0	0.03669
		202356_s_at	-0.146	0.185736957	_B
		202355_s_at	-0.207	0.136227242	_B
47	KIF5C	203129_s_at	0.975	0.004181205		245.072	0	0.00515
		203130_s_at	-0.373	0.060664248
48	DCTD	201571_s_at	0.18	0.649941082	A_	235.987	0.12816	0.30839
		201572_x_at	-0.156	0.125819719	_B
		210137_s_at	-0.166	0.138196682	_B
49	RAB14	211503_s_at	0.243	0.132708226		231.676	0	0.02081
		200927_s_at	-0.186	0.071172931
50	LOC153222	225957_at	0.283	0.277493174	A_	228.816	0	0.1189
		225956_at	-0.153	0.221234124	_B
		238476_at	-0.198	0.134037237	_B
51	SLMAP	224149_x_at	0.198	0.312297781	A_	226.15	0.00002	0.16557
		225243_s_at	-0.179	0.117871521	_B
		222924_at	-0.223	0.298498654	_B
52	AASDH	235435_at	0.565	0.120287175		220.213	0	0.0285
		228041_at	-0.204	0.102038432
53	ZBTB43	204180_s_at	0.35	0.177948296	A_	218.087	0	0.09023
		204182_s_at	0.07	0.80126954	A_
		204181_s_at	-0.214	0.090047155	_B
54	MBD5	220195_at	0.271	0.150271609		216.979	0	0.02274
		227839_at	-0.289	0.07853719
55	C4orf29	219980_at	0.252	0.148994185		215.838	0	0.03337
		236240_at	-0.172	0.070349355
56	COX15	223281_s_at	0.291	0.177164598		206.373	0	0.02794
		235204_at	-0.321	0.072138659
57	TncRNA	234989_at	1.285	0.003318579	A_	204.716	0	0.0012
		227062_at	1.216	0.020507923	A_
		214657_s_at	-0.181	0.233404526	_B
		224565_at	-0.19	0.173609671	_B
		224566_at	-0.314	0.143475279	_B
58	TRIO	209013_x_at	0.26	0.227214181	A_	195.341	0	0.18445
		208178_x_at	0.217	0.281156123	A_
		231403_at	-0.048	0.904880399	_B
		209011_at	-0.092	0.574674706	_B
		209012_at	-0.265	0.062790313	_B
59	BRD8	242265_at	0.279	0.05892142		188.273	0	0.01557
		202227_s_at	-0.206	0.128414837
60	KIAA0974	238859_at	0.411	0.024342037		187.584	0	0.00759
		213463_s_at	-0.258	0.122292743
61	ITSN2	209898_x_at	0.185	0.042259722		186.627	0	0.00123
		209907_s_at	-0.281	0.012683013
62	CUGBP1	204113_at	0.181	0.342839553	A_	186.403	0.00442	0.22467
		221743_at	-0.016	0.72522052	_B
		209489_at	-0.048	0.544840361	_B
		221742_at	-0.153	0.022517142	_B
63	WDR22	227251_at	0.161	0.212110748	A_	186.328	0.00024	0.15676
		224703_at	-0.096	0.219037277	_B
		224696_s_at	-0.106	0.160447059	_B
		224697_at	-0.13	0.159161183	_B
64	WDR5	223308_s_at	0.259	0.054769081		185.444	0	0.01337
		225170_at	-0.193	0.118560166
65	TBC1D20	226664_at	0.191	0.154522973		184.702	0	0.02536
		226409_at	-0.164	0.084064258
66	TMEM132A	218834_s_at	0.652	0.034660751		181.584	0	0.00983
		232419_at	-0.168	0.091361661
67	ASAHL	227135_at	0.195	0.455484333	A_	177.787	0.00643	0.46162
		214765_s_at	-0.1	0.703737237	_B
		215178_x_at	-0.144	0.055969687	_B
68	SFRS15	243759_at	0.524	0.037150501	A_	175.717	0	0.06537
		222311_s_at	0.289	0.205861858	A_
		222310_at	0.133	0.774962869	A_
		226082_s_at	-0.219	0.106967268	_B
69	MYO5B	225299_at	0.235	0.706827891		170.596	0.14254	0.40854
		225301_s_at	-0.166	0.087873948
70	UBE2D3	240383_at	0.379	0.295523056	A_	170.441	0	0.1478
		200668_s_at	-0.071	0.248910346	_B
		200667_at	-0.155	0.107421411	_B
71	LZIC	226087_at	0.218	0.308800714		169.609	0.00003	0.07651
		226081_at	-0.188	0.117673033
72	AK2	205996_s_at	0.328	0.180534524	A_	167.264	0	0.05787
		212174_at	0.211	0.373665233	A_
		212173_at	0.133	0.693847222	A_
		212175_s_at	0.009	0.965861491	A_
		208967_s_at	-0.326	0.020468311	_B
73	ZNF606	229707_at	0.217	0.964582118		165.672	0.97104	0.18006
		219635_at	-0.191	0.11376414
74	QKI	241938_at	0.169	0.390519482	A_	158.762	0.00385	0.63199
		214543_x_at	-0.054	0.645995697	_B
		212636_at	-0.091	0.436874884	_B
		212265_at	-0.095	0.348274899	_B
		212262_at	-0.116	0.32383495	_B
		212263_at	-0.214	0.197677701	_B
75	TTC3	208661_s_at	0.305	0.18699161	A_	153.727	0	0.30806
		208663_s_at	0.176	0.476671992	A_
		208664_s_at	-0.047	0.73822473	_B
		208662_s_at	-0.106	0.597713106	_B
		210645_s_at	-0.302	0.048065691	_B
		208073_x_at	-0.35	0.032032425	_B
76	MUM1	229033_s_at	0.32	0.189435122	A_	151.633	0	0.02658
		221290_s_at	-0.181	0.181952048	_B
		223347_at	-0.402	0.026007454	_B
77	CCDC50	228693_at	0.576	0.040361507	A_	146.221	0	0.13347
		225331_at	0.103	0.842553179	_B
		236831_at	0.047	0.773249894	_B
		235051_at	-0.022	0.751117589	_B
		226713_at	-0.247	0.152560338	_B
78	SON	201085_s_at	0.209	0.290777373	A_	143.989	0.00015	0.30657
		201086_x_at	-0.091	0.38752054	_B
		214988_s_at	-0.11	0.235959665	_B
		226465_s_at	-0.136	0.224450209	_B
		213538_at	-0.14	0.380260888	_B
79	PQLC3	216458_at	0.13	0.085263745		139.028	0.01552	0.18233
		225579_at	-0.182	0.455793712
80	N-PAC	222115_x_at	0.306	0.027466105	A_	134.296	0	0.00006
		222652_s_at	-0.308	0.029249853	_B
		218506_x_at	-0.54	0.00018294	_B
81	FAM110B	228790_at	0.241	0.901655493		130.868	0.75606	0.42106
		221959_at	-0.213	0.181200589
82	SFRS2IP	235579_at	0.153	0.099093453	A_	128.28	0	0.59259
		209376_x_at	0.124	0.592143085	A_
		213850_s_at	0.07	0.695061959	A_
		206989_s_at	0	0.982026692	A_
		225336_at	-0.161	0.093626125	_B
83	JMJD1C	224933_s_at	0.32	0.287459201	A_	127.325	0	0.05766
		221763_at	-0.167	0.162658192	_B
		228793_at	-0.414	0.049555095	_B
84	LOC400960	235482_at	0.315	0.320496461		125.83	0	0.05164
		227969_at	-0.4	0.078583
85	ZUBR1	232907_at	0.127	0.097342019		121.75	0	0.0077
		211950_at	-0.352	0.029915298
86	DSCR3	217309_s_at	0.271	0.078929502		121.484	0	0.02775
		203635_at	-0.172	0.184149316
87	TRAF3	208315_x_at	0.143	0.151260766		120.628	0	0.01539
		221571_at	-0.275	0.053016216
88	FBXO9	212991_at	0.477	0.434318137	A_	119.727	0	0.38508
		238472_at	0.476	0.394402358	A_
		210638_s_at	-0.061	0.506882365	_B
		212987_at	-0.198	0.175339057	_B
89	KCTD12	212188_at	0.238	0.743846243		118.634	0.17405	0.24104
		212192_at	-0.202	0.193370508
90	TAF15	227891_s_at	0.518	0.044969037		118.605	0	0.0183
		202840_at	-0.194	0.227988449
91	LSM14A	212131_at	0.346	0.018491755	A_	117.534	0	0.00613
		222099_s_at	0.226	0.028771362	A_
		212132_at	-0.191	0.116716815	_B
92	AAK1	205435_s_at	0.162	0.130713908	A_	116.339	0.0011	0.28867
		225522_at	-0.041	0.677773956	_B
		205434_s_at	-0.188	0.356721404	_B
93	PBRM1	220355_s_at	0.258	0.153348499	A_	116.244	0	0.0278
		223238_s_at	-0.007	0.79663287	_B
		224152_s_at	-0.267	0.015431905	_B
94	N4BP1	32069_at	0.188	0.15652719	A_	114.568	0	0.00767
		204601_at	0.18	0.287776437	A_
		48612_at	-0.095	0.352583909	A_
		221867_at	-0.63	0.01681793	_B
95	EWSR1	229966_at	0.353	0.011157113	A_	113.199	0	0.00566
		209214_s_at	-0.079	0.566655484	_B
		210011_s_at	-0.189	0.098158604	_B
96	DHFRL1	241727_x_at	0.252	0.181758671		113.144	0	0.06648
		235675_at	-0.184	0.205494638
97	CCDC93	219774_at	0.158	0.358490119	A_	108.674	0.00564	0.23971
		209689_at	-0.117	0.259270492	_B
		209688_s_at	-0.168	0.263792206	_B
98	OSBPL10	216755_at	0.155	0.205916866		108.581	0	0.02428
		219073_s_at	-0.434	0.060957121
99	SLC25A37	222528_s_at	0.44	0.345965725	A_	108.265	0	0.03545
		222529_at	0.222	0.439306218	A_
		218136_s_at	-0.217	0.148376638	_B
		226179_at	-0.446	0.019550308	_B
		221920_s_at	-0.515	0.045026376	_B
100	IDS	217432_s_at	0.197	0.219476922	A_	106.224	0	0.25277
		202439_s_at	0.176	0.519074374	A_
		212221_x_at	-0.043	0.499706984	_B
		212223_at	-0.231	0.182601662	_B
101	CAPRIN1	243370_at	0.349	0.530520171	A_	105.163	0	0.5928
		226990_at	0.312	0.358365787	A_
		200722_s_at	-0.076	0.744735525	_B
		226285_at	-0.136	0.668935711	_B
		200723_s_at	-0.239	0.214299251	_B
102	CNOT8	202162_s_at	0.121	0.723150787	A_	102.73	0.54669	0.42437
		202163_s_at	-0.112	0.232668029	_B
		202164_s_at	-0.118	0.202042002	_B
103	LAMA5	229570_at	0.721	0.058429774		102.428	0	0.03467
		210150_s_at	-0.181	0.274589205
104	SF3B1	214305_s_at	0.701	0.043447743	A_	101.348	0	0.02292
		201070_x_at	0.688	0.066407692	A_
		201071_x_at	-0.067	0.414011326	_B
		211185_s_at	-0.1	0.154970221	_B
105	PTPRF	215066_at	0.324	0.112984807	A_	100.583	0	0.01169
		200635_s_at	-0.205	0.122948725	_B
		200637_s_at	-0.414	0.059082022	_B
		200636_s_at	-0.494	0.002236828	_B
106	RAB12	239891_x_at	0.185	0.226022616		98.453	0.00201	0.16419
		236019_at	-0.206	0.402554774
107	SIPA1L1	202254_at	0.395	0.77475812		98.064	0.13835	0.40335
		202255_s_at	-0.134	0.1487799
108	BAG5	202984_s_at	0.562	0.091619235	A_	96.137	0	0.07899
		230427_s_at	0.048	0.900974805	_B
		202985_s_at	-0.119	0.145534716	_B
109	TNFSF10	202687_s_at	0.125	0.133970704	A_	95.649	0	0.99752
		202688_at	-0.204	0.067123752	_B
		214329_x_at	-0.207	0.069064195	_B
110	CD47	227259_at	0.256	0.259962537	A_	92.708	0	0.27432
		213055_at	0.076	0.580722521	A_
		226016_at	0.073	0.997384795	A_
		213857_s_at	-0.247	0.419272013	_B
		211075_s_at	-0.409	0.140321338	_B
111	SCARB2	201646_at	0.255	0.237528338	A_	92.528	0.00001	0.32716
		201647_s_at	0.067	0.712427672	A_
		215754_at	-0.063	0.711059096	_B
		224983_at	-0.139	0.129538581	_B
112	TRPS1	224218_s_at	0.479	0.43478523	A_	87.853	0.00001	0.47886
		222651_s_at	0.12	0.848855201	_B
		234351_x_at	-0.064	0.373429015	_B
		218502_s_at	-0.159	0.19232663	_B
113	TMCO3	220240_s_at	0.239	0.920744942		86.048	0.88756	0.33854
		226050_at	-0.129	0.163178571
114	KIAA1147	223161_at	0.274	0.199987172		85.875	0	0.00467
		223162_s_at	-0.434	0.00397049
115	TMED8	242617_at	0.218	0.341534386		85.773	0.00121	0.12478
		225343_at	-0.146	0.207608066
116	RPUSD4	236109_at	0.201	0.218265646		83.358	0	0.01517
		225398_at	-0.295	0.016566346
117	ACTR8	218658_s_at	0.138	0.901893651		82.434	0.90221	0.43598
		222707_s_at	-0.138	0.186292173
118	MGC2752	222694_at	0.187	0.178803499	A_	81.77	0.00014	0.21572
		230528_s_at	-0.026	0.648346761	_B
		218624_s_at	-0.148	0.184374243	_B
119	FAM20B	202915_s_at	0.152	0.21856561		81.721	0.03253	0.15882
		202916_s_at	-0.173	0.493673329
120	CHD4	201182_s_at	0.162	0.225725967	A_	78.787	0.00124	0.24446
		201183_s_at	-0.098	0.516791651	_B
		201184_s_at	-0.139	0.204867839	_B
121	WIBG	242304_at	0.64	0.069306417		77.564	0	0.03926
		224465_s_at	-0.175	0.337286243
122	C6orf130	238860_at	0.206	0.335812751		77.491	0	0.08543
		213322_at	-0.303	0.112794927
123	PPP3CB	209817_at	0.136	0.770847073		77.212	0.62137	0.2443
		202432_at	-0.12	0.171239513
124	YIPF6	212342_at	0.171	0.259440613	A_	75.848	0.00001	0.22814
		212340_at	0.148	0.50459137	A_
		212341_at	0.022	0.943054639	A_
		212343_at	-0.224	0.142067883	_B
125	NEK1	213328_at	0.191	0.329274269		75.367	0	0.04978
		213331_s_at	-0.295	0.074222623
126	ITPR1	240052_at	0.469	0.483448364	A_	73.238	0	0.31866
		203710_at	-0.503	0.088070887	_B
		216944_s_at	-0.571	0.154367614	_B
		211323_s_at	-0.651	0.285240292	_B
127	ARMC7	229906_at	0.373	0.060243892		73.119	0	0.02613
		219096_at	-0.117	0.239866859
128	COMMD6	240030_at	0.129	0.218445482		72.6	0.00285	0.07531
		225312_at	-0.148	0.174741763
129	COPS7B	225696_at	0.222	0.182128029		72.279	0.00017	0.06906
		219997_s_at	-0.124	0.219834279
130	YLPM1	214713_at	0.254	0.079657795	A_	70.915	0	0.0001
		212787_at	-0.489	0.000175508	_B
		214659_x_at	-0.497	0.002433252	_B
131	PRRX1	205991_s_at	0.503	0.477266517		70.064	0.0004	0.22969
		226695_at	-0.183	0.315317279
132	PDGFRA	215305_at	0.131	0.242363472		69.831	0.00015	0.10559
		203131_at	-0.223	0.170634557
133	TMF1	242243_at	0.341	0.123124542	A_	69.447	0	0.16224
		215855_s_at	0.306	0.084201076	A_
		213024_at	0.239	0.410230877	A_
		227685_at	-0.094	0.39665809	_B
		235566_at	-0.144	0.24297335	_B
134	MOBKL2C	243052_at	0.13	0.05428984		69.436	0	0.00007
		227066_at	-0.428	0.000675566
135	RABGAP1L	213982_s_at	0.249	0.737445029		69.376	0.18766	0.82018
		203020_at	-0.178	0.289492217
136	TRIM26	232975_at	0.453	0.034217785		68.879	0	0.01472
		202702_at	-0.12	0.237930738
137	SEC22B	209207_s_at	0.166	0.508011553		68.843	0.0471	0.23075
		209206_at	-0.158	0.267483073
138	SDHC	238056_at	0.232	0.219632219	A_	68.709	0	0.0137
		215088_s_at	-0.3	0.010778334	_B
		210131_x_at	-0.306	0.025327779	_B
139	HSPA5	230031_at	0.153	0.797070333		67.633	0.62114	0.41171
		211936_at	-0.136	0.228934732
140	NF2	217150_s_at	0.261	0.17837068		67.485	0.00006	0.07646
		218915_at	-0.13	0.25286201
141	CD9	233317_at	0.187	0.83613847		67.153	0.62795	0.41339
		201005_at	-0.167	0.278138339
142	ZNF182	244024_at	0.165	0.294927765		65.009	0.02141	0.21793
		235810_at	-0.189	0.479824924
143	PCF11	227622_at	0.294	0.839410506		64.235	0.49257	0.4766
		203378_at	-0.152	0.266849868
144	SEC22C	235120_at	0.116	0.196082206	A_	63.93	0.06198	0.25218
		239056_at	0.072	0.462832162	A_
		225460_at	-0.114	0.34513775	_B
145	GNA12	221737_at	0.157	0.134111382		63.521	0.00182	0.06744
		224681_at	-0.137	0.268117358
146	C5orf14	220495_s_at	0.285	0.09002504		62.642	0	0.03497
		227873_at	-0.096	0.217104957
147	MED4	222438_at	0.237	0.343443742		62.365	0.00226	0.13842
		217843_s_at	-0.123	0.245143047
148	USP48	229812_at	0.327	0.187920823	A_	61.958	0	0.00723
		220078_at	0.011	0.902018531	A_
		225925_s_at	-0.194	0.11435881	_B
		220079_s_at	-0.411	0.002550479	_B
149	SIVA1	203489_at	0.196	0.419818882	A_	61.128	0	0.04707
		210792_x_at	0.158	0.394743129	A_
		222030_at	-0.337	0.026267	_B
150	ANKRD25	221068_at	0.124	0.169605937		60.426	0	0.00209
		218418_s_at	-0.506	0.006995177
151	NNT	238530_at	0.311	0.155707407	A_	60.285	0	0.1987
		202783_at	-0.136	0.310980168	_B
		202784_s_at	-0.171	0.567621871	_B
152	TBC1D16	228488_at	0.177	0.700308018		59.489	0.23925	0.31918
		222116_s_at	-0.175	0.321541285
153	ZNF473	213130_at	0.121	0.237742038		58.872	0.22154	0.33217
		213124_at	-0.173	0.635358858
154	ZFAND3	222493_s_at	0.131	0.277850329		57.902	0.004	0.06563
		218020_s_at	-0.147	0.133010771
155	ATG16L2	229389_at	0.219	0.416596889		57.255	0.00018	0.12379
		225883_at	-0.267	0.18486144
156	KIAA1967	225193_at	0.544	0.283841776		56.514	0.00001	0.1421
		225187_at	-0.129	0.310718308
157	ARHGDIA	201167_x_at	0.162	0.338146535		56.047	0.00245	0.10287
		211716_x_at	-0.17	0.188534341
158	AHI1	220841_s_at	0.415	0.365905407	A_	55.865	0.00007	0.36835
		221569_at	-0.13	0.461293016	_B
		244699_at	-0.151	0.372093731	_B
159	CGN	223232_s_at	0.266	0.684999179		55.747	0.15001	0.27348
		223233_s_at	-0.112	0.233909159
160	TFDP2	203588_s_at	0.546	0.311668887	A_	54.785	0	0.26638
		203589_s_at	0.4	0.268062834	A_
		226157_at	-0.151	0.288522018	_B
161	RPL37	224767_at	0.724	0.068696619	A_	53.438	0	0.13143
		224763_at	0.113	0.701715003	_B
		200092_s_at	-0.066	0.160645733	_B
162	RNPC3	226975_at	0.32	0.161981158		53.251	0.00004	0.09179
		229903_x_at	-0.15	0.355151592
163	PTBP1	212016_s_at	0.108	0.34613324	A_	52.984	0.07796	0.52626
		216306_x_at	-0.051	0.573622134	_B
		212015_x_at	-0.057	0.542442748	_B
		211271_x_at	-0.057	0.633018611	_B
		211270_x_at	-0.08	0.341482554	_B
		202189_x_at	-0.116	0.196584563	_B
164	RANBP2	201711_x_at	0.38	0.214971719	A_	52.432	0	0.19985
		201712_s_at	-0.02	0.840066039	_B
		226922_at	-0.078	0.47922764	_B
		201713_s_at	-0.158	0.298362164	_B
165	GRSF1	215030_at	0.167	0.737807527	A_	51.931	0.48897	0.61515
		201501_s_at	0.03	0.869275811	A_
		201520_s_at	-0.107	0.169776961	_B
166	CLCN3	201732_s_at	0.361	0.048309729	A_	51.882	0	0.03899
		201735_s_at	-0.081	0.378472693	_B
		201734_at	-0.094	0.326712464	_B
167	REV3L	208070_s_at	0.201	0.549721705		51.215	0.06395	0.24657
		238736_at	-0.136	0.305193298
168	WDR26	224905_at	0.116	0.227099792	A_	50.192	0.00002	0.14755
		218107_at	0.001	0.919680613	A_
		224897_at	-0.246	0.107645471	_B
169	PCMTD1	235507_at	0.265	0.296118676		49.704	0.00114	0.1156
		238114_at	-0.093	0.242775852
170	AGXT2L2	226783_at	0.212	0.360754741	A_	49.476	0.00001	0.09005
		232488_at	-0.123	0.243535623	_B
		226519_s_at	-0.263	0.042715548	_B
171	SFRS8	202773_s_at	0.261	0.198415853		49.416	0.00033	0.0876
		202774_s_at	-0.096	0.260031774
172	BRAP	213473_at	0.216	0.487641242		48.733	0.03843	0.27803
		209923_s_at	-0.104	0.256445373
173	ROCK2	211504_x_at	0.278	0.011959209		48.296	0.00002	0.01736
		202762_at	-0.138	0.240947741
174	RAPGEF2	238176_at	0.161	0.26814345	A_	47.139	0.00637	0.33125
		203097_s_at	-0.058	0.455538447	_B
		203096_s_at	-0.189	0.378663454	_B
175	ZFAND6	239757_at	0.533	0.225202311	A_	46.24	0	0.24307
		222186_at	0.017	0.74659391	_B
		221613_s_at	-0.11	0.247313528	_B
176	SMAD2	226563_at	0.149	0.550968224	A_	45.991	0.0025	0.51092
		235598_at	0.14	0.230524022	A_
		203076_s_at	-0.095	0.413310934	_B
		203077_s_at	-0.118	0.568319066	_B
		203075_at	-0.132	0.286987713	_B
177	SETX	201965_s_at	0.123	0.545091343		45.398	0.25653	0.23684
		201964_at	-0.109	0.274238096
178	RP5-1022P6.2	230492_s_at	0.175	0.330762448	A_	45.299	0.00048	0.34755
		224826_at	-0.038	0.910257482	A_
		224835_at	-0.279	0.292403635	_B
179	GLE1L	206920_s_at	0.122	0.509706767		45.164	0.20927	0.23207
		225371_at	-0.112	0.283305649
180	SART3	209127_s_at	0.336	0.096415074	A_	44.184	0	0.05737
		200069_at	-0.003	0.75888451	_B
		209128_s_at	-0.087	0.208029865	_B
181	NDUFB1	243630_at	0.439	0.004260253		43.977	0	0.00315
		206790_s_at	-0.116	0.198104817
182	WDR33	223146_at	0.268	0.022763313	A_	43.411	0	0.19474
		222763_s_at	0.034	0.575111429	_B
		223147_s_at	-0.174	0.368749807	_B
		229141_at	-0.18	0.410700267	_B
183	DLG3	207732_s_at	0.35	0.091067555	A_	43.234	0	0.15902
		212729_at	0.159	0.302262468	A_
		212727_at	0.032	0.840644008	_B
		212728_at	-0.144	0.263644701	_B
184	RAB5C	201156_s_at	0.167	0.375886071		43.185	0.02757	0.21233
		201140_s_at	-0.154	0.382484821
185	LRCH3	214739_at	0.131	0.372810349		41.784	0.00118	0.04347
		235347_at	-0.204	0.052975902
186	ARHGEF15	217348_x_at	0.113	0.10230988		41.729	0	0.00005
		205507_at	-0.458	0.00030607
187	HSPA4	208814_at	0.563	0.209681412	A_	41.279	0	0.26017
		211016_x_at	0.233	0.500680868	A_
		208815_x_at	-0.099	0.393284991	_B
		211015_s_at	-0.114	0.348000423	_B
188	SETD5	222575_at	0.072	0.231400685		40.528	0.00389	0.03353
		221806_s_at	-0.176	0.080636851
189	TMEM41A	225991_at	0.103	0.748984707		39.896	0.71412	0.3315
		235037_at	-0.096	0.271470517
190	TMEM50B	222907_x_at	0.195	0.660459236		39.361	0.2559	0.31904
		225182_at	-0.111	0.31394731
191	U2AF2	218382_s_at	0.1	0.296940547		39.099	0.09697	0.1727
		218381_s_at	-0.137	0.374129571
192	TES	202719_s_at	0.096	0.939179053		38.487	0.98256	0.36222
		202720_at	-0.088	0.255580762
193	GTPBP1	205276_s_at	0.068	0.244429598		38.259	0.00106	0.03726
		219357_at	-0.213	0.082604712
194	ZSWIM7	229119_s_at	0.189	0.503386046		37.203	0	0.02722
		228719_at	-0.627	0.026135165
195	ARL1	201659_s_at	0.243	0.507060251	A_	36.998	0.00002	0.15219
		201657_at	0.177	0.65606855	A_
		201658_at	-0.257	0.043149815	_B
196	FLRT3	219250_s_at	0.321	0.687898134		36.341	0.08915	0.75513
		222853_at	-0.218	0.49515646
197	LMLN	238037_at	0.217	0.248387557	A_	35.818	0.00191	0.23688
		229611_at	0.057	0.834487093	A_
		244881_at	-0.121	0.281153093	_B
198	FBXO3	238686_at	0.098	0.271327599	A_	34.845	0	0.13903
		229955_at	-0.164	0.618676461	_B
		218432_at	-0.333	0.091836084	_B
199	DAAM1	244062_at	0.151	0.41814981	A_	34.687	0.05483	0.42712
		216060_s_at	-0.087	0.426832985	_B
		232552_at	-0.165	0.452123744	_B
200	PRPF6	208879_x_at	1.168	0.238474131		34.405	0	0.14489
		208880_s_at	-0.075	0.395151196
201	CENTD1	213618_at	0.621	0.067427091		34.383	0	0.0353
		214102_at	-0.034	0.289748736
202	XPO7	208459_s_at	0.208	0.398334429		33.884	0.03348	0.19555
		212166_at	-0.094	0.327478665
203	LOC283663	230245_s_at	0.186	0.816876537		33.214	0.67317	0.93254
		230648_at	-0.11	0.346210735
204	AKAP8	203847_s_at	0.108	0.369540471		32.925	0.02462	0.07596
		203848_at	-0.15	0.109633477
205	SFPQ	201585_s_at	0.198	0.254951253	A_	32.416	0	0.01038
		201586_s_at	0.028	0.802003206	A_
		221768_at	-0.342	0.074382396	_B
		214016_s_at	-0.444	0.008147996	_B
206	PRPF38B	230270_at	0.376	0.067331413		32.309	0.00002	0.04253
		218040_at	-0.093	0.40797438
207	IGF1R	203628_at	0.206	0.461589521	A_	31.991	0.00655	0.82823
		203627_at	0.167	0.433359715	A_
		243358_at	-0.058	0.806153242	_B
		225330_at	-0.095	0.181279481	_B
208	TCF25	213311_s_at	0.221	0.136081274		31.97	0.00441	0.09153
		221495_s_at	-0.11	0.396505706
209	DNAJC16	217358_at	0.068	0.214835539	A_	31.847	0	0.10716
		212908_at	-0.237	0.180466077	_B
		212911_at	-0.314	0.058426718	_B
210	RHBDD1	233164_x_at	0.111	0.299834478	A_	31.671	0.00007	0.21774
		226948_at	-0.244	0.212830958	_B
		226945_at	-0.256	0.195652081	_B
211	CUEDC1	219468_s_at	0.196	0.972070775		31.398	0.98738	0.59939
		227667_at	-0.145	0.422006471
212	RIOK3	202129_s_at	0.226	0.334809067	A_	31.228	0.00168	0.48698
		215588_x_at	0.149	0.423894897	A_
		202131_s_at	0.044	0.776500585	A_
		202130_at	-0.11	0.218238619	_B
213	LENG4	211037_s_at	0.255	0.385642532		31.174	0.01332	0.17151
		209179_s_at	-0.071	0.291484533
214	RAB4B	237257_at	0.085	0.315265824		30.927	0.1373	0.12133
		219807_x_at	-0.108	0.240457622
215	C20orf54	233451_at	0.081	0.330130471		30.571	0.00007	0.01635
		228236_at	-0.322	0.030647445
216	ZNF24	203247_s_at	0.167	0.496981523		30.519	0.14916	0.25171
		203248_at	-0.097	0.349479802
217	DERL3	229721_x_at	1.23	0.154190051		30.046	0	0.10392
		228897_at	-0.053	0.43801527
218	KCNQ1	204487_s_at	0.1	0.954625578		28.663	0.98896	0.75419
		211217_s_at	-0.096	0.347505217
219	PKN2	212629_s_at	0.35	0.232928769		28.541	0.00087	0.15114
		212628_at	-0.097	0.417345694
220	CPSF6	202470_s_at	0.26	0.103163331		27.714	0.0012	0.05726
		202469_s_at	-0.067	0.337020906
221	MESP1	229195_at	0.052	0.362795887		27.538	0	0.01597
		224476_s_at	-0.594	0.024269739
222	RPL28	213223_at	0.945	0.105156703		27.524	0	0.07554
		200003_s_at	-0.043	0.444989577
223	GGA1	217560_at	0.114	0.218833853	A_	27.476	0.03931	0.54288
		45572_s_at	-0.031	0.802572801	_B
		50277_at	-0.041	0.720538523	_B
		218114_at	-0.101	0.210164825	_B
224	USP33	214843_s_at	0.113	0.453143097		26.859	0.00425	0.09435
		212513_s_at	-0.241	0.074445392
225	KIAA0232	232366_at	0.108	0.436744107		26.808	0.0084	0.1493
		212441_at	-0.224	0.136503188
226	SPIN1	217813_s_at	0.187	0.451540687		26.544	0.00183	0.08394
		222431_at	-0.296	0.011070011
227	ZNF508	203321_s_at	0.209	0.207609586		25.939	0.01634	0.11682
		203322_at	-0.074	0.348907793
228	LOC401320	233732_at	0.234	0.097522688	A_	25.467	0.00048	0.41769
		239313_at	0.011	0.84549787	_B
		238540_at	-0.146	0.391424913	_B
229	GAPVD1	214869_x_at	0.201	0.314093644	A_	25.437	0.00307	0.24701
		212804_s_at	0.198	0.333525277	A_
		212802_s_at	-0.09	0.267265041	_B
230	SURF4	222979_s_at	0.561	0.036108726	A_	25	0	0.02713
		222977_at	0.324	0.022137777	A_
		222978_at	-0.092	0.27523537	_B
231	C20orf67	89948_at	0.342	0.001111992		24.928	0.00074	0.00741
		221762_s_at	-0.142	0.284421532
232	RC74	237286_at	0.099	0.391924269		24.193	0.00002	0.00594
		203941_at	-0.488	0.00929791
233	STAT5B	212550_at	0.117	0.297117867		24.145	0.16862	0.20408
		212549_at	-0.104	0.424558009
234	MXRA7	212509_s_at	0.171	0.539252626		24.083	0.0766	0.34811
		227326_at	-0.207	0.478101437
235	LARP2	226750_at	0.604	0.10522877		23.783	0.00001	0.08503
		231824_at	-0.085	0.519460816
236	HPS1	210112_at	0.119	0.390960671		23.507	0.00159	0.01704
		203308_x_at	-0.31	0.011775354
237	TIMP3	201148_s_at	0.157	0.616126312		23.436	0.00004	0.14445
		201149_s_at	-0.717	0.157332572
238	IGHG1	211633_x_at	2.185	0.044323553		22.998	0	0.05156
		217039_x_at	0.018	0.716563226
239	GSK3A	202210_x_at	0.079	0.371909931		22.511	0.28612	0.20154
		632_at	-0.105	0.364922029
240	FBXO28	202272_s_at	0.139	0.532881828		22.487	0.01273	0.13913
		202271_at	-0.237	0.100434886
241	FNBP1	213940_s_at	0.223	0.17933251		22.192	0.01729	0.15396
		230389_at	-0.083	0.420070679
242	URG4	244046_at	0.133	0.516913577		22.175	0.03321	0.14207
		218601_at	-0.184	0.071176588
243	MTMR9	233101_at	0.094	0.456163715		21.908	0.01173	0.08177
		213278_at	-0.233	0.104903921
244	ZC3H13	227536_at	0.095	0.810870455		21.562	0.8772	0.36254
		212402_at	-0.07	0.340790117
245	STS	203767_s_at	0.511	0.40306042		21.533	0.0048	0.29776
		203769_s_at	-0.125	0.533942933
246	WTAP	229630_s_at	0.122	0.364844982	A_	21.256	0.00809	0.44716
		210285_x_at	0.02	0.729113975	A_
		203137_at	-0.19	0.209027954	_B
247	RSBN1	222789_at	0.325	0.066479013	A_	21.223	0	0.26304
		222791_at	0.309	0.248147226	A_
		222790_s_at	0.179	0.63375993	A_
		213694_at	-0.035	0.651103068	_B
		222788_s_at	-0.15	0.332795687	_B
248	EIF2C1	222576_s_at	0.139	0.535596575		20.714	0.05451	0.15876
		218287_s_at	-0.173	0.12238492
249	ASXL2	240072_at	0.53	0.013687761		20.644	0.00001	0.0086
		218659_at	-0.07	0.420333659
250	KIAA0984	213913_s_at	0.071	0.356011352		20.602	0.78865	0.64493
		213912_at	-0.123	0.781268459
251	TEK	217711_at	0.061	0.392511744		20.315	0	0.00129
		206702_at	-0.771	0.002692811
252	GNS	203676_at	0.187	0.3749066	A_	20.287	0.02665	0.41128
		212334_at	-0.101	0.504681225	_B
		212335_at	-0.212	0.59750695	_B
253	HNRPM	214918_at	0.112	0.476090934		20.287	0.02545	0.05822
		200072_s_at	-0.207	0.036462499
254	STRBP	223246_s_at	0.353	0.1640148	A_	20.224	0.00003	0.29612
		233252_s_at	0.202	0.298390068	A_
		223245_at	0.187	0.392465852	A_
		229513_at	-0.159	0.377230983	_B
255	RNF130	236292_at	0.411	0.037337141		20.185	0.00005	0.0419
		217865_at	-0.054	0.418961776
256	ALS2CL	222333_at	0.084	0.424096317		20.052	0.1471	0.12225
		229887_at	-0.125	0.164581839
257	SECISBP2	224250_s_at	0.143	0.550643464		19.863	0.05732	0.14159
		218265_at	-0.175	0.106222097
258	TRIP6	214262_at	0.053	0.310716603		19.862	0.20796	0.31342
		209129_at	-0.164	0.448677908
259	KIAA1429	238818_at	1.028	0.384646012		19.562	0.00052	0.2997
		223110_at	-0.115	0.577026657
260	GNAO1	204763_s_at	0.163	0.071162907		19.369	0.06696	0.08
		231951_at	-0.099	0.479590973
261	MKLN1	235067_at	0.158	0.71838559		19.231	0.60827	0.3635
		204423_at	-0.062	0.345809813
262	IKBKE	214398_s_at	0.264	0.076526514		19.229	0.00816	0.06567
		204549_at	-0.086	0.479192793
263	MREG	232682_at	0.098	0.476270555		19.172	0.07959	0.24912
		219648_at	-0.194	0.332921449
264	MED28	214831_at	0.233	0.175807095	A_	19.131	0	0.03584
		218438_s_at	-0.243	0.124923393	_B
		224416_s_at	-0.261	0.264090321	_B
		222636_at	-0.345	0.03283356	_B
		222635_s_at	-0.418	0.002020258	_B
		228992_at	-0.447	0.00583083	_B
265	RBCK1	221827_at	0.309	0.283291573		18.663	0.00927	0.20112
		207713_s_at	-0.079	0.468070544
266	SMARCE1	211989_at	0.162	0.423429178	A_	18.161	0.05746	0.4669
		211988_at	0.071	0.990934069	A_
		229511_at	-0.148	0.413197557	_B
267	C1orf25	233750_s_at	0.198	0.497808485	A_	17.782	0.0047	0.3865
		223404_s_at	-0.031	0.82141995	_B
		220992_s_at	-0.222	0.212459734	_B
268	CBS	212816_s_at	1.996	0.000686067		17.75	0	0.00107
		240517_at	0.063	0.560578506
269	C16orf44	238523_at	0.116	0.422802854		17.651	0.31336	0.28476
		219453_at	-0.098	0.478211178
270	ZXDC	218639_s_at	0.205	0.249103981		17.51	0.05388	0.16053
		225964_at	-0.069	0.428140676
271	WDFY3	238660_at	0.288	0.037619186	A_	17.488	0	0.15806
		212602_at	0.128	0.693219511	A_
		212598_at	0.073	0.591046895	_B
		212606_at	-0.103	0.236481166	_B
272	CACNA1I	208299_at	0.082	0.448433982		17.4	0.22044	0.16099
		211830_s_at	-0.114	0.185695824
273	GSTCD	220063_at	0.042	0.430337529		17.304	0.0002	0.08915
		235387_at	-0.399	0.112079073
274	PDCD5	219275_at	0.227	0.163673302		17.294	0.04324	0.1721
		227751_at	-0.166	0.613219534
275	MAPKAPK3	202787_s_at	0.077	0.439275295		17.212	0.17066	0.21903
		202788_at	-0.156	0.340056502
276	KIAA0562	204074_s_at	0.093	0.51214934		17.129	0.02323	0.05492
		204075_s_at	-0.236	0.059499181
277	RAB3IP	238526_at	0.195	0.433699765	A_	17.121	0.00012	0.40537
		223471_at	0.145	0.97953588	A_
		231399_at	-0.195	0.305155741	_B
		238853_at	-0.29	0.17119174	_B
278	MOBKL2A	235163_at	0.045	0.393688727		17.039	0.00237	0.03851
		225530_at	-0.286	0.059357672
279	LRBA	214109_at	0.161	0.608009134		16.831	0.4102	0.33813
		212692_s_at	-0.065	0.393696526
280	SKP1A	200719_at	0.17	0.391614364		16.776	0.17081	0.25473
		200718_s_at	-0.064	0.402394692
281	APOBEC3G	204205_at	1.341	0.022183446		16.438	0	0.02763
		215579_at	0.046	0.58236947
282	BMPR2	231873_at	0.127	0.589376412		16.001	0.02592	0.14471
		225144_at	-0.261	0.064941088
283	HEY2	222921_s_at	0.08	0.557155769		15.957	0.00049	0.25763
		219743_at	-0.46	0.040255654
284	TM7SF3	217974_at	0.161	0.47204221	A_	15.758	0.11986	0.54336
		226478_at	-0.068	0.859682729	_B
		222477_s_at	-0.108	0.355534341	_B
285	DUSP3	201537_s_at	0.188	0.798247911		15.698	0.71145	0.54271
		201536_at	-0.064	0.398252493
286	BET1L	220470_at	0.12	0.558901699		15.61	0.15747	0.14526
		223023_at	-0.145	0.165879073
287	UTX	203991_s_at	0.063	0.396396385		15.563	0.70231	0.3075
		203992_s_at	-0.066	0.55473901
288	PHC3	215521_at	0.245	0.10437146		15.414	0.02512	0.10532
		238693_at	-0.075	0.495481595
289	NFAM1	243099_at	0.132	0.518997488		15.356	0.41227	0.33578
		230322_at	-0.062	0.405880317
290	PSPH	205194_at	0.555	0.032750279		15.285	0.00011	0.98874
		205048_s_at	-0.066	0.562420727
291	SFRS11	213742_at	1.009	0.001254483	A_	15.243	0	0.0004
		200685_at	0.091	0.937502263	_B
		200686_s_at	-0.097	0.297046652	_B
292	TBCD	201759_at	0.28	0.080043784		15.185	0.01501	0.08811
		229192_s_at	-0.082	0.526812534
293	CDS2	212862_at	0.227	0.385087293		14.996	0.08481	0.26452
		212864_at	-0.077	0.486338997
294	ZZZ3	229325_at	0.077	0.464803516		14.78	0.39422	0.34324
		212893_at	-0.142	0.549628775
295	CD164	208653_s_at	0.272	0.59995989	A_	14.762	0.07877	0.601
		208654_s_at	-0.004	0.75321017	_B
		208405_s_at	-0.098	0.338613805	_B
296	SYNCRIP	209024_s_at	0.529	0.076267286	A_	14.675	0	0.26716
		209025_s_at	0.379	0.178684958	A_
		217834_s_at	0.311	0.574832352	A_
		217832_at	0.093	0.71553331	_B
		217833_at	-0.122	0.311350355	_B
297	APOOL	222269_at	0.46	0.038808662		14.438	0.00022	0.04247
		235433_at	-0.045	0.502732205
298	TPR	201730_s_at	0.4	0.162861334		13.655	0.00399	0.15058
		228709_at	-0.077	0.57310819
299	UBFD1	205687_at	0.114	0.742413746		13.596	0.69542	0.52733
		224878_at	-0.105	0.540237767
300	ITPK1	217710_x_at	0.05	0.414807099		13.102	0.13878	0.15446
		210740_s_at	-0.17	0.24068593
301	SNCA	207827_x_at	0.067	0.646874199		12.972	0.79304	0.3889
		211546_x_at	-0.061	0.428893985
302	CHURC1	223210_at	0.361	0.309025866	A_	12.597	0.00206	0.37952
		233268_s_at	0.073	0.996066209	_B
		226736_at	-0.129	0.451735474	_B
303	LDLR	202068_s_at	0.18	0.416406555		12.492	0.19355	0.35498
		217173_s_at	-0.172	0.664062749
304	SLC35B3	231003_at	0.425	0.099012829		12.452	0.00058	0.09132
		222691_at	-0.032	0.496961014
305	TTC14	225178_at	0.344	0.437994414		12.333	0.05624	0.35567
		225180_at	-0.111	0.61329885
306	ATRN	211852_s_at	0.091	0.563824266		12.19	0.67227	0.30282
		212517_at	-0.048	0.394011028
307	RP11-506K6.3	228217_s_at	0.146	0.656268597		12.131	0.54422	0.46588
		233443_at	-0.075	0.499370506
308	TEX261	212084_at	0.061	0.473009862		12.005	0.21524	0.12713
		212083_at	-0.144	0.174488115
309	PTPN13	243792_x_at	0.101	0.630525243		11.909	0.01605	0.20518
		204201_s_at	-0.382	0.228163723
310	ZNF609	212620_at	0.101	0.385142135	A_	11.52	0.3089	0.45322
		212617_at	-0.034	0.592902934	_B
		212618_at	-0.072	0.307095589	_B
311	EPB41L5	229292_at	0.369	0.071507574		11.439	0.01589	0.1298
		225855_at	-0.096	0.63372152
312	UTRN	213022_s_at	0.095	0.60529594		11.194	0.06688	0.16317
		225093_at	-0.26	0.145584412
313	GPAM	225420_at	0.107	0.64956052		11.14	0.02265	0.32617
		225424_at	-0.458	0.367623337
314	IMMT	242361_at	0.073	0.537202653		11.08	0.16135	0.15691
		200955_at	-0.173	0.097329156
315	CD2BP2	202256_at	0.093	0.57207108		10.846	0.00938	0.01764
		202257_s_at	-0.43	0.014817082
316	FLJ31306	239432_at	0.096	0.853924073		10.796	0.9038	0.60865
		225724_at	-0.095	0.561737597
317	GIT2	204982_at	0.212	0.691791112		10.655	0.09496	0.09124
		225558_at	-0.267	0.024884316
318	TNS4	222265_at	0.063	0.507659209		10.646	0.23842	0.19195
		230398_at	-0.157	0.255317441
319	POLR2E	213887_s_at	0.126	0.182624842		10.422	0.32698	0.18284
		217854_s_at	-0.08	0.555048097
320	KRCC1	222585_x_at	0.193	0.530090737	A_	10.265	0.136	0.55908
		233329_s_at	-0.008	0.76429335	_B
		218303_x_at	-0.105	0.390172462	_B
321	PHLDA1	217999_s_at	0.235	0.635224394	A_	10.139	0.00229	0.96695
		217997_at	0.12	0.49612465	A_
		225842_at	-0.107	0.382520117	_B
		217996_at	-0.339	0.293717718	_B
322	MIB1	224726_at	0.334	0.094257541	A_	10.113	0.00019	0.09228
		224720_at	-0.069	0.54719495	_B
		224722_at	-0.111	0.582092504	_B
323	SERTAD4	230660_at	0.083	0.573017204		10.047	0.30173	0.81333
		229674_at	-0.149	0.295483341
324	ERBB4	233498_at	0.196	0.750164429		10.037	0.03295	0.29425
		214053_at	-0.426	0.087703499
325	POLI	238992_at	0.082	0.651132662		9.986	0.00212	0.27669
		219317_at	-0.631	0.019097153
326	AGR2	228969_at	0.216	0.646767434		9.91	0.36448	0.99643
		209173_at	-0.077	0.55750513
327	DICER1	213229_at	0.328	0.276487202		9.864	0.01286	0.18526
		212888_at	-0.029	0.450037475
328	TMEM92	216791_at	0.079	0.336887899		9.859	0.58116	0.26743
		235245_at	-0.063	0.50793812
329	ANAPC7	225554_s_at	0.134	0.208395573		9.843	0.3279	0.29435
		225521_at	-0.092	0.594208185
330	RSRC2	202301_s_at	0.074	0.548752965		9.829	0.39138	0.21027
		202302_s_at	-0.11	0.148060738
331	KIAA0157	212835_at	0.343	0.230551484		9.787	0.01375	0.17039
		212837_at	-0.039	0.515401132
332	MTM1	204101_at	0.078	0.486923514		9.768	0.66413	0.33169
		36920_at	-0.06	0.496512531
333	SNX9	223028_s_at	0.124	0.577657709		9.64	0.04565	0.04242
		223027_at	-0.351	0.007511187
334	PRPS1	208447_s_at	0.066	0.551373129		9.636	0.17207	0.56077
		209440_at	-0.183	0.106434335
335	PTGER1	214391_x_at	0.073	0.25155195		9.621	0.58681	0.18792
		207650_x_at	-0.057	0.48992469
336	DCTN5	209231_s_at	0.184	0.444708404		9.593	0.27266	0.33505
		209232_s_at	-0.059	0.51803613
337	RIC8B	229637_at	0.152	0.202439677		9.575	0.28665	0.22471
		219446_at	-0.092	0.601851269
338	PGGT1B	206288_at	0.385	0.221940291	A_	9.298	0.00047	0.26181
		235615_at	0.039	0.973973377	_B
		242844_at	-0.092	0.423150692	_B
339	KLF9	203542_s_at	0.235	0.222679501		9.261	0.11242	0.19369
		203543_s_at	-0.064	0.56509562
340	PFKFB2	207931_s_at	0.032	0.60932931		9.005	0.00081	0.01414
		226733_at	-0.65	0.019142876
341	LRCH4	221956_at	0.086	0.247794381	A_	8.98	0.07977	0.49668
		222017_x_at	0.062	0.44958212	A_
		204692_at	0.005	0.790137855	A_
		90610_at	-0.024	0.553051961	_B
		37796_at	-0.107	0.209885718	_B
342	SNHG8	229826_at	-0.005	0.360005103		8.699	0.00009	0.23471
		225220_at	-0.548	0.004854643
343	ZFP106	222407_s_at	0.066	0.577175625		8.661	0.16273	0.16795
		217781_s_at	-0.206	0.142291719
344	ALDH3A2	210544_s_at	0.131	0.646507864	A_	8.512	0.50524	0.50797
		202053_s_at	0.075	0.863038954	A_
		202054_s_at	-0.072	0.302836375	_B
345	MDH2	213333_at	0.1	0.966300123		8.296	0.99716	0.57957
		209036_s_at	-0.034	0.393409576
346	CAB39	224311_s_at	0.28	0.471129431		8.183	0.12408	0.36607
		217873_at	-0.049	0.542939429
347	ENY2	226775_at	0.115	0.668237173		7.98	0.38159	0.48961
		226776_at	-0.191	0.579256628
348	FOXP4	229763_at	0.056	0.591279533		7.973	0.07803	0.06798
		227120_at	-0.271	0.079984984
349	TRIAD3	218426_s_at	0.092	0.343928948	A_	7.965	0.00342	0.03753
		227065_at	-0.164	0.07478471	_B
		218425_at	-0.272	0.023338208	_B
350	SCLY	219808_at	0.126	0.102122386		7.835	0.40691	0.25145
		221575_at	-0.083	0.616810617
351	SFRS12	244287_at	0.058	0.580303735		7.737	0.16146	0.143
		212721_at	-0.216	0.132431121
352	ZNF451	212557_at	0.136	0.483441895		7.65	0.49173	0.40384
		215012_at	-0.074	0.595037683
353	PDE4B	211302_s_at	0.076	0.620628323		7.578	0.25906	0.48985
		203708_at	-0.288	0.627436807
354	PML	235508_at	0.113	0.351382173	A_	7.521	0.00234	0.02952
		206503_x_at	-0.237	0.017551869	_B
		211013_x_at	-0.279	0.012378349	_B
355	LOC400642	215283_at	0.169	0.626410994	A_	7.432	0.24865	0.70749
		217506_at	0.154	0.809130604	A_
		228160_at	-0.109	0.415841535	_B
356	EIF4E2	213570_at	0.301	0.044488296	A_	7.293	0.00005	0.14043
		213571_s_at	0.299	0.06115086	A_
		209393_s_at	0.246	0.128891536	A_
		226734_at	-0.132	0.402276428	_B
357	SRGAP2	213329_at	0.193	0.708526603		7.094	0.5763	0.52537
		227649_s_at	-0.053	0.544609389
358	ZDHHC3	218077_s_at	0.301	0.191371918		7.082	0.03115	0.15575
		218078_s_at	-0.023	0.495913674
359	MCART1	232092_at	0.05	0.63248002		6.98	0.04257	0.09955
		238574_at	-0.357	0.101454183
360	RABIF	204478_s_at	0.264	0.06155979		6.933	0.1607	0.09837
		204477_at	-0.09	0.680385226
361	EPB41L1	212339_at	0.063	0.585173236		6.91	0.52884	0.51984
		212336_at	-0.103	0.176662518
362	C9orf80	223559_s_at	0.077	0.942717079		6.887	0.99034	0.68043
		223558_at	-0.069	0.58404145
363	LETM1	218939_at	0.106	0.28727081		6.846	0.53447	0.28161
		222006_at	-0.046	0.523957063
364	CRYZL1	219767_s_at	0.062	0.763984644		6.756	0.93148	0.50408
		226151_x_at	-0.04	0.480883165
365	IGF2R	201392_s_at	0.268	0.252352649		6.642	0.06756	0.18641
		201393_s_at	-0.025	0.493664148
366	MST101	228337_at	0.161	0.180650209	A_	6.36	0.05297	0.3626
		226720_at	0.016	0.819667575	_B
		228336_at	-0.082	0.373962139	_B
367	ZNF696	232162_at	0.033	0.485087743		6.054	0.50798	0.31457
		220967_s_at	-0.139	0.466588228
368	EXOC2	219349_s_at	0.058	0.617884892		6.014	0.29528	0.47088
		226270_at	-0.268	0.60313445
369	LANCL2	218219_s_at	0.306	0.166513176		6.009	0.08897	0.15284
		222561_at	-0.043	0.618964094
370	PDK2	213724_s_at	0.021	0.639253597		5.978	0.01188	0.06736
		202590_s_at	-0.466	0.058583659
371	ITPKB	235213_at	0.215	0.782199304		5.826	0.14006	0.08938
		203723_at	-0.426	0.021308023
372	C6orf134	228510_at	0.103	0.603608074		5.763	0.72543	0.45441
		218874_s_at	-0.057	0.591558885
373	JARID1B	201548_s_at	0.122	0.487154338	A_	5.702	0.01739	0.25113
		211202_s_at	-0.192	0.186997482	_B
		201549_x_at	-0.211	0.172345917	_B
374	SUFU	224203_at	0.048	0.547147305		5.681	0.14736	0.0175
		222749_at	-0.262	0.016432072
375	MECP2	202618_s_at	0.092	0.314023325	A_	5.605	0.00009	0.01057
		202616_s_at	-0.366	0.005073555	_B
		202617_s_at	-0.432	0.014436289	_B
376	FLJ33630	230685_at	0.052	0.656330324		5.492	0.13072	0.29941
		228686_at	-0.322	0.350810439
377	MFSD8	229509_at	0.205	0.390706373		5.46	0.28133	0.29427
		228282_at	-0.034	0.544302921
378	ANKRD15	238789_at	0.035	0.613551965		5.435	0.01185	0.0008
		213005_s_at	-0.736	0.001289549
379	MKRN2	222510_s_at	0.084	0.716204347		5.341	0.83526	0.57501
		218071_s_at	-0.072	0.643591241
380	EIF4G3	201935_s_at	0.123	0.669466708		5.286	0.73034	0.51237
		201936_s_at	-0.057	0.609572165
381	LYRM4	218561_s_at	0.157	0.850892373		5.253	0.88326	0.62486
		222672_at	-0.053	0.589959922
382	LOC493869	227628_at	0.037	0.649263393		5.249	0.06778	0.66378
		228141_at	-0.365	0.189399639
383	WNT3	229103_at	0.941	0.16809625		5.244	0.00217	0.21261
		231743_at	0.028	0.759057179
384	ST7	207871_s_at	0.214	0.507713488		5.05	0.38008	0.41282
		207524_at	-0.053	0.631655779
385	AKAP11	215336_at	0.362	0.325305679		4.999	0.03771	0.24806
		203156_at	-0.014	0.549833018
386	LTBP3	237144_at	-0.062	0.52247296		4.989	0.00046	0.002
		219922_s_at	-0.883	0.001060546
387	CYBA	203028_s_at	0.873	0.053821335		4.95	0.00571	0.06565
		229445_at	0.008	0.779321981
388	MICALL1	55081_at	0.139	0.32790751		4.948	0.52575	0.27821
		221779_at	-0.055	0.627354507
389	ANKRD50	225735_at	0.14	0.992179902		4.902	0.99975	0.66344
		225731_at	-0.032	0.49875374
390	WASL	205809_s_at	0.397	0.114525748		4.899	0.04103	0.09826
		224813_at	-0.023	0.640589017
391	SLC26A6	221572_s_at	0.254	0.19773282		4.891	0.3209	0.27968
		232551_at	-0.114	0.753571991
392	MTMR12	220953_s_at	0.173	0.352126596		4.885	0.36917	0.26766
		225232_at	-0.03	0.533889939
393	ARFIP1	214483_s_at	0.094	0.864370714		4.882	0.95425	0.73219
		218230_at	-0.045	0.572129323
394	PAPD4	238706_at	0.638	0.034117261		4.665	0.02406	0.03611
		225761_at	-0.03	0.73721367
395	USP31	226035_at	0.468	0.024427078		4.658	0.16171	0.05129
		226033_at	-0.167	0.79320366
396	SLC16A5	213590_at	0.032	0.234772535	A_	4.642	0.63051	0.7139
		206600_s_at	0.011	0.187730599	A_
		206599_at	-0.066	0.354479313	_B
397	LONRF2	235977_at	0.284	0.835180439		4.613	0.16606	0.0441
		225996_at	-0.539	0.019812238
398	ZNF506	238493_at	0.094	0.537638652		4.588	0.74467	0.44355
		221626_at	-0.063	0.652622891
399	SLC35C1	218485_s_at	0.042	0.59187638		4.578	0.5793	0.25706
		222647_at	-0.122	0.308982976
400	ZNF200	214706_at	0.107	0.338159864		4.561	0.65803	0.33098
		207338_s_at	-0.071	0.675780088
401	2-Sep	200778_s_at	0.063	0.656209274		4.504	0.71203	0.39216
		200015_s_at	-0.087	0.29705871
402	GOLGA1	203383_s_at	0.062	0.674549662		4.465	0.4518	0.14481
		203384_s_at	-0.17	0.125224349
403	GPR137	43934_at	0.049	0.355608158		4.455	0.8416	0.36284
		221966_at	-0.048	0.606150766
404	MYL6	212082_s_at	0.054	0.508214414		4.414	0.86315	0.41208
		214002_at	-0.041	0.578170211
405	INTS7	222250_s_at	0.039	0.655555771		4.409	0.15832	0.38193
		218783_at	-0.336	0.449664789
406	HNRPA1	214280_x_at	0.118	0.663601303		4.403	0.61427	0.2283
		200016_x_at	-0.118	0.008493178
407	CTR9	228190_at	0.066	0.672926441		4.355	0.66388	0.31302
		202060_at	-0.105	0.273516181
408	C14orf118	229520_s_at	0.709	0.062740476		4.31	0.01024	0.09578
		229514_at	0.008	0.743774131
409	TSPAN3	200972_at	0.024	0.4858888		4.262	0.74727	0.89486
		200973_s_at	-0.079	0.375452457
410	CHD1L	238070_at	0.061	0.666614354		4.254	0.63017	0.41659
		212539_at	-0.128	0.422892027
411	OSBPL3	209626_s_at	0.195	0.467929581		4.22	0.51213	0.49568
		209627_s_at	-0.152	0.79128476
412	LEPREL1	230813_at	0.031	0.553236083		4.15	0.03792	0.00017
		218717_s_at	-0.635	0.000215642
413	ATG16L1	220521_s_at	0.578	0.08507853		3.988	0.02076	0.10952
		232612_s_at	-0.003	0.714971799
414	RPESP	235210_s_at	0.153	0.901413485		3.966	0.94319	0.85204
		235209_at	-0.061	0.662368301
415	TYSND1	238802_at	0.276	0.233854908		3.93	0.12643	0.19002
		225877_at	-0.017	0.565630655
416	USP6NL	238164_at	0.183	0.388038928		3.852	0.46008	0.33448
		204761_at	-0.041	0.636314624
417	KIAA0152	200616_s_at	0.051	0.605653804		3.809	0.14966	0.0144
		200617_at	-0.387	0.003785673
418	PRKRIP1	218378_s_at	0.071	0.539830348		3.805	0.84035	0.41362
		222615_s_at	-0.036	0.581209241
419	TOP3A	214299_at	0.041	0.652232859		3.801	0.37196	0.12304
		204946_s_at	-0.198	0.068038116
420	OAZ2	201364_s_at	0.205	0.084616392		3.746	0.39391	0.12297
		201365_at	-0.05	0.682105304
421	HOOK1	219976_at	0.156	0.729332568		3.736	0.74743	0.57722
		225792_at	-0.052	0.655942804
422	L3MBTL	210306_at	0.033	0.57103614		3.718	0.86524	0.70985
		216076_at	-0.063	0.537266536
423	CAMSAP1	212710_at	0.13	0.363231773	A_	3.654	0.19126	0.45225
		212712_at	0.002	0.99872886	_B
		212711_at	-0.097	0.431103553	_B
424	ALDH3B1	205640_at	0.024	0.503285846		3.616	0.97936	0.48292
		211004_s_at	-0.044	0.810474258
425	S100PBP	222610_s_at	0.122	0.789750412		3.616	0.48353	0.25992
		218370_s_at	-0.22	0.103011629
426	STAT2	225636_at	0.084	0.85256062		3.583	0.96291	0.69365
		217199_s_at	-0.032	0.56629944
427	TUSC2	203272_s_at	0.102	0.761899517		3.576	0.63485	0.30641
		203273_s_at	-0.139	0.19850907
428	GPC6	223730_at	0.196	0.474623577		3.557	0.55051	0.947
		227059_at	-0.098	0.763299027
429	ARL3	213433_at	0.401	0.837436944		3.538	0.33652	0.07885
		202641_at	-0.414	0.004234627
430	RBM4	213718_at	0.111	0.947471919		3.512	0.9903	0.75172
		200997_at	-0.049	0.642355119
431	PVR	212662_at	0.315	0.079607463		3.497	0.21712	0.08017
		214444_s_at	-0.043	0.709596098
432	VPS13C	235023_at	0.229	0.448817836		3.491	0.33212	0.35372
		218396_at	-0.025	0.595368404
433	C10orf10	209182_s_at	-0.07	0.520122948		3.429	0.00011	0.04426
		209183_s_at	-0.737	0.011835478
434	C10orf4	238596_at	0.097	0.803411816		3.381	0.90817	0.63337
		226398_s_at	-0.056	0.675767223
435	EIF4E3	238461_at	0.03	0.562669459		3.373	0.99141	0.56421
		225940_at	-0.032	0.870417807
436	DTNA	227084_at	0.624	0.179497356		3.309	0.01829	0.20024
		210736_x_at	0.016	0.71931492
437	CCDC76	232489_at	0.775	0.093157012		3.265	0.10814	0.11074
		219130_at	-0.094	0.855341065
438	SPEN	201996_s_at	0.066	0.684627101		3.244	0.19777	0.04817
		201997_s_at	-0.432	0.004763501
439	FAM107B	223059_s_at	0.16	0.70169053		3.239	0.72707	0.58179
		223058_at	-0.057	0.694055629
440	FLJ20273	229439_s_at	0.069	0.274784873	A_	3.227	0.00036	0.02765
		222496_s_at	-0.267	0.101665076	_B
		218035_s_at	-0.364	0.00624323	_B
441	LGALS8	210732_s_at	0.581	0.671594936	A_	3.222	0.04602	0.75913
		208934_s_at	0.13	0.971138695	_B
		210731_s_at	-0.132	0.519994718	_B
442	IQGAP3	229538_s_at	0.661	0.000789518		3.078	0.00335	0.00266
		241939_at	0.045	0.448048046
443	TSHZ1	223282_at	0.005	0.505946259		3.073	0.09943	0.37976
		223283_s_at	-0.25	0.06335587
444	ABHD10	222697_s_at	0.17	0.695122365		3.02	0.70955	0.56673
		218633_x_at	-0.042	0.661205229
445	KLF15	221302_at	0.023	0.578550832		3.013	0.52849	0.20002
		231015_at	-0.144	0.241054004
446	MPI	230524_at	0.288	0.028880976		2.965	0.1613	0.10575
		202472_at	-0.015	0.58731102
447	PPIE	202494_at	0.105	0.784466881		2.946	0.71868	0.30579
		210502_s_at	-0.122	0.205581272
448	F7	237414_at	0.024	0.629254498		2.897	0.35836	0.33417
		207300_s_at	-0.228	0.378958003
449	SUPT7L	201837_s_at	0.05	0.700592388		2.871	0.68151	0.35038
		201836_s_at	-0.135	0.388680197
450	LOC137886	238903_at	0.236	0.241129581		2.774	0.38342	0.25473
		212934_at	-0.033	0.685480511
451	HELZ	225910_at	0.453	0.047118673		2.764	0.09582	0.05933
		203674_at	-0.01	0.719190022
452	ELOVL1	218028_at	0.054	0.840430849		2.754	0.97933	0.59656
		57163_at	-0.027	0.581010181
453	TFRC	208691_at	0.263	0.123803286	A_	2.752	0.00981	0.30941
		207332_s_at	0.237	0.332353416	A_
		240686_x_at	-0.118	0.521002138	_B
454	FZR1	209415_at	0.026	0.633209324		2.631	0.51151	0.13561
		209416_s_at	-0.163	0.124197756
455	ZDHHC5	224858_at	0.047	0.945910634		2.617	0.99726	0.7813
		224868_at	-0.036	0.639790447
456	STK24	208854_s_at	0.05	0.968630156		2.573	0.99874	0.81359
		208855_s_at	-0.046	0.680797557
457	ZNF294	233819_s_at	0.813	0.007205544		2.555	0.00155	0.01511
		215596_s_at	0.084	0.597719636
458	BTD	214117_s_at	-0.121	0.244032184		2.482	0.00001	0.00791
		204167_at	-0.914	1.47E-05
459	NFKB2	207535_s_at	0.034	0.703313545		2.476	0.43813	0.20952
		209636_at	-0.228	0.191733613
460	PCNXL2	205689_at	0.064	0.769450395		2.449	0.5413	0.2159
		39650_s_at	-0.225	0.189055481
461	FNBP4	229272_at	0.852	0.012845702		2.441	0.11131	0.01571
		212232_at	-0.023	0.816267864
462	FECH	203115_at	0.03	0.684060937		2.42	0.45548	0.19974
		203116_s_at	-0.207	0.108380352
463	RRAGD	221524_s_at	0.269	0.165085082		2.389	0.23976	0.65703
		221523_s_at	-0.013	0.637080045
464	KCTD6	238001_at	0.041	0.686562791		2.369	0.86573	0.76323
		238077_at	-0.069	0.392262591
465	FAM98A	239487_at	0.71	0.00814376		2.352	0.0018	0.02121
		212333_at	0.067	0.559760772
466	C1orf108	222458_s_at	0.663	0.054040784		2.342	0.07672	0.06424
		222459_at	0.01	0.79379008
467	REPS1	215201_at	0.066	0.760564401		2.256	0.79827	0.41571
		224366_s_at	-0.106	0.296456347
468	IVD	217258_x_at	2.229	0.146891758	A_	2.229	0	0.27715
		216412_x_at	1.903	0.126168374	A_
		216430_x_at	1.754	0.104435811	A_
		203682_s_at	0.12	0.547441543	_B
		225311_at	-0.065	0.391853501	_B
469	PRPF4	209162_s_at	0.034	0.709140909		2.213	0.53816	0.27306
		209161_at	-0.194	0.118129759
470	PHPT1	223207_x_at	0.054	0.818537268		2.21	0.97111	0.65273
		225683_x_at	-0.036	0.669116446
471	WARS2	218766_s_at	-0.066	0.517693583		2.096	0.00121	0.07555
		222734_at	-0.679	0.006943397
472	TTF1	204771_s_at	0.12	0.647507704		2.09	0.80525	0.4642
		204772_s_at	-0.017	0.570225096
473	ICMT	201609_x_at	0.132	0.478090593		2.088	0.754	0.44938
		201611_s_at	-0.04	0.714464974
474	MAPK8	226048_at	0.092	0.699138119		2.067	0.89173	0.56476
		226046_at	-0.033	0.671434562
475	USP16	218386_x_at	0.034	0.844389979		2.02	0.99231	0.77101
		228822_s_at	-0.016	0.539496241
476	PPP1CB	201407_s_at	0.073	0.525666725		2.017	0.88637	0.45895
		201409_s_at	-0.036	0.691576626
477	GLUD1	200947_s_at	0.038	0.700857935		2.005	0.88925	0.84261
		200946_x_at	-0.067	0.44338789
478	MTA3	223311_s_at	0.071	0.760759516		1.975	0.93014	0.6641
		226852_at	-0.06	0.757970625
479	CMPK	217870_s_at	0.112	0.635366153		1.972	0.81908	0.46263
		222448_s_at	-0.015	0.556795867
480	PEX16	49878_at	0.031	0.682930015		1.943	0.81568	0.41178
		221604_s_at	-0.103	0.4746015
481	RYK	216976_s_at	0.1	0.963870326		1.942	0.99729	0.76191
		202853_s_at	-0.022	0.608530373
482	EXT2	202013_s_at	0.055	0.687948607		1.941	0.94817	0.51592
		202012_s_at	-0.022	0.611934689
483	MAP4K5	203553_s_at	0.091	0.814585936		1.938	0.75694	0.56609
		203552_at	-0.161	0.501983752
484	CAP1	213798_s_at	0.056	0.976308416		1.879	0.99952	0.71517
		200625_s_at	-0.022	0.616964564
485	TNFRSF18	224553_s_at	0.059	0.762809634		1.87	0.92465	0.64004
		223851_s_at	-0.065	0.698963733
486	TMEM177	218897_at	0.101	0.772909814		1.842	0.91296	0.66371
		237506_at	-0.04	0.715460358
487	HDAC5	229408_at	0.032	0.706726023		1.83	0.23918	0.00043
		202455_at	-0.627	0.000373305
488	PRKAR1B	212559_at	0.02	0.611806093		1.826	0.92442	0.43365
		212555_at	-0.053	0.515203555
489	SLC31A1	203971_at	0.076	0.797008247		1.8	0.88156	0.52483
		235013_at	-0.08	0.49867002
490	SMEK1	220368_s_at	0.299	0.53922547		1.779	0.29008	0.42956
		223160_s_at	-0.007	0.622708496
491	PSMF1	201053_s_at	0.072	0.872797615		1.765	0.96631	0.75094
		201052_s_at	-0.069	0.783797135
492	KIAA1627	227601_at	0.064	0.781188532		1.751	0.89797	0.52161
		235552_at	-0.069	0.459625582
493	CYP4V2	228391_at	0.078	0.80540682		1.749	0.84821	0.57434
		226745_at	-0.111	0.565639016
494	RBMS2	34187_at	0.038	0.727542776		1.727	0.84022	0.37494
		205228_at	-0.099	0.413837286
495	DYM	220774_at	0.054	0.771635826		1.701	0.82651	0.28195
		223171_at	-0.109	0.212792163
496	ZBTB38	219221_at	0.7	0.016455159		1.701	0.17177	0.0198
		225512_at	0.004	0.801169391
497	WWOX	219077_s_at	0.103	0.647803587		1.689	0.86849	0.61717
		210695_s_at	-0.101	0.829760061
498	CDKN2A	209644_x_at	0.048	0.82264867		1.668	0.41886	0.21238
		207039_at	-0.397	0.15511874
499	C22orf9	227144_at	0.071	0.946997086		1.633	0.99578	0.75539
		212421_at	-0.034	0.7025837
500	AQR	212583_at	0.042	0.75790689		1.632	0.72906	0.25051
		212584_at	-0.155	0.124227814
501	GRK5	204395_s_at	0.011	0.753250592		1.599	0.29248	0.14315
		204396_s_at	-0.37	0.153404615
502	BTN3A3	204821_at	0.02	0.399747891		1.584	0.97828	0.91079
		38241_at	-0.005	0.350803773
503	WDR35	226889_at	-0.005	0.628226648		1.579	0.1637	0.27774
		226890_at	-0.375	0.016599329
504	POLR2J2	216242_x_at	0.243	0.008598806		1.568	0.49819	0.02326
		228823_at	-0.023	0.645357362
505	REPS2	227425_at	0.041	0.798279296		1.549	0.52386	0.75726
		205645_at	-0.307	0.417888074
506	UBTD2	224827_at	0.047	0.764668028		1.491	0.92522	0.48853
		224834_at	-0.06	0.493827878
507	RP5-1077B9.4	218551_at	0.035	0.735766249		1.488	0.8464	0.30662
		48659_at	-0.099	0.282046426
508	MMP28	222937_s_at	0.033	0.734906316		1.478	0.79307	0.18317
		224207_x_at	-0.121	0.127165378
509	TIMP2	203167_at	-0.072	0.364654661		1.478	0.00007	0.15343
		231579_s_at	-0.659	0.003046714
510	RBMX2	204098_at	0.108	0.148510341		1.449	0.82037	0.25727
		204097_s_at	-0.031	0.728935654
511	APBA2BP	223954_x_at	0.046	0.776756333		1.379	0.86462	0.30669
		210720_s_at	-0.101	0.318524046
512	ENC1	201340_s_at	0.063	0.828904474		1.368	0.67664	0.34241
		201341_at	-0.246	0.163590384
513	OPTN	202074_s_at	0.085	0.707379154		1.366	0.92306	0.62393
		202073_at	-0.038	0.751401069
514	UNK	228357_at	0.817	0.012151321		1.349	0.00767	0.03412
		226376_at	0.098	0.668139577
515	C19orf43	230213_at	0.177	0.079683759		1.341	0.72753	0.16311
		223003_at	-0.04	0.781610219
516	C1orf56	221222_s_at	-0.018	0.774559402		1.306	0.21727	0.03265
		223459_s_at	-0.696	0.004959626
517	TBC1D5	201813_s_at	0.046	0.790711412		1.297	0.80032	0.30235
		201814_at	-0.145	0.139865138
518	CHD7	218829_s_at	0.253	0.672437408		1.292	0.6257	0.58843
		226123_at	-0.022	0.737753933
519	TATDN3	228867_at	0.042	0.681357147		1.284	0.96687	0.59671
		235069_at	-0.032	0.733502055
520	ALDH7A1	213591_at	0.407	0.544015157		1.232	0.43423	0.51367
		208951_at	-0.02	0.807674775
521	IWS1	224768_at	0.073	0.524690283		1.223	0.92171	0.51707
		224775_at	-0.04	0.769438304
522	HMG20B	209113_s_at	0.236	0.262828615		1.198	0.71277	0.33936
		210719_s_at	-0.057	0.830738045
523	VPS13B	236254_at	1.011	0.019799419		1.166	0.23554	0.0333
		213243_at	0.048	0.873397078
524	LYST	210943_s_at	0.169	0.909131326		1.137	0.66785	0.2179
		203518_at	-0.42	0.099269272
525	FEZ2	202305_s_at	0.027	0.768328033		1.12	0.70748	0.25071
		215000_s_at	-0.189	0.170371162
526	FAM62B	224699_s_at	0.098	0.647507927		1.115	0.89833	0.55465
		224698_at	-0.022	0.710753914
527	CDC42BPA	215296_at	0.035	0.743116492		1.104	0.98371	0.90151
		203794_at	-0.016	0.651460585
528	TAF9	203893_at	0.124	0.604144372		1.086	0.80769	0.46477
		202168_at	-0.01	0.609099583
529	LOC96610	226802_s_at	0.545	0.003942429		1.083	0.2645	0.03159
		233132_at	0.014	0.72463302
530	GLCCI1	225700_at	0.008	0.704687234		1.052	0.511	0.3758
		227525_at	-0.226	0.096205554
531	PPARA	223437_at	0.127	0.980829333		1.044	0.9988	0.83252
		223438_s_at	-0.026	0.729167521
532	ADRBK1	201401_s_at	0.477	0.001247314		1.006	0.4917	0.00167
		38447_at	-0.029	0.758479535
533	MGC19604	226451_at	0.356	0.081684554		0.957	0.49711	0.10545
		239720_at	-0.013	0.809229378
534	ZNF561	235200_at	0.028	0.759995582		0.957	0.90887	0.54561
		230205_at	-0.095	0.587568741
535	MVP	231878_at	-0.015	0.792669547		0.956	0.33054	0.03346
		202180_s_at	-0.648	0.004697367
536	FAM73A	243042_at	0.102	0.875643235		0.943	0.89714	0.54147
		235125_x_at	-0.123	0.348581026
537	NAB1	211139_s_at	0.045	0.85048326		0.939	0.66331	0.23136
		209272_at	-0.316	0.056400528
538	LOC90379	221849_s_at	0.018	0.710269925		0.935	0.91908	0.48354
		91952_at	-0.077	0.527403248
539	CTBS	218923_at	0.038	0.790607601		0.931	0.96825	0.84827
		218924_s_at	-0.041	0.574555358
540	WEE1	212533_at	0.17	0.2667763		0.925	0.8077	0.6476
		215711_s_at	-0.036	0.808307601
541	SETD8	225094_at	0.25	0.076507698		0.917	0.66449	0.13644
		225118_at	-0.025	0.804440457
542	HSPC159	219998_at	0.577	0.035128945		0.904	0.41045	0.17425
		226188_at	-0.001	0.851856402
543	TREX1	34689_at	0.077	0.870348291		0.896	0.98278	0.66954
		205875_s_at	-0.015	0.673244109
544	RAB5A	206113_s_at	0.239	0.638376145		0.886	0.65478	0.5837
		209089_at	-0.012	0.736428696
545	ARIH2	201229_s_at	0.228	0.054768077		0.886	0.6394	0.11924
		201230_s_at	-0.015	0.769412001
546	RRAGC	222514_at	0.039	0.802224433		0.874	0.93857	0.46514
		218088_s_at	-0.072	0.425657009
547	MAPK11	211499_s_at	0.04	0.670627206		0.872	0.97469	0.61143
		211500_at	-0.033	0.78261788
548	STOML1	33736_at	0.064	0.49854338		0.863	0.94321	0.48534
		204701_s_at	-0.023	0.744782157
549	ZNF614	227045_at	0.037	0.805636309		0.858	0.89594	0.71146
		220721_at	-0.152	0.777540722
550	NPAL2	220128_s_at	0.186	0.054359799		0.836	0.74277	0.784
		227001_at	-0.02	0.777624066
551	SFRS4	242837_at	0.036	0.751346279		0.835	0.64208	0.15797
		201696_at	-0.354	0.001189815
552	C16orf30	222865_x_at	-0.087	0.419144591		0.796	0.00014	0.01095
		219315_s_at	-0.702	0.003738454
553	RCOR1	237041_x_at	0.018	0.7623611		0.779	0.79251	0.17713
		212612_at	-0.154	0.153083432
554	PTAR1	235484_at	0.448	0.059648978		0.776	0.57563	0.09438
		226110_at	-0.024	0.86751262
555	ELAVL1	201727_s_at	0.293	0.048978492		0.764	0.51721	0.0707
		201726_at	-0.004	0.769056096
556	SLC12A4	211112_at	0.132	0.08840291		0.75	0.84084	0.15458
		209402_s_at	-0.02	0.770415532
557	SSU72	223053_x_at	0.165	0.737892769	A_	0.722	0.00058	0.07391
		223051_at	0.137	0.676201724	A_
		226229_s_at	-0.468	0.03039499	_B
558	NPM1	221923_s_at	0.668	0.001018237		0.71	0.38879	0.00153
		200063_s_at	0.027	0.774944925
559	SAMD9L	226603_at	0.235	0.900573359		0.709	0.92066	0.84017
		230036_at	-0.075	0.87400709
560	TWSG1	219201_s_at	0.007	0.683352191		0.704	0.73614	0.73442
		225406_at	-0.144	0.242215256
561	LOC285014	235621_at	0.02	0.781190008		0.692	0.73997	0.1256
		235418_at	-0.223	0.024371786
562	DLD	230426_at	0.409	0.002392746		0.689	0.54012	0.01023
		209095_at	-0.005	0.744693
563	WDR8	219322_s_at	0.039	0.843625834		0.681	0.8376	0.22642
		236381_s_at	-0.189	0.192675665
564	SSBP1	202591_s_at	0.043	0.867496897		0.679	0.75694	0.12588
		214060_at	-0.292	0.088987279
565	STIM2	225246_at	0.015	0.732417913		0.67	0.91665	0.52476
		234140_s_at	-0.088	0.526225699
566	SHANK2	213308_at	0.048	0.847057472		0.656	0.93557	0.63876
		213307_at	-0.098	0.423965937
567	ZNF655	223302_s_at	0.221	0.388676798		0.654	0.87343	0.5256
		225945_at	-0.112	0.906282934
568	WWP1	212638_s_at	0.074	0.878623101		0.623	0.95007	0.74476
		212637_s_at	-0.102	0.765114583
569	SYNPO	235128_at	0.014	0.883900622		0.599	0.56503	0.00038
		202796_at	-1.031	0.00048367
570	DGCR14	241748_x_at	0.096	0.149561236		0.598	0.92372	0.20371
		217285_at	-0.025	0.801968977
571	SBK1	226548_at	-0.004	0.687361087		0.593	0.45658	0.22827
		226549_at	-0.251	0.041064693
572	BCL7A	203796_s_at	0.161	0.310903159		0.578	0.83537	0.34211
		203795_s_at	-0.018	0.796196321
573	PPARD	37152_at	0.08	0.889845859		0.576	0.93921	0.51747
		208044_s_at	-0.113	0.385967454
574	WDR27	228326_at	-0.013	0.733411465		0.563	0.43823	0.15145
		235298_at	-0.41	0.007676818
575	MDM1	220397_at	0.018	0.765335776		0.56	0.96582	0.96486
		213761_at	-0.067	0.714110795
576	IPO11	234304_s_at	0.018	0.807077587		0.558	0.99682	0.96904
		222659_at	-0.01	0.68209753
577	IHPK2	223165_s_at	0.03	0.839772536		0.543	0.87402	0.62199
		218192_at	-0.164	0.224113355
578	SNX27	221006_s_at	0.004	0.782250336		0.515	0.62106	0.05839
		221498_at	-0.407	0.003485797
579	RAPGEF1	226389_s_at	0.036	0.842447321		0.515	0.95497	0.62354
		225738_at	-0.088	0.643720884
580	ING4	218234_at	0.018	0.776253908		0.492	0.99008	0.69707
		48825_at	-0.036	0.790641865
581	PECAM1	208981_at	-0.025	0.504367455		0.478	0.01533	0.6327
		208982_at	-0.384	0.179894762
582	CXYorf2	241354_at	0.016	0.764816532		0.473	0.99593	0.92579
		244875_at	-0.015	0.762510153
583	RNF41	201962_s_at	0.032	0.84559203		0.469	0.93783	0.40346
		201961_s_at	-0.108	0.320904966
584	C1orf121	222158_s_at	0.482	0.021565562		0.461	0.60693	0.08661
		212371_at	0.005	0.852277214
585	MYCBP2	201960_s_at	0.024	0.814217687		0.458	0.98702	0.76595
		201959_s_at	-0.031	0.534532186
586	BRD7	222737_s_at	0.132	0.390387889		0.45	0.9301	0.56956
		221776_s_at	-0.04	0.866557361
587	CNTROB	231884_at	0.026	0.840725331		0.446	0.81176	0.06753
		228633_s_at	-0.266	0.018948665
588	EID1	208670_s_at	0.293	0.272426782		0.434	0.60027	0.28967
		211698_at	0.003	0.788665744
589	CSDE1	222975_s_at	0.13	0.618091686		0.427	0.90986	0.58257
		202646_s_at	-0.016	0.803660603
590	DDX46	228039_at	0.145	0.464268289		0.423	0.82323	0.42992
		202462_s_at	-0.006	0.733455706
591	SLC29A1	201801_s_at	0.067	0.899559985		0.401	0.95483	0.73059
		201802_at	-0.115	0.37161197
592	NR1D2	209750_at	0.428	0.227811229		0.4	0.8012	0.29448
		225768_at	-0.049	0.916729819
593	STK38L	212565_at	0.007	0.82137984		0.397	0.75585	0.4459
		212572_at	-0.244	0.15017673
594	TPD52L1	210372_s_at	0.016	0.80544628		0.395	0.93746	0.87265
		203786_s_at	-0.102	0.567765736
595	SMC5	212926_at	0.335	0.109450855		0.389	0.58618	0.14583
		212927_at	0.008	0.811729071
596	SERPINB9	209723_at	0.711	0.180182194		0.387	0.70974	0.28745
		242814_at	-0.019	0.932251434
597	MCC	206132_at	0.012	0.763477426		0.384	0.98181	0.84491
		226225_at	-0.111	0.899636645
598	TMEM9B	222507_s_at	0.027	0.843941152		0.38	0.96637	0.74123
		218065_s_at	-0.074	0.325492626
599	ATG7	218673_s_at	0.041	0.80754696		0.377	0.99118	0.63984
		224025_s_at	-0.006	0.665450397
600	KLF12	227261_at	0.126	0.641844923		0.375	0.91376	0.59242
		214276_at	-0.012	0.791052772
601	EFHD2	222483_at	0.019	0.837473277		0.371	0.90526	0.49435
		217992_s_at	-0.146	0.273984036
602	SBF2	226169_at	0.123	0.928808365		0.37	0.95766	0.80032
		233914_s_at	-0.126	0.564877133
603	KIAA0892	212505_s_at	0.156	0.235511595		0.363	0.84346	0.28046
		227465_at	-0.008	0.784695387
604	CENTG3	239026_x_at	0.008	0.755942261		0.358	0.75704	0.01015
		225789_at	-0.312	0.001022902
605	NADK	208918_s_at	0.253	0.344806924		0.357	0.81097	0.35943
		213607_x_at	-0.013	0.853224563
606	SERPINB1	213572_s_at	0.049	0.96939985		0.356	0.99955	0.85432
		212268_at	-0.01	0.745355326
607	SAR1B	218254_s_at	0.064	0.903669642		0.349	0.96573	0.50323
		223512_at	-0.1	0.404340878
608	FBXL5	209005_at	0.059	0.903340076		0.348	0.94081	0.34769
		209004_s_at	-0.157	0.16100634
609	PTAFR	211661_x_at	0.342	0.160611573		0.334	0.78463	0.25193
		206278_at	-0.013	0.882684164
610	ASCIZ	201854_s_at	0.429	0.029158436		0.331	0.45438	0.12223
		201855_s_at	0.025	0.793329029
611	MGC3260	229741_at	0.039	0.876472942		0.328	0.98755	0.67113
		220305_at	-0.041	0.637712999
612	TRSPAP1	218977_s_at	-0.003	0.809432463		0.318	0.69003	0.17024
		222800_at	-0.293	0.035254812
613	ROCK1	214578_s_at	0.025	0.863216123		0.314	0.93442	0.50107
		213044_at	-0.136	0.107398549
614	AXL	202686_s_at	0.01	0.79223281		0.314	0.92654	0.93974
		202685_s_at	-0.106	0.430979145
615	C1orf97	224444_s_at	0.036	0.979594893		0.301	0.99971	0.90338
		224443_at	-0.035	0.872969839
616	C9orf19	225604_s_at	0.31	0.744879587		0.299	0.49689	0.51484
		225602_at	0.003	0.537072996
617	NOTCH4	240786_at	0.013	0.865944493		0.296	0.79644	0.01539
		205247_at	-0.385	0.010830221
618	RMND5A	212479_s_at	0.12	0.396573577		0.289	0.95301	0.48212
		212482_at	-0.029	0.874277869
619	SLC25A24	244481_at	0.37	0.200765879		0.282	0.62142	0.37282
		204342_at	0.014	0.836055943
620	C10orf22	212502_at	0.229	0.216084823		0.281	0.83963	0.29849
		212500_at	-0.009	0.851289813
621	GOLGB1	201056_at	0	0.752720075		0.277	0.76552	0.52237
		201057_s_at	-0.178	0.180866069
622	SLC17A5	221041_s_at	0.078	0.929310549		0.273	0.86812	0.07759
		223441_at	-0.481	0.016024956
623	SNAPC4	215926_x_at	0.012	0.833283808		0.269	0.80993	0.00282
		205658_s_at	-0.392	0.001187695
624	C16orf68	218945_at	0.058	0.909366747		0.269	0.97958	0.64915
		233742_at	-0.078	0.57734559
625	CCDC6	204716_at	0.016	0.874456532		0.259	0.88166	0.30811
		225010_at	-0.222	0.118029699
626	GPATCH8	212487_at	0.043	0.899335672		0.251	0.97682	0.69237
		212485_at	-0.087	0.474371195
627	SLC44A2	224609_at	0.039	0.817437616		0.247	0.99315	0.88365
		225175_s_at	-0.005	0.692239786
628	SPATA5L1	218933_at	0.06	0.578220926		0.245	0.98125	0.59682
		222163_s_at	-0.017	0.841563362
629	DLAT	212568_s_at	0.115	0.75782822		0.24	0.94801	0.69098
		211150_s_at	-0.008	0.795995477
630	DDOST	208674_x_at	0.005	0.735692134		0.235	0.94153	0.60378
		208675_s_at	-0.076	0.324736083
631	ACVR2B	236126_at	0.036	0.893537796		0.234	0.97864	0.66145
		220028_at	-0.084	0.613287498
632	SGPL1	212321_at	0.037	0.888764107		0.227	0.9962	0.99454
		212322_at	-0.024	0.867459795
633	TRIM14	203147_s_at	0.017	0.873291022		0.224	0.92275	0.43461
		203148_s_at	-0.174	0.422860364
634	IKZF5	220086_at	0.027	0.906848842		0.22	0.9068	0.19987
		226680_at	-0.256	0.098905375
635	MGC3207	223770_x_at	0.007	0.886269132		0.217	0.83129	0.02342
		228077_at	-0.39	0.015947828
636	ZGPAT	57539_at	0.001	0.450372898		0.215	0.99135	0.93386
		221848_at	-0.018	0.495250909
637	SREBF2	242748_at	0.367	0.000892863		0.215	0.87413	0.02909
		201248_s_at	-0.025	0.858380073
638	GLG1	214730_s_at	0.209	0.321680476	A_	0.214	0.06396	0.50283
		207966_s_at	0.014	0.975160024	_B
		212045_at	-0.082	0.450385263	_B
639	BAZ2A	201353_s_at	0.097	0.528772079		0.213	0.96809	0.56124
		201354_s_at	-0.019	0.865266166
640	MDC1	203062_s_at	0.006	0.836086796		0.207	0.88404	0.36223
		203061_s_at	-0.175	0.088363957
641	DVL3	201908_at	0.091	0.871463162		0.203	0.98477	0.81045
		201907_x_at	-0.016	0.849174893
642	ZNF91	236128_at	0.228	0.519170276		0.2	0.87946	0.57827
		206059_at	-0.008	0.868606302
643	ZNF79	216486_x_at	0.012	0.836262477		0.194	0.97854	0.51678
		214138_at	-0.067	0.516225152
644	FRYL	212548_s_at	0.004	0.753177646		0.193	0.95443	0.69806
		212546_s_at	-0.074	0.429526887
645	DFFA	203277_at	0.007	0.80835384		0.192	0.9396	0.46774
		223518_at	-0.104	0.250210667
646	ZNF641	229897_at	0.15	0.491155203		0.192	0.93816	0.51193
		226509_at	-0.014	0.86672707
647	USP30	223602_at	0.009	0.877815571		0.183	0.88536	0.09839
		227572_at	-0.247	0.038057507
648	HNT	227566_at	-0.004	0.773719126		0.182	0.75678	0.77665
		222020_s_at	-0.205	0.311545235
649	HIPK1	212291_at	0.244	0.169762765		0.179	0.90209	0.20221
		212293_at	-0.013	0.894481724
650	CSTB	201201_at	0.021	0.878122634		0.176	0.99012	0.93488
		236449_at	-0.057	0.777578989
651	HUWE1	208599_at	-0.014	0.770154153		0.174	0.5692	0.09758
		208598_s_at	-0.288	0.04980727
652	FAM120AOS	239391_at	0.022	0.909156799		0.173	0.91592	0.09174
		225395_s_at	-0.267	0.03988423
653	USP42	226669_at	0.02	0.912629856		0.17	0.91561	0.08905
		226176_s_at	-0.266	0.05797748
654	CD200	209582_s_at	0.034	0.921995796		0.17	0.9412	0.50257
		209583_s_at	-0.233	0.34943883
655	PBX2	202876_s_at	0.022	0.882012855		0.169	0.99422	0.72602
		202875_s_at	-0.037	0.746896541
656	KIAA0692	212200_at	0.25	0.218723479		0.164	0.72085	0.24797
		212201_at	0.008	0.799379483
657	CDC42	208727_s_at	0.341	0.518568128		0.158	0.68655	0.49519
		208728_s_at	0.015	0.834572508
658	CDC34	212540_at	0.028	0.900430422		0.155	0.98896	0.67459
		241927_x_at	-0.064	0.578755727
659	FUT6	210399_x_at	0.027	0.899381574		0.152	0.99378	0.94823
		211465_x_at	-0.05	0.83654057
660	OVOL2	206048_at	0.12	0.94748582		0.149	0.93863	0.04308
		211778_s_at	-0.455	0.006744666
661	LYRM7	240344_x_at	0.139	0.491732574		0.147	0.94	0.52535
		228841_at	-0.007	0.852845026
662	PDCD2	228420_at	0.439	0.092408502		0.146	0.91777	0.21458
		213581_at	-0.044	0.948874014
663	BTG1	200921_s_at	0.008	0.8404682		0.139	0.97526	0.56092
		200920_s_at	-0.079	0.552702241
664	POLK	223260_s_at	0.349	0.183593684		0.131	0.82735	0.2868
		223261_at	0.009	0.891794557
665	NAGA	202944_at	0.227	0.174568683		0.131	0.94299	0.28475
		202943_s_at	-0.02	0.917417076
666	MGC13114	228114_x_at	0.128	0.58118326		0.131	0.94153	0.59013
		227378_x_at	-0.005	0.835386792
667	RAB3GAP2	243851_at	0.152	0.377795902		0.124	0.97138	0.41998
		202374_s_at	-0.028	0.919806666
668	GPR107	211977_at	0.01	0.887963958		0.124	0.91107	0.06727
		211979_at	-0.33	0.004915396
669	CHST12	222786_at	0.033	0.920041134		0.123	0.98629	0.467
		218927_s_at	-0.092	0.306214372
670	CFL2	224352_s_at	0.078	0.872238678		0.119	0.98775	0.92788
		224663_s_at	-0.003	0.730179412
671	DDX58	218943_s_at	0.377	0.768342397		0.118	0.91375	0.84393
		222793_at	-0.012	0.932384148
672	CHMP1B	218178_s_at	0.056	0.941246456		0.118	0.98293	0.47625
		218177_at	-0.133	0.310614129
673	ACBD3	202323_s_at	0.396	0.376182528		0.118	0.83518	0.42859
		202324_s_at	0.013	0.905823406
674	DHX8	227079_at	0.043	0.940385828		0.116	0.96448	0.15485
		203334_at	-0.226	0.084530189
675	SHMT1	224954_at	0.041	0.93327359		0.115	0.98048	0.59283
		209980_s_at	-0.138	0.517067616
676	SF4	209547_s_at	0.005	0.867544596		0.114	0.93592	0.30853
		215004_s_at	-0.16	0.271581972
677	GPR56	206582_s_at	0.003	0.850173843		0.114	0.92441	0.79486
		212070_at	-0.212	0.840071904
678	CAMKK2	213812_s_at	0.478	0.097028284		0.114	0.87313	0.12477
		212252_at	0.01	0.933752203
679	NOL5A	200875_s_at	0.47	0.002820828		0.112	0.8501	0.01871
		200874_s_at	0.017	0.881139112
680	RAB11FIP3	228613_at	-0.05	0.599005597		0.112	0.22535	0.32537
		203933_at	-0.503	0.000752251
681	PPM2C	218273_s_at	0.431	0.23419891		0.106	0.86339	0.29987
		222572_at	0.013	0.922534863
682	NRD1	208709_s_at	0.108	0.175755557		0.105	0.98027	0.55635
		229422_at	-0.018	0.905986122
683	HRASLS3	235110_at	0.081	0.955655644		0.103	0.98078	0.38369
		209581_at	-0.184	0.319769386
684	ASB8	226861_at	0.102	0.389427344		0.099	0.96475	0.62362
		218841_at	-0.005	0.84775
685	PPTC7	225204_at	0.363	0.200442936		0.094	0.65818	0.239
		225213_at	0.024	0.838589807
686	VAC14	216407_at	0.129	0.084002254		0.093	0.98394	0.47303
		218169_at	-0.034	0.934439349
687	HMG2L1	212596_s_at	0.027	0.69429749		0.093	0.99749	0.70365
		212597_s_at	-0.017	0.898066272
688	BTN3A2	209846_s_at	0.028	0.615914039		0.089	0.99669	0.8011
		212613_at	-0.008	0.860676513
689	ESRRA	203193_at	-0.007	0.902118094		0.086	0.89312	0.04967
		1487_at	-0.336	0.027160987
690	FAM122A	226443_at	0.072	0.935242095		0.086	0.95973	0.02572
		235043_at	-0.421	0.000611655
691	ZNF277P	215887_at	0.136	0.37666559		0.082	0.9709	0.55136
		218645_at	-0.01	0.900235773
692	CHRNB2	206635_at	0.109	0.092252913		0.08	0.9465	0.32119
		241389_at	-0.001	0.821482939
693	OCRL	208316_s_at	0.026	0.930838013		0.075	0.99018	0.48231
		203446_s_at	-0.096	0.292294265
694	BNIP3L	221479_s_at	0	0.719773288		0.07	0.91936	0.66188
		221478_at	-0.09	0.298581867
695	MRPS18B	208907_s_at	0.024	0.933109555		0.068	0.98834	0.36484
		217408_at	-0.113	0.189931328
696	SLC7A6	203579_s_at	0.007	0.897993126		0.067	0.97307	0.57132
		203580_s_at	-0.131	0.45294161
697	LIN7C	219399_at	0.247	0.580805781		0.062	0.95591	0.60081
		221568_s_at	-0.006	0.928628583
698	LEPROTL1	202594_at	0.015	0.91923817		0.061	0.98937	0.52063
		202595_s_at	-0.094	0.357276573
699	C12orf47	219817_at	0.087	0.451790211		0.058	0.99377	0.63242
		64432_at	-0.031	0.943199394
700	NSD1	243612_at	0.027	0.625238279		0.058	0.99657	0.59175
		219084_at	-0.003	0.820022195
701	ZNF12	219571_s_at	0.013	0.915096064		0.055	0.99529	0.62652
		226015_at	-0.055	0.398766498
702	DNAJB4	203811_s_at	0.012	0.911304842		0.054	0.99327	0.7757
		203810_at	-0.068	0.570730454
703	C7orf38	238609_at	0.019	0.82308026		0.048	0.99913	0.79418
		229762_at	-0.006	0.880793799
704	DHX37	223365_at	0.015	0.939018066		0.048	0.96939	0.03949
		223364_s_at	-0.303	0.012180482
705	RBM26	229433_at	0.17	0.791929267		0.046	0.92435	0.72235
		218422_s_at	0.002	0.813394042
706	SP110	209762_x_at	0.009	0.907864455		0.043	0.99712	0.90884
		208012_x_at	-0.044	0.775031503
707	NUP62	202153_s_at	0.02	0.938516002		0.042	0.99679	0.82548
		207740_s_at	-0.062	0.816110079
708	PCNX	229287_at	0.003	0.837581285		0.04	1	0.86807
		213159_at	-0.007	0.985847471
709	RGS4	204339_s_at	0.003	0.907994682		0.039	0.97427	0.85606
		204337_at	-0.189	0.888807573
710	TNRC15	212261_at	-0.003	0.828453728		0.037	0.91294	0.43671
		212260_at	-0.153	0.22888223
711	SHC1	201469_s_at	-0.044	0.525846642		0.034	0.12827	0.09226
		214853_s_at	-0.46	0.001399349
712	MAOA	212741_at	0.048	0.975436523		0.033	0.98252	0.8444
		204388_s_at	-0.41	0.748148151
713	SDC1	201287_s_at	0.113	0.979625574		0.032	0.99196	0.27616
		201286_at	-0.259	0.143489643
714	PNN	212036_s_at	0.056	0.982438105		0.032	0.99985	0.92661
		212037_at	-0.003	0.863595643
715	C15orf29	222745_s_at	0.171	0.221381557		0.031	0.99292	0.47131
		218791_s_at	-0.04	0.966282512
716	FH	203032_s_at	0.298	0.798431078		0.03	0.97664	0.80234
		214170_x_at	-0.007	0.956549024
717	CMIP	224992_s_at	0.003	0.931717181		0.03	0.97919	0.32349
		224991_at	-0.176	0.228461791
718	IPO9	213785_at	0.023	0.953899995		0.027	0.99807	0.85169
		217885_at	-0.059	0.717486797
719	PELO	218472_s_at	0.052	0.917761849		0.026	0.99879	0.97281
		226731_at	-0.046	0.967978289
720	C19orf22	221764_at	0.247	0.066872782		0.025	0.94893	0.1095
		55705_at	0.008	0.919240892
721	MTMR1	216095_x_at	0.004	0.902921698		0.025	0.99687	0.75919
		213511_s_at	-0.045	0.596821162
722	ZCCHC7	230332_at	0.164	0.82859474		0.02	0.98721	0.82506
		226496_at	-0.004	0.939579971
723	CSNK1G2	202574_s_at	0.098	0.301456624		0.02	0.99107	0.40387
		202573_at	-0.003	0.920804182
724	ZYG11B	225350_s_at	0.29	0.031334194		0.018	0.84111	0.09937
		225338_at	0.018	0.857818425
725	GALNTL1	232548_at	-0.008	0.922058454		0.015	0.96078	0.59511
		230418_s_at	-0.227	0.585475481
726	KIAA0240	213208_at	0.007	0.947602004		0.013	0.9971	0.76919
		38892_at	-0.081	0.629990342
727	PKD1	216949_s_at	-0.026	0.951345153		0.012	0.97017	0.02277
		202328_s_at	-0.433	0.009884405
728	TMEM112B	31837_at	0.021	0.967935374		0.012	0.999	0.64845
		212682_s_at	-0.063	0.557734213
729	PLAUR	214866_at	0.09	0.989139296		0.012	0.99371	0.15935
		211924_s_at	-0.527	0.08989888
730	MRPL2	218887_at	-0.032	0.807635957		0.012	0.62818	0.06475
		229884_s_at	-0.38	0.022943908
731	FLJ90709	243709_at	0.083	0.595416476		0.011	0.99792	0.62824
		235241_at	-0.011	0.959007078
732	C11orf57	218314_s_at	0	0.911767487		0.011	0.98864	0.60065
		222588_s_at	-0.103	0.407091785
733	ZNF33A	232873_at	-0.032	0.937653948		0.01	0.93934	0.10866
		231864_at	-0.407	0.030658288
734	ZCWPW1	223992_x_at	0.002	0.909167837		0.01	0.99912	0.81261
		220618_s_at	-0.026	0.637603411
735	TMEM4	209796_s_at	0.023	0.972426105		0.01	0.99964	0.93009
		202857_at	-0.036	0.856656936
736	FBXL18	220896_at	-0.007	0.959679547		0.01	0.98553	0.06082
		215068_s_at	-0.278	0.036040067
737	EPS15	217887_s_at	0.014	0.966431217		0.008	0.99972	0.68068
		217886_at	-0.028	0.546695183
738	POP4	227583_at	0.343	0.071861483		0.008	0.20015	0.23561
		202868_s_at	0.026	0.665121713
739	EPHB4	202894_at	0.011	0.767592236		0.008	0.99991	0.81232
		216680_s_at	-0.009	0.958887942
740	DUSP10	221563_at	0.281	0.487259143		0.008	0.99767	0.60832
		215501_s_at	-0.094	0.989117314
741	LARP7	241385_at	0.505	0.037184498		0.007	0.99047	0.0571
		212785_s_at	0.016	0.981965796
742	E2F4	38707_r_at	0.042	0.465862287		0.006	0.99963	0.69029
		202248_at	-0.014	0.9715013
743	NBPF11	227926_s_at	0.082	0.98212519		0.006	0.99708	0.07093
		229447_x_at	-0.442	0.000211393
744	FRAG1	215293_s_at	0.002	0.946159242		0.006	0.99763	0.59738
		41858_at	-0.074	0.464619959
745	SLU7	227990_at	-0.001	0.767478102		0.005	0.97147	0.80351
		231718_at	-0.069	0.56159614
746	MIAT	227168_at	0.023	0.988542397		0.005	0.99642	0.85201
		228658_at	-0.418	0.820131063
747	RAB23	220955_x_at	0.342	0.262062319		0.004	0.99826	0.38044
		223463_at	-0.041	0.990830552
748	SLC15A4	225043_at	0.22	0.127469856		0.003	0.99711	0.22495
		225057_at	-0.001	0.979491584
749	ALPK1	207133_x_at	-0.015	0.986241387		0.003	0.99583	0.04779
		227438_at	-0.478	0.023479275
750	TFAP2A	204654_s_at	0.513	0.325830082		0.003	0.99166	0.40312
		204653_at	0.041	0.983645982
751	NGLY1	207492_at	0.659	0.001840476		0.003	0.99511	0.00673
		220742_s_at	0.046	0.983900904
752	TBC1D2B	215640_at	0.2	0.070369783		0.002	0.99764	0.36144
		212796_s_at	0.001	0.979366831
753	C16orf63	225088_at	0.285	0.174385749		0.002	0.99884	0.21107
		225087_at	-0.019	0.990565489
754	JHDM1D	225142_at	0.408	0.263586237		0.001	0.99571	0.38329
		221778_at	0.028	0.985428493
755	PWWP2	238051_x_at	-0.014	0.97876697		0.001	0.99571	0.17279
		227999_at	-0.274	0.092348178
756	C21orf33	210667_s_at	0.041	0.993360571		0.001	0.99996	0.82166
		202217_at	-0.043	0.654843597
757	WDR79	44563_at	-0.004	0.946865741		0.001	0.99361	0.34447
		220258_s_at	-0.131	0.181508456
758	ZNF224	216983_s_at	0.011	0.992996315		0.001	0.99963	0.31008
		244462_at	-0.222	0.158606879
759	FOXN3	205021_s_at	0.061	0.627977019		0.001	0.99945	0.77998
		205022_s_at	0	0.967807927
760	DDX20	224315_at	0.131	0.331040146		0	0.9995	0.42785
		223331_s_at	0	0.985640799
761	CCNT2	204645_at	0.053	0.587575993		0	0.99996	0.67133
		213743_at	-0.007	0.990920894
762	MON1B	233557_s_at	0.002	0.98135657		0	0.99995	0.8917
		203644_s_at	-0.029	0.859818632
763	TSHZ2	220213_at	0.007	0.998190678		0	0.9999	0.12033
		235616_at	-0.463	0.096560648
764	HDGF	216484_x_at	-0.001	0.969546552		0	0.99951	0.66673
		200896_x_at	-0.062	0.537579784
765	MAPRE2	202501_at	0.1	0.998902787		0	0.99999	0.44415
		213489_at	-0.135	0.185171297
766	PXMP3	210296_s_at	0.226	0.222435865		0	0.99591	0.38009
		228225_at	0.012	0.974748656
767	TMEM168	234726_s_at	0.122	0.743549039		0	1	0.77494
		218962_s_at	-0.02	0.998967625
768	PARD3	210094_s_at	0.017	0.999594478		0	1	0.74173
		221526_x_at	-0.05	0.667138276
769	HDAC6	216224_s_at	-0.024	0.999766339		0	1	0.18814
		206846_s_at	-0.477	0.148719779
770	KIAA0586	205631_at	-0.012	0.999775282		0	1	0.6216
		37232_at	-0.085	0.480725341
771	RNF141	219104_at	0.144	0.50290077		0	1	0.65432
		226106_at	0.046	0.998628324
772	NENF	214075_at	0.093	0.712586033		0	1	0.78702
		218407_x_at	0.033	0.998220259
773	PSEN2	211373_s_at	-0.007	0.995248008		0	0.99997	0.68381
		204262_s_at	-0.099	0.524951191
774	ALMS1	214221_at	-0.025	0.997424875		0	1	0.89792
		214220_s_at	-0.073	0.834933679
775	GOLGA3	226949_at	-0.011	0.993243266		0	0.99982	0.27195
		202106_at	-0.177	0.090721621
776	RABL4	205037_at	0.233	0.251334257		0	0.99544	0.39214
		213784_at	0.013	0.974054681
777	UCRC	218190_s_at	0.215	0.153109274		0	0.99999	0.44851
		228142_at	0.083	0.997939301
778	KCNJ8	205303_at	0.189	0.990910308		0	1	0.9921
		205304_s_at	0.121	0.998188908
779	RARS2	232902_s_at	0.109	0.948497583		0	1	0.95602
		225264_at	0.053	0.996821796
780	MVK	36907_at	0.035	0.512589985		0	0.99999	0.70957
		204056_s_at	0.007	0.990412959
781	WAPAL	212267_at	0.064	0.71357962		0	1	0.80048
		212264_s_at	0.043	0.996061338
782	ARFGAP1	234001_s_at	0.237	0.236526925		0	0.99993	0.45727
		217888_s_at	0.057	0.996204549
783	MBNL2	203640_at	0.058	0.803668242		0	0.99019	0.71326
		232138_at	0	0.787308988
784	CCDC126	228061_at	-0.193	0.997683988		-0.001	0.99998	0.52179
		228087_at	-0.355	0.312918014
785	PHKB	202739_s_at	0.137	0.471447839		-0.001	0.99997	0.61359
		202738_s_at	0.045	0.994625125
786	IGHMBP2	31861_at	0.18	0.02024024		-0.001	0.99978	0.23284
		215980_s_at	0.031	0.989974185
787	RFC1	208021_s_at	0.042	0.986040236		-0.001	1	0.99499
		209085_x_at	0.019	0.990196722
788	RBM15	219286_s_at	0.222	0.165282942		-0.001	0.99986	0.5669
		228455_at	0.059	0.993912469
789	ZNF346	236267_at	0.095	0.663336407		-0.001	0.9974	0.67344
		222884_at	0.003	0.952728269
790	TPP2	203374_s_at	0.117	0.732437044		-0.001	0.99858	0.77173
		203375_s_at	0.006	0.970955664
791	TNPO3	212317_at	0.074	0.579317106		-0.001	1	0.75216
		212318_at	0.067	0.993508384
792	NDUFV3	226616_s_at	0.196	0.420672029		-0.002	0.99478	0.52296
		226209_at	0.012	0.96665443
793	NSL1	209484_s_at	0.009	0.922607041		-0.002	0.99999	0.91584
		230592_at	0.002	0.954824927
794	MAPK9	225781_at	0.034	0.921822265		-0.002	1	0.9313
		203218_at	0.029	0.987416642
795	KIAA2018	227435_at	0.037	0.691341115		-0.002	0.99886	0.83617
		227433_at	0.001	0.917873373
796	EXOSC7	213648_at	0.067	0.576065756		-0.003	0.99996	0.69177
		212627_s_at	0.026	0.98633301
797	PDGFB	216061_x_at	0.051	0.679598983		-0.003	0.99999	0.81039
		204200_s_at	0.032	0.987541247
798	TBC1D4	203387_s_at	0.284	0.450711987		-0.003	0.99912	0.56152
		203386_at	0.058	0.988981506
799	HMGN4	209786_at	0.083	0.766081818		-0.003	0.99999	0.81766
		209787_s_at	0.053	0.989655953
800	KIAA0194	34221_at	-0.002	0.944230133		-0.003	0.99985	0.89911
		212431_at	-0.021	0.773611348
801	CCDC21	219611_s_at	0.006	0.938286568		-0.003	0.99999	0.88903
		227818_at	0.001	0.90812146
802	BTBD9	229867_at	0.013	0.992570692		-0.004	1	0.97657
		235248_at	0.011	0.974425244
803	RAB21	203885_at	-0.088	0.990819569		-0.004	0.99997	0.79206
		226268_at	-0.141	0.712070446
804	PLAU	211668_s_at	0.143	0.928729328		-0.004	0.99996	0.94008
		205479_s_at	0.088	0.990361583
805	C14orf133	233140_s_at	0.065	0.648377199		-0.004	0.99941	0.71768
		218431_at	0.007	0.964104545
806	HNRPK	200775_s_at	-0.007	0.964449473		-0.004	0.99955	0.48264
		200097_s_at	-0.058	0.200359899
807	WAC	217742_s_at	0.022	0.888846421		-0.005	0.99977	0.97567
		222389_s_at	0.002	0.925768094
808	ZNF419	219826_at	-0.022	0.977243022		-0.006	0.99994	0.96514
		58367_s_at	-0.059	0.972175668
809	ITGA2	205032_at	-0.001	0.799800723		-0.006	0.99275	0.93224
		227314_at	-0.292	0.975177531
810	EDC3	219207_at	0.177	0.333801767		-0.007	0.82028	0.35311
		226042_at	0.007	0.772394204
811	UBXD8	212106_at	0.228	0.106621837		-0.007	0.98972	0.19893
		212108_at	0.02	0.958797901
812	C18orf55	223180_s_at	0.135	0.679548022		-0.008	1	0.8081
		223181_at	0.125	0.989066602
813	ZNF318	203520_s_at	0.203	0.051471279		-0.009	0.99455	0.23415
		203521_s_at	0.023	0.965386125
814	CBR4	213626_at	-0.015	0.945262089		-0.009	0.98629	0.43267
		244052_at	-0.196	0.230274572
815	SLC41A3	219175_s_at	0.177	0.187395335		-0.01	0.97212	0.40221
		224931_at	0.01	0.915014485
816	MAPK13	210059_s_at	0.051	0.916756922		-0.011	0.99983	0.91788
		210058_at	0.017	0.965175306
817	FAHD2A	222056_s_at	0.097	0.646026063		-0.011	0.99983	0.73169
		218504_at	0.047	0.97842014
818	PGLS	218387_s_at	-0.009	0.939635386		-0.014	0.99587	0.53869
		218388_at	-0.099	0.328570666
819	PIK3IP1	221757_at	-0.014	0.953154651		-0.014	0.99833	0.62024
		221756_at	-0.088	0.517743951
820	FBXO38	221257_x_at	0.059	0.696683161		-0.014	0.99996	0.75204
		224369_s_at	0.039	0.973538033
821	TMEM86A	242103_at	0.151	0.501877687		-0.016	0.98477	0.59615
		227570_at	0.01	0.925040991
822	DLGAP4	202571_s_at	0.086	0.342801358		-0.016	0.9997	0.52632
		202572_s_at	0.036	0.970502507
823	B2M	216231_s_at	0.071	0.922337383		-0.017	0.99751	0.88019
		201891_s_at	0.003	0.89536708
824	ZNF193	239406_at	0.06	0.661421157		-0.018	0.99943	0.79348
		205181_at	0.017	0.95377611
825	NMT2	205005_s_at	-0.003	0.88244297		-0.018	0.99957	0.97625
		205006_s_at	-0.021	0.849267783
826	KHSRP	204371_s_at	-0.012	0.9255151		-0.018	0.9844	0.2808
		204372_s_at	-0.154	0.23095834
827	TRIP12	244659_at	0.166	0.44352104		-0.02	0.99727	0.52618
		201546_at	0.037	0.96579801
828	ATAD3B	227237_x_at	0.023	0.851841043		-0.02	0.99997	0.92127
		223617_x_at	0.014	0.946581648
829	FADS3	204257_at	0.097	0.623197267		-0.02	0.9999	0.75023
		216080_s_at	0.063	0.975100218
830	ZCCHC17	223108_s_at	-0.007	0.926911437		-0.02	0.99969	0.80325
		223107_s_at	-0.028	0.68450406
831	EI24	208289_s_at	0.049	0.841765994		-0.022	0.99909	0.84648
		216396_s_at	0.009	0.931147045
832	TAOK2	204878_s_at	-0.034	0.810932163		-0.022	0.71626	0.04702
		204986_s_at	-0.379	0.009831267
833	TTC7A	224923_at	0.057	0.571253081		-0.023	0.99215	0.83897
		224912_at	0.003	0.854557154
834	SCYE1	202541_at	0.242	0.144364041		-0.024	0.98997	0.25043
		202542_s_at	0.038	0.958527933
835	RREB1	215032_at	0.081	0.698865947		-0.025	0.9946	0.85407
		242297_at	0.007	0.912357803
836	BRD1	204520_x_at	-0.02	0.949977333		-0.025	0.99895	0.81669
		215460_x_at	-0.075	0.708689037
837	FNTA	209471_s_at	0.011	0.903691852		-0.025	1	0.96347
		200090_at	0.011	0.932731081
838	GDI2	200008_s_at	0.479	0.185473611		-0.026	0.88673	0.25035
		200009_at	0.058	0.930500213
839	MMAA	242750_at	-0.013	0.929383856		-0.026	0.99232	0.54666
		236347_at	-0.118	0.309904071
840	TBXA2R	207555_s_at	-0.014	0.926317823		-0.027	0.98566	0.27501
		336_at	-0.152	0.185959971
841	CREBZF	225594_at	-0.016	0.942998936		-0.028	0.99993	0.89245
		225595_at	-0.03	0.819716196
842	CANT1	46323_at	0.107	0.939040208		-0.029	0.99997	0.97241
		221732_at	0.086	0.974600039
843	WDR74	221712_s_at	-0.028	0.94886019		-0.031	0.99226	0.44203
		218278_at	-0.174	0.152547952
844	PEX7	205420_at	-0.067	0.970057765		-0.031	0.99996	0.87894
		211033_s_at	-0.084	0.851655658
845	SELPLG	209880_s_at	0.13	0.24460111		-0.033	0.99999	0.69461
		209879_at	0.119	0.976929651
846	KCTD10	223208_at	-0.008	0.909445881		-0.033	0.99975	0.79239
		226518_at	-0.023	0.652004466
847	ETF1	201573_s_at	0.189	0.361340098		-0.034	0.98486	0.45099
		201574_at	0.024	0.936999168
848	RAB26	50965_at	0.18	0.670112977		-0.034	0.9995	0.78786
		219562_at	0.105	0.974832479
849	GNB5	207124_s_at	0.258	0.262051888		-0.034	0.95669	0.42052
		204000_at	0.026	0.923597381
850	TDRD3	208089_s_at	0.058	0.764617363		-0.035	0.99966	0.76693
		214028_x_at	0.026	0.949562634
851	CLPX	223507_at	0.148	0.411136301		-0.036	0.99931	0.57903
		204809_at	0.075	0.969612031
852	GRAMD1A	244808_at	-0.019	0.912126821		-0.036	0.96	0.27157
		224807_at	-0.213	0.082142774
853	LYPLA1	203007_x_at	0.283	0.326555674		-0.036	0.9609	0.40755
		212449_s_at	0.032	0.932812245
854	C20orf30	224584_at	0.108	0.511419223		-0.036	0.98796	0.81863
		220477_s_at	0.01	0.903831077
855	TFCP2L1	219735_s_at	0.404	0.322083787		-0.038	0.97648	0.54861
		227642_at	0.075	0.960446705
856	YWHAE	210317_s_at	-0.048	0.955296772		-0.043	0.99312	0.45954
		210996_s_at	-0.204	0.122578944
857	HSD17B6	37512_at	-0.01	0.907341295		-0.045	0.99872	0.8914
		205700_at	-0.045	0.768105212
858	SYT7	226167_at	0.17	0.380374		-0.047	0.99859	0.45491
		232025_at	0.078	0.965612496
859	GON4L	219846_at	-0.041	0.927084872		-0.047	0.95754	0.12584
		223555_at	-0.31	0.029547128
860	C8orf42	230903_s_at	0.514	0.64460624		-0.048	0.99953	0.73967
		226778_at	0.395	0.984673902
861	FAM118B	230009_at	-0.029	0.939337011		-0.049	0.9935	0.37068
		223386_at	-0.141	0.207004974
862	MERTK	211913_s_at	0.271	0.123898678		-0.051	0.98275	0.47947
		206028_s_at	0.051	0.949466927
863	DDX59	228385_at	-0.051	0.955511009		-0.052	0.99949	0.77217
		228386_s_at	-0.095	0.741346099
864	ATP6V1G1	238765_at	0.074	0.69017054		-0.053	0.99875	0.7195
		208737_at	0.026	0.937078007
865	HECA	230529_at	0.348	0.108103171		-0.054	0.87038	0.19723
		218603_at	0.036	0.899236004
866	FTSJ2	222130_s_at	0.067	0.525441695		-0.055	0.9892	0.73647
		218356_at	0.006	0.852487456
867	C10orf119	217905_at	0.202	0.139197644		-0.055	0.97984	0.26035
		222464_s_at	0.03	0.930345751
868	RPL32P3	235314_at	0.198	0.311660021		-0.056	0.98483	0.53855
		226877_at	0.033	0.936387181
869	NXPH3	228210_at	0.214	0.55799504		-0.056	0.9998	0.68389
		221991_at	0.167	0.974652625
870	MAN2A2	202032_s_at	-0.009	0.583619577		-0.057	0.43726	0.57772
		219999_at	-0.202	0.248615008
871	AMFR	202203_s_at	0.285	0.966187826		-0.066	0.9918	0.99624
		202204_s_at	0.031	0.932872699
872	FGL2	204834_at	1.11	0.405489613		-0.066	0.99126	0.54288
		227265_at	0.599	0.984564832
873	RRAS2	212590_at	0.149	0.800331022		-0.067	0.98976	0.80928
		212589_at	0.027	0.925828512
874	PITPNC1	229414_at	0.049	0.861214148		-0.068	0.99928	0.84192
		219155_at	0.018	0.915382765
875	TMED7	209404_s_at	0.111	0.62523563		-0.068	0.99448	0.69848
		214658_at	0.025	0.925378767
876	C14orf32	212644_s_at	0.014	0.980770379		-0.074	1	0.89998
		212643_at	0.006	0.84569447
877	METTL3	242111_at	0.367	0.13494292		-0.075	0.90226	0.29068
		213653_at	0.047	0.915423852
878	DNAJB1	200664_s_at	-0.014	0.899022344		-0.075	0.99971	0.84708
		200666_s_at	-0.029	0.612122202
879	CACNG4	62987_r_at	0.135	0.115322343		-0.075	0.99988	0.58048
		221585_at	0.109	0.963647378
880	RUNX3	204197_s_at	0.582	0.44398558		-0.076	0.99866	0.61674
		204198_s_at	0.418	0.981194136
881	TMEM9	222987_s_at	-0.093	0.960038138		-0.077	0.99927	0.66749
		222988_s_at	-0.15	0.480203383
882	PSMB2	201404_x_at	0.235	0.00652111		-0.077	0.93253	0.13054
[truncated: 7,819 more rows]
